# Supplementary material for: Endophilin-A3 and Galectin-8 control the clathrin-independent endocytosis of CD166
Source: Nat Commun. 2020 Mar 19;11:1457. doi: 10.1038/s41467-020-15303-y (PMC7081352; doi:10.1038/s41467-020-15303-y)
Supplement: Supplementary file 4 — Supplementary Data 1 [file 41467_2020_15303_MOESM4_ESM.xlsx]

## Sheet: Feuil1
Supplementary Data 1: Data from quantitative proteomic analysis of cell surface proteins in conditions of inhibition of clathrin-mediated endocytosis (CME).
N	Unused	Total	% Cov	Accession #	Protein name	Gene name	Accession # (Swissprot)	Species	Peptides(95%)	115:114	PVal 115:114	116:114	PVal 116:114	117:114	PVal 117:114	Gene ontology (cellular component)	Log2(115:114)	Log10(PVal 115:114)	Log2(116:114)	Log10(PVal 116:114)	Log2(117:114)	Log10(PVal 117:114)
1	268.05	268.05	72.1	sp|P35579|MYH9_HUMAN	Myosin-9 OS=Homo sapiens OX=9606 GN=MYH9 PE=1 SV=4	MYH9	P35579	HUMAN	232	0.8395	0.07	2.729	0.0001	2.5823	0.0001	actin cytoskeleton [GO:0015629]; actomyosin [GO:0042641]; actomyosin contractile ring [GO:0005826]; brush border [GO:0005903]; cell-cell adherens junction [GO:0005913]; cell leading edge [GO:0031252]; cleavage furrow [GO:0032154]; cytoplasm [GO:0005737]; cytosol [GO:0005829]; extracellular exosome [GO:0070062]; focal adhesion [GO:0005925]; immunological synapse [GO:0001772]; membrane [GO:0016020]…	-0.252398	-1.1549	1.44837	-4	1.36866	-4
2	158.17	158.17	41.6	sp|P21333|FLNA_HUMAN	Filamin-A OS=Homo sapiens OX=9606 GN=FLNA PE=1 SV=4	FLNA	P21333	HUMAN	84	0.8091	0.4622	0.6026	0.0074	0.6081	0.0008	actin cytoskeleton [GO:0015629]; actin filament [GO:0005884]; apical dendrite [GO:0097440]; cell-cell junction [GO:0005911]; cortical cytoskeleton [GO:0030863]; cytoplasm [GO:0005737]; cytosol [GO:0005829]; dendritic shaft [GO:0043198]; extracellular exosome [GO:0070062]; extracellular region [GO:0005576]; focal adhesion [GO:0005925]; glutamatergic synapse [GO:0098978]; membrane [GO:0016020]; Myb…	-0.30561	-0.33517	-0.730727	-2.13077	-0.71762	-3.09691
3	134.64	134.79	28.1	sp|Q15149|PLEC_HUMAN	Plectin OS=Homo sapiens OX=9606 GN=PLEC PE=1 SV=3	PLEC	Q15149	HUMAN	70	0.8872	0.2789	1.977	0.0001	1.9231	0.0003	brush border [GO:0005903]; costamere [GO:0043034]; cytoplasm [GO:0005737]; cytosol [GO:0005829]; extracellular exosome [GO:0070062]; focal adhesion [GO:0005925]; hemidesmosome [GO:0030056]; intermediate filament cytoskeleton [GO:0045111]; membrane [GO:0016020]; perinuclear region of cytoplasm [GO:0048471]; plasma membrane [GO:0005886]; sarcolemma [GO:0042383]; sarcoplasm [GO:0016528]	-0.172669	-0.554551	0.983313	-4	0.943434	-3.52288
4	73.36	73.75	56.3	sp|P05556|ITB1_HUMAN	Integrin beta-1 OS=Homo sapiens OX=9606 GN=ITGB1 PE=1 SV=2	ITB1	P05556	HUMAN	61	1.0093	0.3844	1	0.8289	0.9727	0.6082	cell surface [GO:0009986]; cleavage furrow [GO:0032154]; cytoplasm [GO:0005737]; dendritic spine [GO:0043197]; external side of plasma membrane [GO:0009897]; extracellular exosome [GO:0070062]; filopodium [GO:0030175]; focal adhesion [GO:0005925]; glial cell projection [GO:0097386]; glutamatergic synapse [GO:0098978]; integral component of synaptic membrane [GO:0099699]; integrin alpha10-beta1 co…	0.0133551	-0.415217	0	-0.0814979	-0.0399332	-0.215954
5	68.51	68.73	68.9	sp|P08670|VIME_HUMAN	Vimentin OS=Homo sapiens OX=9606 GN=VIM PE=1 SV=4	VIME	P08670	HUMAN	57	0.7311	0.3258	0.6081	0.0378	0.6982	0.0107	cell leading edge [GO:0031252]; cytoplasm [GO:0005737]; cytoskeleton [GO:0005856]; cytosol [GO:0005829]; extracellular exosome [GO:0070062]; focal adhesion [GO:0005925]; intermediate filament [GO:0005882]; neuron projection [GO:0043005]; nuclear matrix [GO:0016363]; peroxisome [GO:0005777]; phagocytic vesicle [GO:0045335]; plasma membrane [GO:0005886]; polysome [GO:0005844]; ribonucleoprotein com…	-0.451859	-0.487049	-0.71762	-1.42251	-0.518288	-1.97062
6	64.88	64.88	49.7	sp|O43707|ACTN4_HUMAN	Alpha-actinin-4 OS=Homo sapiens OX=9606 GN=ACTN4 PE=1 SV=2	ACTN4	O43707	HUMAN	38	0.5105	0.3645	3.8019	0.0013	3.9084	0.0001	brush border [GO:0005903]; cell-cell junction [GO:0005911]; cortical cytoskeleton [GO:0030863]; cytoplasm [GO:0005737]; cytosol [GO:0005829]; extracellular exosome [GO:0070062]; extracellular region [GO:0005576]; extracellular space [GO:0005615]; focal adhesion [GO:0005925]; intracellular [GO:0005622]; neuron projection [GO:0043005]; nuclear body [GO:0016604]; nucleus [GO:0005634]; perinuclear re…	-0.970017	-0.438302	1.92672	-2.88606	1.96658	-4
7	63.4	63.4	18.4	sp|P49327|FAS_HUMAN	Fatty acid synthase OS=Homo sapiens OX=9606 GN=FASN PE=1 SV=3	FAS	P49327	HUMAN	34	0.955	0.3929	0.6427	0.0175	0.6982	0.023	cytosol [GO:0005829]; extracellular exosome [GO:0070062]; glycogen granule [GO:0042587]; Golgi apparatus [GO:0005794]; melanosome [GO:0042470]; membrane [GO:0016020]; plasma membrane [GO:0005886]	-0.0664274	-0.405718	-0.637783	-1.75696	-0.518288	-1.63827
8	59.95	116.51	49.4	sp|P35580|MYH10_HUMAN	Myosin-10 OS=Homo sapiens OX=9606 GN=MYH10 PE=1 SV=3	MYH10	P35580	HUMAN	69	0.9817	0.1515	0.9817	0.9104	1	0.5191	actomyosin [GO:0042641]; brush border [GO:0005903]; cell cortex [GO:0005938]; cleavage furrow [GO:0032154]; cytoplasm [GO:0005737]; cytosol [GO:0005829]; dendritic spine [GO:0043197]; extracellular exosome [GO:0070062]; glutamatergic synapse [GO:0098978]; growth cone [GO:0030426]; lamellipodium [GO:0030027]; midbody [GO:0030496]; myosin complex [GO:0016459]; myosin II complex [GO:0016460]; myosin…	-0.0266459	-0.819587	-0.0266459	-0.0407678	0	-0.284749
9	59.34	59.34	51.5	sp|P02786|TFR1_HUMAN	Transferrin receptor protein 1 OS=Homo sapiens OX=9606 GN=TFRC PE=1 SV=2	TFR1	P02786	HUMAN	45	0.7311	0.4222	3.2509	0.0001	3.0479	0.0001	basolateral plasma membrane [GO:0016323]; blood microparticle [GO:0072562]; cell surface [GO:0009986]; clathrin-coated pit [GO:0005905]; clathrin-coated vesicle membrane [GO:0030665]; cytoplasmic vesicle [GO:0031410]; early endosome [GO:0005769]; endosome [GO:0005768]; endosome membrane [GO:0010008]; external side of plasma membrane [GO:0009897]; extracellular exosome [GO:0070062]; extracellular …	-0.451859	-0.374482	1.70084	-4	1.60782	-4
10	57.03	57.03	34.4	sp|P05023|AT1A1_HUMAN	Sodium/potassium-transporting ATPase subunit alpha-1 OS=Homo sapiens OX=9606 GN=ATP1A1 PE=1 SV=1	AT1A1	P05023	HUMAN	29	0.9462	0.205	0.673	0.0268	0.863	0.0641	apical plasma membrane [GO:0016324]; basolateral plasma membrane [GO:0016323]; caveola [GO:0005901]; endoplasmic reticulum [GO:0005783]; endosome [GO:0005768]; extracellular exosome [GO:0070062]; extracellular vesicle [GO:1903561]; Golgi apparatus [GO:0005794]; integral component of membrane [GO:0016021]; intercalated disc [GO:0014704]; melanosome [GO:0042470]; membrane [GO:0016020]; myelin sheat…	-0.0797829	-0.688246	-0.571322	-1.57187	-0.212568	-1.19314
11	54.9	55.17	54.1	sp|P08195|4F2_HUMAN	4F2 cell-surface antigen heavy chain OS=Homo sapiens OX=9606 GN=SLC3A2 PE=1 SV=3	4F2	P08195	HUMAN	43	0.673	0.1775	0.6546	0.0403	0.5152	0.0017	apical plasma membrane [GO:0016324]; cell surface [GO:0009986]; cytosol [GO:0005829]; extracellular exosome [GO:0070062]; integral component of membrane [GO:0016021]; melanosome [GO:0042470]; membrane [GO:0016020]; nucleus [GO:0005634]; plasma membrane [GO:0005886]	-0.571322	-0.750802	-0.611314	-1.39469	-0.956796	-2.76955
12	53.65	53.84	33.6	sp|P11498|PYC_HUMAN	Pyruvate carboxylase, mitochondrial OS=Homo sapiens OX=9606 GN=PC PE=1 SV=2	PYC	P11498	HUMAN	29	0.8241	0.519	1.1588	0.3951	1.6293	0.1302	cytoplasm [GO:0005737]; cytosol [GO:0005829]; mitochondrial matrix [GO:0005759]; mitochondrion [GO:0005739]	-0.279109	-0.284833	0.212632	-0.403293	0.704252	-0.885389
13	52.06	52.06	71.1	sp|Q04695|K1C17_HUMAN	Keratin, type I cytoskeletal 17 OS=Homo sapiens OX=9606 GN=KRT17 PE=1 SV=2	K1C17	Q04695	HUMAN	36	0.6855	0.0461	0.4325	0.0002	0.5495	0.0006	cytosol [GO:0005829]; extracellular exosome [GO:0070062]; intermediate filament [GO:0005882]; intermediate filament cytoskeleton [GO:0045111]			-0.332244	-0.0260874	-0.332244	-0.0260874
14	47.22	47.22	29.3	sp|Q9UKX5|ITA11_HUMAN	Integrin alpha-11 OS=Homo sapiens OX=9606 GN=ITGA11 PE=1 SV=2	ITA11	Q9UKX5	HUMAN	27	0.7943	0.9417	0.5754	0.0031	0.6427	0.0123	focal adhesion [GO:0005925]; integrin alpha11-beta1 complex [GO:0034681]; integrin complex [GO:0008305]; membrane [GO:0016020]; plasma membrane [GO:0005886]	-0.332244	-0.0260874	-0.797363	-2.50864	-0.637783	-1.91009
15	46.82	52.95	63.2	sp|P05787|K2C8_HUMAN	Keratin, type II cytoskeletal 8 OS=Homo sapiens OX=9606 GN=KRT8 PE=1 SV=7	K2C8	P05787	HUMAN	35	0.7656	0.2497	0.5702	0.0128	0.6982	0.0442	apicolateral plasma membrane [GO:0016327]; cell-cell junction [GO:0005911]; costamere [GO:0043034]; cytoplasm [GO:0005737]; cytosol [GO:0005829]; dystrophin-associated glycoprotein complex [GO:0016010]; extracellular exosome [GO:0070062]; intermediate filament [GO:0005882]; intermediate filament cytoskeleton [GO:0045111]; keratin filament [GO:0045095]; nuclear matrix [GO:0016363]; nucleoplasm [GO…			-0.558092	-0.677574	-0.558092	-0.677574
16	44.18	44.18	65.3	sp|P63261|ACTG_HUMAN	Actin, cytoplasmic 2 OS=Homo sapiens OX=9606 GN=ACTG1 PE=1 SV=1	ACTG	P63261	HUMAN	79							actin filament [GO:0005884]; blood microparticle [GO:0072562]; calyx of Held [GO:0044305]; cytoskeleton [GO:0005856]; cytosol [GO:0005829]; dense body [GO:0097433]; extracellular exosome [GO:0070062]; extracellular space [GO:0005615]; filamentous actin [GO:0031941]; focal adhesion [GO:0005925]; membrane [GO:0016020]; myelin sheath [GO:0043209]; myofibril [GO:0030016]; nucleus [GO:0005634]; phagoc…	#NUM!	#NUM!	#NUM!	#NUM!	#NUM!	#NUM!
17	44.11	44.11	32.2	sp|Q14126|DSG2_HUMAN	Desmoglein-2 OS=Homo sapiens OX=9606 GN=DSG2 PE=1 SV=2	DSG2	Q14126	HUMAN	25	0.6792	0.2101	0.8017	0.2085	0.7379	0.087	apical plasma membrane [GO:0016324]; cell-cell junction [GO:0005911]; cell junction [GO:0030054]; cell surface [GO:0009986]; cornified envelope [GO:0001533]; desmosome [GO:0030057]; extracellular exosome [GO:0070062]; integral component of membrane [GO:0016021]; intercalated disc [GO:0014704]; intracellular membrane-bounded organelle [GO:0043231]; lateral plasma membrane [GO:0016328]; plasma memb…	-0.558092	-0.677574	-0.318866	-0.680894	-0.438503	-1.06048
18	43.61	43.61	36.9	sp|P08238|HS90B_HUMAN	Heat shock protein HSP 90-beta OS=Homo sapiens OX=9606 GN=HSP90AB1 PE=1 SV=4	HS90B	P08238	HUMAN	23	0.52	0.0026	0.9817	0.5714	0.7516	0.084	apical plasma membrane [GO:0016324]; aryl hydrocarbon receptor complex [GO:0034751]; axonal growth cone [GO:0044295]; basolateral plasma membrane [GO:0016323]; brush border membrane [GO:0031526]; cell surface [GO:0009986]; cytoplasm [GO:0005737]; cytosol [GO:0005829]; dendritic growth cone [GO:0044294]; extracellular exosome [GO:0070062]; extracellular region [GO:0005576]; ficolin-1-rich granule …	-0.943416	-2.58503	-0.0266459	-0.24306	-0.411963	-1.07572
19	41.84	47.82	47.8	sp|P04264|K2C1_HUMAN	Keratin, type II cytoskeletal 1 OS=Homo sapiens OX=9606 GN=KRT1 PE=1 SV=6	K2C1	P04264	HUMAN	28	0.5495	0.2122	0.5754	0.0143	0.4285	0.0029	blood microparticle [GO:0072562]; collagen-containing extracellular matrix [GO:0062023]; cornified envelope [GO:0001533]; cytoskeleton [GO:0005856]; cytosol [GO:0005829]; extracellular exosome [GO:0070062]; extracellular region [GO:0005576]; extracellular space [GO:0005615]; ficolin-1-rich granule lumen [GO:1904813]; keratin filament [GO:0045095]; membrane [GO:0016020]; nucleus [GO:0005634]			-0.119667	-0.0684404	-0.119667	-0.0684404
20	41.16	41.16	41.8	sp|P11142|HSP7C_HUMAN	Heat shock cognate 71 kDa protein OS=Homo sapiens OX=9606 GN=HSPA8 PE=1 SV=1	HSP7C	P11142	HUMAN	24	0.955	0.6576	0.9462	0.4202	0.9638	0.5674	autophagosome [GO:0005776]; axon [GO:0030424]; blood microparticle [GO:0072562]; chaperone complex [GO:0101031]; clathrin-sculpted gamma-aminobutyric acid transport vesicle membrane [GO:0061202]; cytoplasm [GO:0005737]; cytosol [GO:0005829]; dendrite [GO:0030425]; extracellular exosome [GO:0070062]; extracellular region [GO:0005576]; extracellular space [GO:0005615]; ficolin-1-rich granule lumen …	-0.0664274	-0.182038	-0.0797829	-0.376544	-0.0531943	-0.246111
21	38.92	38.92	29.7	sp|P08648|ITA5_HUMAN	Integrin alpha-5 OS=Homo sapiens OX=9606 GN=ITGA5 PE=1 SV=2	ITA5	P08648	HUMAN	26	1.0186	0.3239	1.8365	0.0393	1.6293	0.2166	alphav-beta3 integrin-vitronectin complex [GO:0071062]; cell surface [GO:0009986]; cytoplasmic vesicle [GO:0031410]; endoplasmic reticulum [GO:0005783]; external side of plasma membrane [GO:0009897]; focal adhesion [GO:0005925]; Golgi apparatus [GO:0005794]; integrin complex [GO:0008305]; plasma membrane [GO:0005886]; ruffle [GO:0001726]; synapse [GO:0045202]	0.0265876	-0.489589	0.876959	-1.40561	0.704252	-0.664342
22	36.66	36.66	52.3	sp|Q92743|HTRA1_HUMAN	Serine protease HTRA1 OS=Homo sapiens OX=9606 GN=HTRA1 PE=1 SV=1	HTRA1	Q92743	HUMAN	25	0.9204	0.8542	0.5916	0.0384	0.5649	0.0436	collagen-containing extracellular matrix [GO:0062023]; cytosol [GO:0005829]; extracellular exosome [GO:0070062]; extracellular region [GO:0005576]; extracellular space [GO:0005615]; plasma membrane [GO:0005886]	-0.119667	-0.0684404	-0.757306	-1.41567	-0.823933	-1.36051
23	36.3	37.34	26.1	sp|P56199|ITA1_HUMAN	Integrin alpha-1 OS=Homo sapiens OX=9606 GN=ITGA1 PE=1 SV=2	ITA1	P56199	HUMAN	20	1.2246	0.3428	1.7701	0.0217	1.8197	0.0179	acrosomal vesicle [GO:0001669]; basal part of cell [GO:0045178]; cell surface [GO:0009986]; external side of plasma membrane [GO:0009897]; extracellular exosome [GO:0070062]; focal adhesion [GO:0005925]; integrin alpha1-beta1 complex [GO:0034665]; integrin complex [GO:0008305]; membrane [GO:0016020]; membrane raft [GO:0045121]; neuron projection [GO:0043005]; perikaryon [GO:0043204]; plasma membr…	0.292311	-0.464959	0.823831	-1.66354	0.863701	-1.74715
24	36.08	36.08	19.8	sp|P24821|TENA_HUMAN	Tenascin OS=Homo sapiens OX=9606 GN=TNC PE=1 SV=3	TENA	P24821	HUMAN	19	0.863	0.7568	2.1478	0.1162	2.4889	0.0722	basement membrane [GO:0005604]; collagen-containing extracellular matrix [GO:0062023]; endoplasmic reticulum lumen [GO:0005788]; extracellular region [GO:0005576]; extracellular space [GO:0005615]; focal adhesion [GO:0005925]; interstitial matrix [GO:0005614]; membrane [GO:0016020]; perisynaptic extracellular matrix [GO:0098966]	-0.212568	-0.121019	1.10286	-0.934794	1.31551	-1.14146
25	35.86	35.86	30.1	sp|P48960|CD97_HUMAN	CD97 antigen OS=Homo sapiens OX=9606 GN=CD97 PE=1 SV=4	CD97	P48960	HUMAN	25	0.7311	0.2954	2.2699	0.0019	2.0893	0.0089	extracellular exosome [GO:0070062]; focal adhesion [GO:0005925]; integral component of plasma membrane [GO:0005887]; membrane [GO:0016020]; plasma membrane [GO:0005886]; secretory granule membrane [GO:0030667]	-0.451859	-0.52959	1.18263	-2.72125	1.06302	-2.05061
26	35.68	35.68	19.3	sp|P10586|PTPRF_HUMAN	Receptor-type tyrosine-protein phosphatase F OS=Homo sapiens OX=9606 GN=PTPRF PE=1 SV=2	PTPRF	P10586	HUMAN	18	0.7244	0.5105	0.4093	0.0037	0.5445	0.019	extracellular exosome [GO:0070062]; integral component of plasma membrane [GO:0005887]; neuronal cell body [GO:0043025]; neuron projection [GO:0043005]; plasma membrane [GO:0005886]	-0.465142	-0.292004	-1.28877	-2.4318	-0.876996	-1.72125
27	33.64	48.63	66.5	sp|P08729|K2C7_HUMAN	Keratin, type II cytoskeletal 7 OS=Homo sapiens OX=9606 GN=KRT7 PE=1 SV=5	K2C7	P08729	HUMAN	30	0.8091	0.6733	0.6138	0.0662	0.7178	0.1558	cytoplasm [GO:0005737]; cytosol [GO:0005829]; extracellular exosome [GO:0070062]; intermediate filament [GO:0005882]; keratin filament [GO:0045095]; nucleus [GO:0005634]			-0.558092	-0.353792	-0.558092	-0.353792
28	33.34	33.34	24.3	sp|P29317|EPHA2_HUMAN	Ephrin type-A receptor 2 OS=Homo sapiens OX=9606 GN=EPHA2 PE=1 SV=2	EPHA2	P29317	HUMAN	18	0.9817	0.7633	0.9638	0.561	1	0.8067	cell surface [GO:0009986]; focal adhesion [GO:0005925]; integral component of plasma membrane [GO:0005887]; lamellipodium [GO:0030027]; lamellipodium membrane [GO:0031258]; leading edge membrane [GO:0031256]; neuron projection [GO:0043005]; plasma membrane [GO:0005886]; receptor complex [GO:0043235]; ruffle membrane [GO:0032587]; tight junction [GO:0070160]	-0.0266459	-0.117305	-0.0531943	-0.251037	0	-0.0932879
29	32.31	32.33	19.1	sp|P32004|L1CAM_HUMAN	Neural cell adhesion molecule L1 OS=Homo sapiens OX=9606 GN=L1CAM PE=1 SV=2	L1CAM	P32004	HUMAN	17	0.3945	0.0743	0.5495	0.0105	0.5152	0.0028	axon [GO:0030424]; axonal growth cone [GO:0044295]; cell surface [GO:0009986]; collagen-containing extracellular matrix [GO:0062023]; dendrite [GO:0030425]; focal adhesion [GO:0005925]; integral component of membrane [GO:0016021]; neuronal cell body [GO:0043025]; plasma membrane [GO:0005886]	-1.3419	-1.12901	-0.863809	-1.97881	-0.956796	-2.55284
30	32.21	32.21	31.8	sp|Q15582|BGH3_HUMAN	Transforming growth factor-beta-induced protein ig-h3 OS=Homo sapiens OX=9606 GN=TGFBI PE=1 SV=1	BGH3	Q15582	HUMAN	21	0.7447	0.889	0.4093	0.0001	0.3981	0.0001	basement membrane [GO:0005604]; collagen-containing extracellular matrix [GO:0062023]; extracellular exosome [GO:0070062]; extracellular matrix [GO:0031012]; extracellular region [GO:0005576]; extracellular space [GO:0005615]; plasma membrane [GO:0005886]; trans-Golgi network [GO:0005802]	-0.425269	-0.0510982	-1.28877	-4	-1.3288	-4
31	32.14	32.14	45.4	sp|P10809|CH60_HUMAN	60 kDa heat shock protein, mitochondrial OS=Homo sapiens OX=9606 GN=HSPD1 PE=1 SV=2	CH60	P10809	HUMAN	17	0.6792	0.4428	2.1878	0.0005	1.977	0.003	cell surface [GO:0009986]; clathrin-coated pit [GO:0005905]; coated vesicle [GO:0030135]; cytoplasm [GO:0005737]; cytosol [GO:0005829]; early endosome [GO:0005769]; extracellular exosome [GO:0070062]; extracellular space [GO:0005615]; Golgi apparatus [GO:0005794]; lipopolysaccharide receptor complex [GO:0046696]; membrane [GO:0016020]; membrane raft [GO:0045121]; mitochondrial crista [GO:0030061]…	-0.558092	-0.353792	1.12948	-3.30103	0.983313	-2.52288
32	32.08	32.08	52.2	sp|P14618|KPYM_HUMAN	Pyruvate kinase PKM OS=Homo sapiens OX=9606 GN=PKM PE=1 SV=4	KPYM	P14618	HUMAN	19	0.7516	0.2478	1.7701	0.1463	1.556	0.3797	cilium [GO:0005929]; collagen-containing extracellular matrix [GO:0062023]; cytoplasm [GO:0005737]; cytosol [GO:0005829]; extracellular exosome [GO:0070062]; extracellular region [GO:0005576]; extracellular vesicle [GO:1903561]; ficolin-1-rich granule lumen [GO:1904813]; mitochondrion [GO:0005739]; myelin sheath [GO:0043209]; nucleus [GO:0005634]; pyruvate kinase complex [GO:1902912]; secretory g…	-0.411963	-0.605899	0.823831	-0.834756	0.637842	-0.420559
33	31.96	31.96	53	sp|P08174|DAF_HUMAN	Complement decay-accelerating factor OS=Homo sapiens OX=9606 GN=CD55 PE=1 SV=4	DAF	P08174	HUMAN	20	0.871	0.7889	1.6749	0.0549	1.5996	0.0583	anchored component of membrane [GO:0031225]; cell surface [GO:0009986]; endoplasmic reticulum-Golgi intermediate compartment membrane [GO:0033116]; extracellular exosome [GO:0070062]; extracellular region [GO:0005576]; ficolin-1-rich granule membrane [GO:0101003]; Golgi membrane [GO:0000139]; membrane raft [GO:0045121]; plasma membrane [GO:0005886]; secretory granule membrane [GO:0030667]; transp…	-0.199255	-0.102978	0.744075	-1.26043	0.677711	-1.23433
34	31.81	31.89	14.1	sp|Q9Y490|TLN1_HUMAN	Talin-1 OS=Homo sapiens OX=9606 GN=TLN1 PE=1 SV=3	TLN1	Q9Y490	HUMAN	16	0.912	0.406	0.8954	0.2376	0.8872	0.054	cell surface [GO:0009986]; cytoskeleton [GO:0005856]; cytosol [GO:0005829]; extracellular exosome [GO:0070062]; extracellular region [GO:0005576]; focal adhesion [GO:0005925]; ruffle [GO:0001726]; ruffle membrane [GO:0032587]	-0.132894	-0.391474	-0.159396	-0.624154	-0.172669	-1.26761
35	31.26	31.26	50.4	sp|P35613|BASI_HUMAN	Basigin OS=Homo sapiens OX=9606 GN=BSG PE=1 SV=2	BASI	P35613	HUMAN	21	0.7047	0.6023	0.4365	0.1371	0.4325	0.0769	acrosomal membrane [GO:0002080]; axon [GO:0030424]; extracellular exosome [GO:0070062]; focal adhesion [GO:0005925]; Golgi membrane [GO:0000139]; integral component of plasma membrane [GO:0005887]; intracellular membrane-bounded organelle [GO:0043231]; melanosome [GO:0042470]; membrane [GO:0016020]; membrane raft [GO:0045121]; mitochondrion [GO:0005739]; plasma membrane [GO:0005886]; sarcolemma […	-0.504919	-0.220187	-1.19595	-0.862963	-1.20923	-1.11407
36	30.63	30.91	41.8	sp|P68104|EF1A1_HUMAN	Elongation factor 1-alpha 1 OS=Homo sapiens OX=9606 GN=EEF1A1 PE=1 SV=1	EF1A1	P68104	HUMAN	20	0.8395	0.1565	0.8166	0.3406	0.6918	0.1309	cortical actin cytoskeleton [GO:0030864]; cytoplasm [GO:0005737]; cytoplasmic side of lysosomal membrane [GO:0098574]; cytosol [GO:0005829]; eukaryotic translation elongation factor 1 complex [GO:0005853]; extracellular exosome [GO:0070062]; extracellular region [GO:0005576]; extracellular space [GO:0005615]; ficolin-1-rich granule lumen [GO:1904813]; membrane [GO:0016020]; nucleolus [GO:0005730]…	-0.252398	-0.805486	-0.292299	-0.467755	-0.531573	-0.88306
37	30.62	30.62	22.4	sp|P17301|ITA2_HUMAN	Integrin alpha-2 OS=Homo sapiens OX=9606 GN=ITGA2 PE=1 SV=1	ITA2	P17301	HUMAN	18	1.1376	0.8259	1.7378	0.0428	1.6444	0.1015	axon terminus [GO:0043679]; basal part of cell [GO:0045178]; cell surface [GO:0009986]; external side of plasma membrane [GO:0009897]; focal adhesion [GO:0005925]; integrin alpha2-beta1 complex [GO:0034666]; integrin complex [GO:0008305]; nucleus [GO:0005634]; perinuclear region of cytoplasm [GO:0048471]; plasma membrane [GO:0005886]	0.185993	-0.0830725	0.797262	-1.36856	0.717561	-0.993534
38	30.46	32.03	48.4	sp|P06733|ENOA_HUMAN	Alpha-enolase OS=Homo sapiens OX=9606 GN=ENO1 PE=1 SV=2	ENOA	P06733	HUMAN	18	1.0186	0.6582	1.0186	0.6712	1.028	0.6307	cell cortex region [GO:0099738]; cell surface [GO:0009986]; cytoplasm [GO:0005737]; cytosol [GO:0005829]; extracellular exosome [GO:0070062]; extracellular space [GO:0005615]; M band [GO:0031430]; membrane [GO:0016020]; nucleus [GO:0005634]; phosphopyruvate hydratase complex [GO:0000015]; plasma membrane [GO:0005886]	0.0265876	-0.181642	0.0265876	-0.173148	0.0398403	-0.200177
39	30.22	39.7	45.7	sp|P11021|BIP_HUMAN	Endoplasmic reticulum chaperone BiP OS=Homo sapiens OX=9606 GN=HSPA5 PE=1 SV=2	BIP	P11021	HUMAN	22	1.028	0.352	2.5586	0.0167	2.4889	0.0289	cell surface [GO:0009986]; cytoplasm [GO:0005737]; cytosol [GO:0005829]; endoplasmic reticulum [GO:0005783]; endoplasmic reticulum chaperone complex [GO:0034663]; endoplasmic reticulum-Golgi intermediate compartment [GO:0005793]; endoplasmic reticulum lumen [GO:0005788]; endoplasmic reticulum membrane [GO:0005789]; extracellular exosome [GO:0070062]; focal adhesion [GO:0005925]; integral componen…	0.0398403	-0.453457	1.35535	-1.77728	1.31551	-1.5391
40	29.87	30.14	23.4	sp|P06756|ITAV_HUMAN	Integrin alpha-V OS=Homo sapiens OX=9606 GN=ITGAV PE=1 SV=2	ITAV	P06756	HUMAN	17	0.9204	0.827	0.6607	0.0416	0.7516	0.0419	alphav-beta3 integrin-HMGB1 complex [GO:0035868]; alphav-beta3 integrin-IGF-1-IGF1R complex [GO:0035867]; alphav-beta3 integrin-PKCalpha complex [GO:0035866]; cell surface [GO:0009986]; cytosol [GO:0005829]; external side of plasma membrane [GO:0009897]; extracellular exosome [GO:0070062]; filopodium membrane [GO:0031527]; focal adhesion [GO:0005925]; integral component of plasma membrane [GO:000…	-0.119667	-0.0824945	-0.597933	-1.38091	-0.411963	-1.37779
41	29.4	31.66	30.1	sp|P14625|ENPL_HUMAN	Endoplasmin OS=Homo sapiens OX=9606 GN=HSP90B1 PE=1 SV=1	ENPL	P14625	HUMAN	16	1.2359	0.466	1.7539	0.2213	2.0137	0.1111	collagen-containing extracellular matrix [GO:0062023]; cytosol [GO:0005829]; endocytic vesicle lumen [GO:0071682]; endoplasmic reticulum [GO:0005783]; endoplasmic reticulum chaperone complex [GO:0034663]; endoplasmic reticulum lumen [GO:0005788]; endoplasmic reticulum membrane [GO:0005789]; extracellular exosome [GO:0070062]; extracellular region [GO:0005576]; focal adhesion [GO:0005925]; melanos…	0.305562	-0.331614	0.810566	-0.655019	1.00985	-0.954286
42	29.27	29.67	39.9	sp|P02545|LMNA_HUMAN	Prelamin-A/C OS=Homo sapiens OX=9606 GN=LMNA PE=1 SV=1	LMNA	P02545	HUMAN	15	0.9727	0.7855	1.0568	0.4241	1.028	0.5685	cytosol [GO:0005829]; intermediate filament [GO:0005882]; lamin filament [GO:0005638]; nuclear envelope [GO:0005635]; nuclear lamina [GO:0005652]; nuclear membrane [GO:0031965]; nuclear speck [GO:0016607]; nucleoplasm [GO:0005654]; nucleus [GO:0005634]; perinuclear region of cytoplasm [GO:0048471]	-0.0399332	-0.104854	0.0797024	-0.372532	0.0398403	-0.24527
43	28.45	28.72	25.8	sp|Q09666|AHNK_HUMAN	Neuroblast differentiation-associated protein AHNAK OS=Homo sapiens OX=9606 GN=AHNAK PE=1 SV=2	AHNK	Q09666	HUMAN	16	1.0186	0.8034	0.413	0.0003	0.8166	0.0697	actin cytoskeleton [GO:0015629]; cell-cell contact zone [GO:0044291]; costamere [GO:0043034]; cytoplasm [GO:0005737]; cytosol [GO:0005829]; extracellular exosome [GO:0070062]; focal adhesion [GO:0005925]; lysosomal membrane [GO:0005765]; membrane [GO:0016020]; nucleus [GO:0005634]; plasma membrane [GO:0005886]; sarcolemma [GO:0042383]; T-tubule [GO:0030315]; vesicle [GO:0031982]	0.0265876	-0.0950682	-1.27579	-3.52288	-0.292299	-1.15677
44	28.23	28.45	9.9	sp|Q07954|LRP1_HUMAN	Prolow-density lipoprotein receptor-related protein 1 OS=Homo sapiens OX=9606 GN=LRP1 PE=1 SV=2	LRP1	Q07954	HUMAN	17	1.1803	0.163	1.2823	0.0493	1.3804	0.0154	basolateral plasma membrane [GO:0016323]; clathrin-coated pit [GO:0005905]; clathrin-coated vesicle [GO:0030136]; dendrite [GO:0030425]; early endosome [GO:0005769]; endocytic vesicle membrane [GO:0030666]; focal adhesion [GO:0005925]; integral component of plasma membrane [GO:0005887]; lysosomal membrane [GO:0005765]; membrane [GO:0016020]; neuronal cell body [GO:0043025]; nucleus [GO:0005634]; …	0.239154	-0.787812	0.358734	-1.30715	0.465086	-1.81248
45	27.65	27.82	52.6	sp|Q71U36|TBA1A_HUMAN	Tubulin alpha-1A chain OS=Homo sapiens OX=9606 GN=TUBA1A PE=1 SV=1	TBA1A	Q71U36	HUMAN	24	0.9638	0.9786	0.8241	0.7297	0.912	0.9019	cytoplasm [GO:0005737]; cytoplasmic microtubule [GO:0005881]; cytoplasmic ribonucleoprotein granule [GO:0036464]; cytosol [GO:0005829]; extracellular exosome [GO:0070062]; membrane raft [GO:0045121]; microtubule [GO:0005874]; microtubule cytoskeleton [GO:0015630]; myelin sheath [GO:0043209]; neuromuscular junction [GO:0031594]; nucleus [GO:0005634]; recycling endosome [GO:0055037]	-0.0531943	-0.00939479	-0.279109	-0.136856	-0.132894	-0.0448416
46	27.51	27.51	26	sp|P00533|EGFR_HUMAN	Epidermal growth factor receptor OS=Homo sapiens OX=9606 GN=EGFR PE=1 SV=2	EGFR	P00533	HUMAN	14	0.9727	0.308	0.955	0.4758	0.9638	0.3607	apical plasma membrane [GO:0016324]; basal plasma membrane [GO:0009925]; basolateral plasma membrane [GO:0016323]; cell surface [GO:0009986]; clathrin-coated vesicle membrane [GO:0030665]; cytoplasm [GO:0005737]; early endosome membrane [GO:0031901]; endocytic vesicle [GO:0030139]; endoplasmic reticulum membrane [GO:0005789]; endosome [GO:0005768]; endosome membrane [GO:0010008]; extracellular sp…	-0.0399332	-0.511449	-0.0664274	-0.322576	-0.0531943	-0.442854
47	27.41	27.41	41.2	sp|P07437|TBB5_HUMAN	Tubulin beta chain OS=Homo sapiens OX=9606 GN=TUBB PE=1 SV=2	TBB5	P07437	HUMAN	23	0.8166	0.3579	0.6026	0.2747	0.4571	0.1665	azurophil granule lumen [GO:0035578]; cell body [GO:0044297]; cytoplasm [GO:0005737]; cytoplasmic ribonucleoprotein granule [GO:0036464]; cytoskeleton [GO:0005856]; extracellular exosome [GO:0070062]; extracellular region [GO:0005576]; membrane raft [GO:0045121]; microtubule [GO:0005874]; nuclear envelope lumen [GO:0005641]; nucleus [GO:0005634]	-0.292299	-0.446238	-0.730727	-0.561141	-1.12942	-0.778586
48	27.31	27.31	19.9	sp|P26006|ITA3_HUMAN	Integrin alpha-3 OS=Homo sapiens OX=9606 GN=ITGA3 PE=1 SV=5	ITA3	P26006	HUMAN	17	0.787	0.4619	0.6138	0.0318	0.5297	0.0031	basolateral plasma membrane [GO:0016323]; cell periphery [GO:0071944]; cell surface [GO:0009986]; excitatory synapse [GO:0060076]; external side of plasma membrane [GO:0009897]; extracellular exosome [GO:0070062]; filopodium membrane [GO:0031527]; focal adhesion [GO:0005925]; growth cone filopodium [GO:1990812]; integrin alpha3-beta1 complex [GO:0034667]; integrin complex [GO:0008305]; invadopodi…	-0.345564	-0.335452	-0.704159	-1.49757	-0.916753	-2.50864
49	26.88	27.02	13.5	sp|Q13085|ACACA_HUMAN	Acetyl-CoA carboxylase 1 OS=Homo sapiens OX=9606 GN=ACACA PE=1 SV=2	ACACA	Q13085	HUMAN	14	0.9204	0.7138	0.673	0.021	0.6668	0.02	actin cytoskeleton [GO:0015629]; cytosol [GO:0005829]; fibrillar center [GO:0001650]	-0.119667	-0.146423	-0.571322	-1.67778	-0.584674	-1.69897
50	25.76	25.76	45.4	sp|P07355|ANXA2_HUMAN	Annexin A2 OS=Homo sapiens OX=9606 GN=ANXA2 PE=1 SV=2	ANXA2	P07355	HUMAN	15	0.7311	0.3441	1.6749	0.0114	1.4859	0.0214	azurophil granule lumen [GO:0035578]; basement membrane [GO:0005604]; basolateral plasma membrane [GO:0016323]; cell-cell adherens junction [GO:0005913]; cell cortex [GO:0005938]; cell surface [GO:0009986]; collagen-containing extracellular matrix [GO:0062023]; cytoplasm [GO:0005737]; cytosol [GO:0005829]; early endosome [GO:0005769]; endosome [GO:0005768]; extracellular exosome [GO:0070062]; ext…	-0.451859	-0.463315	0.744075	-1.9431	0.571337	-1.66959
51	25.51	25.51	16.8	sp|P53396|ACLY_HUMAN	ATP-citrate synthase OS=Homo sapiens OX=9606 GN=ACLY PE=1 SV=3	ACLY	P53396	HUMAN	14	1.556	0.2401	1.9231	0.1245	1.5996	0.2236	azurophil granule lumen [GO:0035578]; citrate lyase complex [GO:0009346]; cytosol [GO:0005829]; extracellular exosome [GO:0070062]; extracellular region [GO:0005576]; ficolin-1-rich granule lumen [GO:1904813]; membrane [GO:0016020]; nucleoplasm [GO:0005654]; plasma membrane [GO:0005886]	0.637842	-0.619608	0.943434	-0.904831	0.677711	-0.650528
52	25.47	25.47	53.7	sp|P15328|FOLR1_HUMAN	Folate receptor alpha OS=Homo sapiens OX=9606 GN=FOLR1 PE=1 SV=3	FOLR1	P15328	HUMAN	25	1.0186	0.6265	1.0186	0.4682	1.0093	0.8844	anchored component of external side of plasma membrane [GO:0031362]; apical plasma membrane [GO:0016324]; basolateral plasma membrane [GO:0016323]; brush border membrane [GO:0031526]; cell surface [GO:0009986]; clathrin-coated vesicle [GO:0030136]; endoplasmic reticulum-Golgi intermediate compartment membrane [GO:0033116]; endoplasmic reticulum membrane [GO:0005789]; endosome [GO:0005768]; ER to …	0.0265876	-0.203079	0.0265876	-0.329569	0.0133551	-0.0533513
53	24.32	31.93	49.8	sp|P05783|K1C18_HUMAN	Keratin, type I cytoskeletal 18 OS=Homo sapiens OX=9606 GN=KRT18 PE=1 SV=2	K1C18	P05783	HUMAN	19	0.8472	0.4395	0.52	0.03	0.6252	0.0652	cell-cell adherens junction [GO:0005913]; cell periphery [GO:0071944]; centriolar satellite [GO:0034451]; cytoplasm [GO:0005737]; cytosol [GO:0005829]; extracellular exosome [GO:0070062]; intermediate filament [GO:0005882]; keratin filament [GO:0045095]; microtubule organizing center [GO:0005815]; nucleolus [GO:0005730]; perinuclear region of cytoplasm [GO:0048471]			-0.132894	-0.213888	-0.132894	-0.213888
54	24.18	24.18	21.7	sp|P16070|CD44_HUMAN	CD44 antigen OS=Homo sapiens OX=9606 GN=CD44 PE=1 SV=3	CD44	P16070	HUMAN	27	0.9638	0.0978	0.9817	0.3074	0.9638	0.0788	apical plasma membrane [GO:0016324]; basolateral plasma membrane [GO:0016323]; cell projection [GO:0042995]; cell surface [GO:0009986]; cytosol [GO:0005829]; extracellular exosome [GO:0070062]; focal adhesion [GO:0005925]; Golgi apparatus [GO:0005794]; integral component of plasma membrane [GO:0005887]; lamellipodium membrane [GO:0031258]; macrophage migration inhibitory factor receptor complex […	-0.0531943	-1.00966	-0.0266459	-0.512296	-0.0531943	-1.10347
55	24.12	24.12	26.4	sp|P35222|CTNB1_HUMAN	Catenin beta-1 OS=Homo sapiens OX=9606 GN=CTNNB1 PE=1 SV=1	CTNB1	P35222	HUMAN	15	0.9817	0.5641	0.9727	0.5432	1	0.9546	adherens junction [GO:0005912]; apical part of cell [GO:0045177]; basolateral plasma membrane [GO:0016323]; beta-catenin destruction complex [GO:0030877]; beta-catenin-TCF7L2 complex [GO:0070369]; beta-catenin-TCF complex [GO:1990907]; bicellular tight junction [GO:0005923]; catenin complex [GO:0016342]; cell-cell adherens junction [GO:0005913]; cell-cell junction [GO:0005911]; cell cortex [GO:00…	-0.0266459	-0.248644	-0.0399332	-0.26504	0	-0.0201786
56	23.53	23.53	17.5	sp|O15031|PLXB2_HUMAN	Plexin-B2 OS=Homo sapiens OX=9606 GN=PLXNB2 PE=1 SV=3	PLXB2	O15031	HUMAN	15	0.929	0.3862	0.8954	0.3077	0.879	0.2485	cell surface [GO:0009986]; extracellular exosome [GO:0070062]; integral component of plasma membrane [GO:0005887]; semaphorin receptor complex [GO:0002116]	-0.106249	-0.413188	-0.159396	-0.511873	-0.186065	-0.604674
57	23.35	24.22	21.6	sp|Q9P2B2|FPRP_HUMAN	Prostaglandin F2 receptor negative regulator OS=Homo sapiens OX=9606 GN=PTGFRN PE=1 SV=2	FPRP	Q9P2B2	HUMAN	12	1	0.7668	0.9908	0.8529	0.9817	0.9362	cell surface [GO:0009986]; endoplasmic reticulum membrane [GO:0005789]; Golgi apparatus [GO:0005794]; integral component of membrane [GO:0016021]	0	-0.115318	-0.0133342	-0.0691019	-0.0266459	-0.0286314
58	23.09	25.37	35.3	sp|P35527|K1C9_HUMAN	Keratin, type I cytoskeletal 9 OS=Homo sapiens OX=9606 GN=KRT9 PE=1 SV=3	K1C9	P35527	HUMAN	15	0.6427	0.8595	0.3908	0.0009	0.5297	0.0037	cytosol [GO:0005829]; extracellular exosome [GO:0070062]; extracellular space [GO:0005615]; intermediate filament [GO:0005882]; membrane [GO:0016020]; nucleus [GO:0005634]			-0.279109	-0.150581	-0.279109	-0.150581
59	23.08	30.96	41.9	sp|P35908|K22E_HUMAN	Keratin, type II cytoskeletal 2 epidermal OS=Homo sapiens OX=9606 GN=KRT2 PE=1 SV=2	K22E	P35908	HUMAN	16	0.5012	0.1969	0.4656	0.0008	0.4786	0.0022	cornified envelope [GO:0001533]; cytosol [GO:0005829]; extracellular exosome [GO:0070062]; extracellular space [GO:0005615]; intermediate filament [GO:0005882]; keratin filament [GO:0045095]; membrane [GO:0016020]; nucleus [GO:0005634]			-1.15618	-0.633577	-1.15618	-0.633577
60	22.93	22.97	20.4	sp|P23229|ITA6_HUMAN	Integrin alpha-6 OS=Homo sapiens OX=9606 GN=ITGA6 PE=1 SV=5	ITA6	P23229	HUMAN	15	0.912	0.6111	1.5417	0.0746	1.5849	0.0296	basal plasma membrane [GO:0009925]; basement membrane [GO:0005604]; cell-cell adherens junction [GO:0005913]; cell surface [GO:0009986]; external side of plasma membrane [GO:0009897]; filopodium [GO:0030175]; focal adhesion [GO:0005925]; hemidesmosome [GO:0030056]; integrin alpha6-beta4 complex [GO:0034676]; plasma membrane [GO:0005886]	-0.132894	-0.213888	0.624522	-1.12726	0.664392	-1.52871
61	21.98	22.17	18	sp|Q13813|SPTN1_HUMAN	Spectrin alpha chain, non-erythrocytic 1 OS=Homo sapiens OX=9606 GN=SPTAN1 PE=1 SV=3	SPTN1	Q13813	HUMAN	12	1.3804	0.3457	2.729	0.0039	3.1333	0.0002	cytosol [GO:0005829]; extracellular exosome [GO:0070062]; extracellular region [GO:0005576]; extracellular vesicle [GO:1903561]; intracellular membrane-bounded organelle [GO:0043231]; membrane [GO:0016020]; microtubule cytoskeleton [GO:0015630]; specific granule lumen [GO:0035580]; spectrin [GO:0008091]; tertiary granule lumen [GO:1904724]	0.465086	-0.461301	1.44837	-2.40894	1.64768	-3.69897
62	21.85	22.28	51.1	sp|P07951|TPM2_HUMAN	Tropomyosin beta chain OS=Homo sapiens OX=9606 GN=TPM2 PE=1 SV=1	TPM2	P07951	HUMAN	15	0.8551	0.7081	1.3804	0.3178	1.3305	0.3073	actin cytoskeleton [GO:0015629]; actin filament [GO:0005884]; cytosol [GO:0005829]; muscle thin filament tropomyosin [GO:0005862]	-0.225835	-0.149905	0.465086	-0.497846	0.411969	-0.512437
63	21.09	21.13	39.2	sp|P60842|IF4A1_HUMAN	Eukaryotic initiation factor 4A-I OS=Homo sapiens OX=9606 GN=EIF4A1 PE=1 SV=1	IF4A1	P60842	HUMAN	12	1	0.9679	0.9638	0.9327	0.9638	0.8623	cytoplasm [GO:0005737]; cytosol [GO:0005829]; eukaryotic translation initiation factor 4F complex [GO:0016281]; extracellular exosome [GO:0070062]; membrane [GO:0016020]	0	-0.0141695	-0.0531943	-0.030258	-0.0531943	-0.0643416
64	20.99	20.99	65.3	sp|Q06830|PRDX1_HUMAN	Peroxiredoxin-1 OS=Homo sapiens OX=9606 GN=PRDX1 PE=1 SV=1	PRDX1	Q06830	HUMAN	14	0.9462	0.4775	0.6855	0.1634	0.6194	0.1154	cytoplasm [GO:0005737]; cytosol [GO:0005829]; extracellular exosome [GO:0070062]; extracellular space [GO:0005615]; melanosome [GO:0042470]; myelin sheath [GO:0043209]; nucleus [GO:0005634]	-0.0797829	-0.321027	-0.544771	-0.786748	-0.691057	-0.937794
65	20.84	20.87	17.1	sp|Q01082|SPTB2_HUMAN	Spectrin beta chain, non-erythrocytic 1 OS=Homo sapiens OX=9606 GN=SPTBN1 PE=1 SV=2	SPTB2	Q01082	HUMAN	13	0.8241	0.707	1.977	0.0032	1.888	0.0072	axolemma [GO:0030673]; cuticular plate [GO:0032437]; cytoplasm [GO:0005737]; cytosol [GO:0005829]; extracellular exosome [GO:0070062]; glutamatergic synapse [GO:0098978]; M band [GO:0031430]; nucleolus [GO:0005730]; postsynaptic density [GO:0014069]; protein-containing complex [GO:0032991]; spectrin [GO:0008091]; spectrin-associated cytoskeleton [GO:0014731]	-0.279109	-0.150581	0.983313	-2.49485	0.916859	-2.14267
66	20.75	20.75	46.9	sp|P10316|1A69_HUMAN	HLA class I histocompatibility antigen, A-69 alpha chain OS=Homo sapiens OX=9606 GN=HLA-A PE=1 SV=2	1A69	P10316	HUMAN	11	0.4487	0.2325	0.3802	0.0823	0.4446	0.134	cell surface [GO:0009986]; early endosome membrane [GO:0031901]; endoplasmic reticulum [GO:0005783]; ER to Golgi transport vesicle membrane [GO:0012507]; extracellular exosome [GO:0070062]; Golgi apparatus [GO:0005794]; Golgi membrane [GO:0000139]; integral component of lumenal side of endoplasmic reticulum membrane [GO:0071556]; MHC class I protein complex [GO:0042612]; phagocytic vesicle membra…	-1.15618	-0.633577	-1.39517	-1.0846	-1.16942	-0.872895
67	19.92	19.93	28.1	sp|P38646|GRP75_HUMAN	Stress-70 protein, mitochondrial OS=Homo sapiens OX=9606 GN=HSPA9 PE=1 SV=2	GRP75	P38646	HUMAN	11	0.955	0.4913	1	0.9051	0.9462	0.4419	cytoplasm [GO:0005737]; extracellular exosome [GO:0070062]; focal adhesion [GO:0005925]; mitochondrial matrix [GO:0005759]; mitochondrial nucleoid [GO:0042645]; mitochondrion [GO:0005739]; nucleolus [GO:0005730]	-0.0664274	-0.308653	0	-0.0433034	-0.0797829	-0.354676
68	19.09	19.09	22.5	sp|P43121|MUC18_HUMAN	Cell surface glycoprotein MUC18 OS=Homo sapiens OX=9606 GN=MCAM PE=1 SV=2	MUC18	P43121	HUMAN	10	0.7112	0.1362	0.7586	0.1232	0.6368	0.0713	external side of plasma membrane [GO:0009897]; extracellular region [GO:0005576]; extracellular space [GO:0005615]; focal adhesion [GO:0005925]; integral component of membrane [GO:0016021]; nucleus [GO:0005634]; plasma membrane [GO:0005886]	-0.491673	-0.865823	-0.398589	-0.909389	-0.651088	-1.14691
69	18.68	19.27	18.2	sp|Q14980|NUMA1_HUMAN	Nuclear mitotic apparatus protein 1 OS=Homo sapiens OX=9606 GN=NUMA1 PE=1 SV=2	NUMA1	Q14980	HUMAN	9	0.3192	0.0248	0.8472	0.7136	0.912	0.8075	cell cortex [GO:0005938]; cell cortex region [GO:0099738]; centrosome [GO:0005813]; chromosome [GO:0005694]; cortical microtubule [GO:0055028]; cytoplasm [GO:0005737]; cytoplasmic microtubule bundle [GO:1905720]; cytosol [GO:0005829]; dendrite [GO:0030425]; extracellular exosome [GO:0070062]; extrinsic component of plasma membrane [GO:0019897]; Golgi membrane [GO:0000139]; lateral cell cortex [GO…	-1.64747	-1.60555	-0.239226	-0.146545	-0.132894	-0.0928575
70	18.64	18.77	17.3	sp|P16615|AT2A2_HUMAN	Sarcoplasmic/endoplasmic reticulum calcium ATPase 2 OS=Homo sapiens OX=9606 GN=ATP2A2 PE=1 SV=1	AT2A2	P16615	HUMAN	9	0.8954	0.9932	0.6252	0.0582	1.0471	0.7509	apical ectoplasmic specialization [GO:0061831]; calcium ion-transporting ATPase complex [GO:0090534]; endoplasmic reticulum [GO:0005783]; endoplasmic reticulum membrane [GO:0005789]; extrinsic component of cytoplasmic side of plasma membrane [GO:0031234]; integral component of plasma membrane [GO:0005887]; longitudinal sarcoplasmic reticulum [GO:0014801]; membrane [GO:0016020]; nucleoplasm [GO:00…	-0.159396	-0.00296329	-0.67761	-1.23508	0.0663992	-0.124418
71	18.6	18.6	34.2	sp|P12236|ADT3_HUMAN	ADP/ATP translocase 3 OS=Homo sapiens OX=9606 GN=SLC25A6 PE=1 SV=4	ADT3	P12236	HUMAN	11	1.0186	0.8083	1	0.9069	1.0093	0.7706	integral component of membrane [GO:0016021]; mitochondrial inner membrane [GO:0005743]; mitochondrion [GO:0005739]; nucleus [GO:0005634]; TIM23 mitochondrial import inner membrane translocase complex [GO:0005744]	0.0265876	-0.0924274	0	-0.0424406	0.0133551	-0.113171
72	18.52	22.75	21	sp|P29323|EPHB2_HUMAN	Ephrin type-B receptor 2 OS=Homo sapiens OX=9606 GN=EPHB2 PE=1 SV=5	EPHB2	P29323	HUMAN	11	0.8318	0.7538	0.6252	0.1031	0.5598	0.1136	axon [GO:0030424]; cytosol [GO:0005829]; dendrite [GO:0030425]; extracellular region [GO:0005576]; glutamatergic synapse [GO:0098978]; integral component of plasma membrane [GO:0005887]; integral component of postsynaptic membrane [GO:0099055]; integral component of presynaptic membrane [GO:0099056]; neuronal cell body [GO:0043025]; neuron projection [GO:0043005]; nucleus [GO:0005634]; plasma mem…	-0.265691	-0.122744	-0.67761	-0.986741	-0.837017	-0.944622
73	18.49	18.49	29.9	sp|P30101|PDIA3_HUMAN	Protein disulfide-isomerase A3 OS=Homo sapiens OX=9606 GN=PDIA3 PE=1 SV=4	PDIA3	P30101	HUMAN	10	0.7727	0.5593	1.8707	0.037	2.1086	0.0228	cell surface [GO:0009986]; endoplasmic reticulum [GO:0005783]; endoplasmic reticulum lumen [GO:0005788]; extracellular exosome [GO:0070062]; extracellular space [GO:0005615]; focal adhesion [GO:0005925]; melanosome [GO:0042470]; MHC class I peptide loading complex [GO:0042824]; myelin sheath [GO:0043209]; nucleus [GO:0005634]; phagocytic vesicle [GO:0045335]; recycling endosome membrane [GO:00550…	-0.37202	-0.252355	0.903578	-1.4318	1.07629	-1.64207
74	18.07	18.25	13	sp|Q08211|DHX9_HUMAN	ATP-dependent RNA helicase A OS=Homo sapiens OX=9606 GN=DHX9 PE=1 SV=4	DHX9	Q08211	HUMAN	9	1.0186	0.4632	0.9817	0.8858	1	0.8283	actin cytoskeleton [GO:0015629]; centrosome [GO:0005813]; CRD-mediated mRNA stability complex [GO:0070937]; cytoplasm [GO:0005737]; cytoplasmic ribonucleoprotein granule [GO:0036464]; cytosol [GO:0005829]; membrane [GO:0016020]; micro-ribonucleoprotein complex [GO:0035068]; nuclear body [GO:0016604]; nuclear stress granule [GO:0097165]; nucleolus [GO:0005730]; nucleoplasm [GO:0005654]; nucleus [G…	0.0265876	-0.334231	-0.0266459	-0.0526643	0	-0.0818123
75	17.53	17.53	36.4	sp|P04406|G3P_HUMAN	Glyceraldehyde-3-phosphate dehydrogenase OS=Homo sapiens OX=9606 GN=GAPDH PE=1 SV=3	G3P	P04406	HUMAN	11	0.9817	0.7445	1.028	0.7041	1	0.9388	cytoplasm [GO:0005737]; cytosol [GO:0005829]; extracellular exosome [GO:0070062]; GAIT complex [GO:0097452]; intracellular membrane-bounded organelle [GO:0043231]; lipid droplet [GO:0005811]; membrane [GO:0016020]; microtubule cytoskeleton [GO:0015630]; nuclear membrane [GO:0031965]; nucleus [GO:0005634]; perinuclear region of cytoplasm [GO:0048471]; plasma membrane [GO:0005886]; ribonucleoprotei…	-0.0266459	-0.128135	0.0398403	-0.152366	0	-0.0274269
76	17.44	30.36	33.9	sp|P13645|K1C10_HUMAN	Keratin, type I cytoskeletal 10 OS=Homo sapiens OX=9606 GN=KRT10 PE=1 SV=6	K1C10	P13645	HUMAN	20	0.8551	0.8931	0.631	0.0382	0.5702	0.0206	cornified envelope [GO:0001533]; cytoplasm [GO:0005737]; cytosol [GO:0005829]; extracellular exosome [GO:0070062]; extracellular space [GO:0005615]; intermediate filament [GO:0005882]; membrane [GO:0016020]; nucleus [GO:0005634]			-0.0266459	-0.147459	-0.0266459	-0.147459
77	16.47	16.47	35.5	sp|P41221|WNT5A_HUMAN	Protein Wnt-5a OS=Homo sapiens OX=9606 GN=WNT5A PE=1 SV=2	WNT5A	P41221	HUMAN	9	0.8954	0.861	0.6194	0.0606	0.6668	0.1074	cell surface [GO:0009986]; clathrin-coated endocytic vesicle membrane [GO:0030669]; clathrin-coated vesicle membrane [GO:0030665]; endocytic vesicle membrane [GO:0030666]; endoplasmic reticulum lumen [GO:0005788]; extracellular exosome [GO:0070062]; extracellular matrix [GO:0031012]; extracellular region [GO:0005576]; extracellular space [GO:0005615]; glutamatergic synapse [GO:0098978]; Golgi lum…	-0.159396	-0.0649968	-0.691057	-1.21753	-0.584674	-0.968996
78	16.47	16.47	66.2	sp|P60660|MYL6_HUMAN	Myosin light polypeptide 6 OS=Homo sapiens OX=9606 GN=MYL6 PE=1 SV=2	MYL6	P60660	HUMAN	15	0.6252	0.0364	2.0512	0.045	1.9055	0.1393	brush border [GO:0005903]; cytosol [GO:0005829]; extracellular exosome [GO:0070062]; membrane [GO:0016020]; myosin complex [GO:0016459]; unconventional myosin complex [GO:0016461]; vesicle [GO:0031982]	-0.67761	-1.4389	1.03647	-1.34679	0.93017	-0.856049
79	16.27	16.32	12.9	sp|P19022|CADH2_HUMAN	Cadherin-2 OS=Homo sapiens OX=9606 GN=CDH2 PE=1 SV=4	CADH2	P19022	HUMAN	11	1.0965	0.2324	1.0471	0.3279	1.0568	0.2248	apical part of cell [GO:0045177]; apical plasma membrane [GO:0016324]; basolateral plasma membrane [GO:0016323]; catenin complex [GO:0016342]; cell-cell adherens junction [GO:0005913]; cell-cell junction [GO:0005911]; cell junction [GO:0030054]; cell surface [GO:0009986]; collagen-containing extracellular matrix [GO:0062023]; cytoplasm [GO:0005737]; endoplasmic reticulum lumen [GO:0005788]; fasci…	0.132906	-0.633764	0.0663992	-0.484259	0.0797024	-0.648204
80	16.04	16.04	71.1	sp|P09382|LEG1_HUMAN	Galectin-1 OS=Homo sapiens OX=9606 GN=LGALS1 PE=1 SV=2	LEG1	P09382	HUMAN	10	0.9727	0.4117	0.5445	0.0187	0.5297	0.0469	cell surface [GO:0009986]; collagen-containing extracellular matrix [GO:0062023]; cytoplasm [GO:0005737]; cytosol [GO:0005829]; endoplasmic reticulum lumen [GO:0005788]; extracellular exosome [GO:0070062]; extracellular region [GO:0005576]; extracellular space [GO:0005615]; intracellular [GO:0005622]; nucleus [GO:0005634]	-0.0399332	-0.385419	-0.876996	-1.72816	-0.916753	-1.32883
81	15.91	15.91	11.5	sp|Q00610|CLH1_HUMAN	Clathrin heavy chain 1 OS=Homo sapiens OX=9606 GN=CLTC PE=1 SV=5	CLH1	Q00610	HUMAN	9	1.0471	0.3745	1.0186	0.7889	1.0093	0.908	clathrin coat [GO:0030118]; clathrin-coated endocytic vesicle [GO:0045334]; clathrin-coated endocytic vesicle membrane [GO:0030669]; clathrin-coated vesicle [GO:0030136]; clathrin coat of coated pit [GO:0030132]; clathrin coat of trans-Golgi network vesicle [GO:0030130]; clathrin complex [GO:0071439]; cytosol [GO:0005829]; endolysosome membrane [GO:0036020]; endosome [GO:0005768]; extracellular e…	0.0663992	-0.426548	0.0265876	-0.102978	0.0133551	-0.0419142
82	15.51	15.52	17.3	sp|Q9H5V8|CDCP1_HUMAN	CUB domain-containing protein 1 OS=Homo sapiens OX=9606 GN=CDCP1 PE=1 SV=3	CDCP1	Q9H5V8	HUMAN	9	1.1912	0.5044	0.8318	0.4626	1.0375	0.8586	extracellular region [GO:0005576]; integral component of membrane [GO:0016021]; plasma membrane [GO:0005886]	0.252416	-0.297225	-0.265691	-0.334794	0.0531113	-0.0662091
83	15.33	15.33	55.1	sp|P80723|BASP1_HUMAN	Brain acid soluble protein 1 OS=Homo sapiens OX=9606 GN=BASP1 PE=1 SV=2	BASP1	P80723	HUMAN	8	1.1066	0.3751	1.0471	0.3479	1.1169	0.2757	cell junction [GO:0030054]; cytoplasm [GO:0005737]; cytoskeleton [GO:0005856]; extracellular exosome [GO:0070062]; growth cone [GO:0030426]; nuclear speck [GO:0016607]; nucleus [GO:0005634]; plasma membrane [GO:0005886]; vesicle [GO:0031982]	0.146134	-0.425853	0.0663992	-0.458546	0.1595	-0.559563
84	14.98	15.18	16.5	sp|P42892|ECE1_HUMAN	Endothelin-converting enzyme 1 OS=Homo sapiens OX=9606 GN=ECE1 PE=1 SV=2	ECE1	P42892	HUMAN	9	0.9817	0.7121	2.3988	0.0889	2.3335	0.0655	early endosome [GO:0005769]; endosome [GO:0005768]; external side of plasma membrane [GO:0009897]; extracellular exosome [GO:0070062]; integral component of membrane [GO:0016021]; intrinsic component of endosome membrane [GO:0031302]; lysosomal membrane [GO:0005765]; membrane [GO:0016020]; perinuclear region of cytoplasm [GO:0048471]; plasma membrane [GO:0005886]; vesicle [GO:0031982]; Weibel-Pal…	-0.0266459	-0.147459	1.26231	-1.0511	1.2225	-1.18376
85	14.71	14.71	24	sp|P27824|CALX_HUMAN	Calnexin OS=Homo sapiens OX=9606 GN=CANX PE=1 SV=2	CALX	P27824	HUMAN	8	1.0864	0.6654	1.5849	0.0437	1.888	0.0022	axon [GO:0030424]; dendrite cytoplasm [GO:0032839]; dendritic spine [GO:0043197]; endoplasmic reticulum [GO:0005783]; endoplasmic reticulum lumen [GO:0005788]; endoplasmic reticulum membrane [GO:0005789]; endoplasmic reticulum quality control compartment [GO:0044322]; extracellular exosome [GO:0070062]; glutamatergic synapse [GO:0098978]; integral component of lumenal side of endoplasmic reticulu…	0.119555	-0.176917	0.664392	-1.35952	0.916859	-2.65758
86	14.55	14.81	44	sp|P23396|RS3_HUMAN	40S ribosomal protein S3 OS=Homo sapiens OX=9606 GN=RPS3 PE=1 SV=2	RS3	P23396	HUMAN	7	0.9817	0.5356	1	0.984	0.9727	0.6312	cytoplasm [GO:0005737]; cytosol [GO:0005829]; cytosolic small ribosomal subunit [GO:0022627]; endoplasmic reticulum [GO:0005783]; extracellular exosome [GO:0070062]; focal adhesion [GO:0005925]; membrane [GO:0016020]; mitochondrial inner membrane [GO:0005743]; mitochondrial matrix [GO:0005759]; mitotic spindle [GO:0072686]; NF-kappaB complex [GO:0071159]; nucleolus [GO:0005730]; nucleoplasm [GO:0…	-0.0266459	-0.271159	0	-0.0070049	-0.0399332	-0.199833
87	14.43	14.43	32.4	sp|P02768|ALBU_HUMAN	Serum albumin OS=Homo sapiens OX=9606 GN=ALB PE=1 SV=2	ALBU	P02768	HUMAN	13	1.3183	0.9288	1.7539	0.1357	2.0512	0.3255	blood microparticle [GO:0072562]; endoplasmic reticulum [GO:0005783]; endoplasmic reticulum lumen [GO:0005788]; extracellular exosome [GO:0070062]; extracellular region [GO:0005576]; extracellular space [GO:0005615]; Golgi apparatus [GO:0005794]; myelin sheath [GO:0043209]; nucleus [GO:0005634]; platelet alpha granule lumen [GO:0031093]; protein-containing complex [GO:0032991]	0.398679	-0.0320778	0.810566	-0.86742	1.03647	-0.487449
88	14.36	14.36	22.4	sp|O00571|DDX3X_HUMAN	ATP-dependent RNA helicase DDX3X OS=Homo sapiens OX=9606 GN=DDX3X PE=1 SV=3	DDX3X	O00571	HUMAN	7	1.0666	0.1807	1	0.6454	0.9908	0.8373	cytoplasm [GO:0005737]; cytoplasmic stress granule [GO:0010494]; cytosol [GO:0005829]; extracellular exosome [GO:0070062]; extracellular region [GO:0005576]; ficolin-1-rich granule lumen [GO:1904813]; mitochondrial outer membrane [GO:0005741]; nuclear speck [GO:0016607]; nucleus [GO:0005634]; secretory granule lumen [GO:0034774]	0.0930192	-0.743042	0	-0.190171	-0.0133342	-0.0771189
89	14.35	14.35	16.1	sp|O00592|PODXL_HUMAN	Podocalyxin OS=Homo sapiens OX=9606 GN=PODXL PE=1 SV=2	PODXL	O00592	HUMAN	10	1.2706	0.4601	1.2474	0.532	1.7219	0.2668	apical plasma membrane [GO:0016324]; cytoplasm [GO:0005737]; extracellular exosome [GO:0070062]; extracellular space [GO:0005615]; filopodium [GO:0030175]; integral component of plasma membrane [GO:0005887]; intracellular membrane-bounded organelle [GO:0043231]; lamellipodium [GO:0030027]; membrane raft [GO:0045121]; microtubule organizing center [GO:0005815]; microvillus membrane [GO:0031528]; n…	0.34551	-0.337148	0.318924	-0.274088	0.784001	-0.573814
90	14.14	14.14	50.6	sp|Q5ZPR3|CD276_HUMAN	CD276 antigen OS=Homo sapiens OX=9606 GN=CD276 PE=1 SV=1	CD276	Q5ZPR3	HUMAN	12	0.8166	0.8433	0.4571	0.1344	0.5754	0.4121	external side of plasma membrane [GO:0009897]; integral component of membrane [GO:0016021]	-0.292299	-0.0740179	-1.12942	-0.871601	-0.797363	-0.384997
91	13.89	13.89	33	sp|P50454|SERPH_HUMAN	Serpin H1 OS=Homo sapiens OX=9606 GN=SERPINH1 PE=1 SV=2	SERPH	P50454	HUMAN	8	0.9908	0.4185	1.028	0.6624	1.028	0.9811	collagen-containing extracellular matrix [GO:0062023]; endoplasmic reticulum [GO:0005783]; endoplasmic reticulum-Golgi intermediate compartment [GO:0005793]; endoplasmic reticulum lumen [GO:0005788]; extracellular space [GO:0005615]; membrane raft [GO:0045121]	-0.0133342	-0.378305	0.0398403	-0.17888	0.0398403	-0.00828672
92	13.76	13.76	28.9	sp|P06748|NPM_HUMAN	Nucleophosmin OS=Homo sapiens OX=9606 GN=NPM1 PE=1 SV=2	NPM	P06748	HUMAN	8	0.9817	0.9255	0.955	0.6625	0.9462	0.5581	centrosome [GO:0005813]; cytoplasm [GO:0005737]; cytosol [GO:0005829]; focal adhesion [GO:0005925]; membrane [GO:0016020]; nucleolus [GO:0005730]; nucleoplasm [GO:0005654]; nucleus [GO:0005634]; protein-containing complex [GO:0032991]; protein-DNA complex [GO:0032993]; ribonucleoprotein complex [GO:1990904]; spindle pole centrosome [GO:0031616]	-0.0266459	-0.0336236	-0.0664274	-0.178814	-0.0797829	-0.253288
93	13.69	13.72	16.5	sp|Q13308|PTK7_HUMAN	Inactive tyrosine-protein kinase 7 OS=Homo sapiens OX=9606 GN=PTK7 PE=1 SV=2	PTK7	Q13308	HUMAN	9	1.0186	0.8926	0.9376	0.3262	0.8954	0.134	cell-cell junction [GO:0005911]; focal adhesion [GO:0005925]; integral component of plasma membrane [GO:0005887]	0.0265876	-0.0493431	-0.0929555	-0.486516	-0.159396	-0.872895
94	13.64	13.64	38.5	sp|P16403|H12_HUMAN	Histone H1.2 OS=Homo sapiens OX=9606 GN=HIST1H1C PE=1 SV=2	H12	P16403	HUMAN	7	1.5276	0.469	1.7378	0.3883	1.4454	0.5142	nuclear euchromatin [GO:0005719]; nucleosome [GO:0000786]; nucleus [GO:0005634]; transcriptionally active chromatin [GO:0035327]	0.611267	-0.328827	0.797262	-0.410833	0.531469	-0.288868
95	13.29	13.29	15.4	sp|Q01650|LAT1_HUMAN	Large neutral amino acids transporter small subunit 1 OS=Homo sapiens OX=9606 GN=SLC7A5 PE=1 SV=2	LAT1	Q01650	HUMAN	10	0.929	0.5118	0.6607	0.1276	0.6427	0.0687	apical plasma membrane [GO:0016324]; cytosol [GO:0005829]; extracellular exosome [GO:0070062]; integral component of membrane [GO:0016021]; intracellular membrane-bounded organelle [GO:0043231]; membrane [GO:0016020]; plasma membrane [GO:0005886]	-0.106249	-0.2909	-0.597933	-0.894149	-0.637783	-1.16304
96	13.15	13.15	21.2	sp|Q00839|HNRPU_HUMAN	Heterogeneous nuclear ribonucleoprotein U OS=Homo sapiens OX=9606 GN=HNRNPU PE=1 SV=6	HNRPU	Q00839	HUMAN	7	0.912	0.2504	0.9462	0.4222	0.955	0.4493	catalytic step 2 spliceosome [GO:0071013]; cell surface [GO:0009986]; centrosome [GO:0005813]; condensed chromosome kinetochore [GO:0000777]; CRD-mediated mRNA stability complex [GO:0070937]; cytoplasmic ribonucleoprotein granule [GO:0036464]; dendrite cytoplasm [GO:0032839]; inactive sex chromosome [GO:0098577]; kinetochore [GO:0000776]; membrane [GO:0016020]; midbody [GO:0030496]; mitotic spind…	-0.132894	-0.601366	-0.0797829	-0.374482	-0.0664274	-0.347464
97	12.86	19.85	65.7	sp|P67936|TPM4_HUMAN	Tropomyosin alpha-4 chain OS=Homo sapiens OX=9606 GN=TPM4 PE=1 SV=3	TPM4	P67936	HUMAN	13	1.1272	0.8446	1.7219	0.2709	1.5996	0.2178	actin filament [GO:0005884]; cortical cytoskeleton [GO:0030863]; cytoskeleton [GO:0005856]; cytosol [GO:0005829]; extracellular exosome [GO:0070062]; focal adhesion [GO:0005925]; membrane [GO:0016020]; muscle thin filament tropomyosin [GO:0005862]; podosome [GO:0002102]; stress fiber [GO:0001725]	0.172744	-0.0733489	0.784001	-0.567191	0.677711	-0.661942
98	12.82	12.82	24.2	sp|P50895|BCAM_HUMAN	Basal cell adhesion molecule OS=Homo sapiens OX=9606 GN=BCAM PE=1 SV=2	BCAM	P50895	HUMAN	8	0.597	0.751	0.9462	0.9603	0.5916	0.3606	collagen-containing extracellular matrix [GO:0062023]; external side of plasma membrane [GO:0009897]; extracellular exosome [GO:0070062]; extracellular region [GO:0005576]; integral component of plasma membrane [GO:0005887]; plasma membrane [GO:0005886]	-0.744197	-0.12436	-0.0797829	-0.0175931	-0.757306	-0.442974
99	12.5	12.52	13	sp|P07814|SYEP_HUMAN	Bifunctional glutamate/proline--tRNA ligase OS=Homo sapiens OX=9606 GN=EPRS PE=1 SV=5	SYEP	P07814	HUMAN	8	0.9908	0.959	0.8551	0.1316	0.9376	0.5881	aminoacyl-tRNA synthetase multienzyme complex [GO:0017101]; cytoplasm [GO:0005737]; cytosol [GO:0005829]; GAIT complex [GO:0097452]; membrane [GO:0016020]; plasma membrane [GO:0005886]; ribonucleoprotein complex [GO:1990904]	-0.0133342	-0.0181814	-0.225835	-0.880744	-0.0929555	-0.230549
100	12.43	22.23	33.5	sp|P0DMV9|HS71B_HUMAN	Heat shock 70 kDa protein 1B OS=Homo sapiens OX=9606 GN=HSPA1B PE=1 SV=1	HS71B	P0DMV9	HUMAN	13	0.929	0.5733	0.9462	0.7594	0.9376	0.7986	aggresome [GO:0016235]; blood microparticle [GO:0072562]; centriole [GO:0005814]; centrosome [GO:0005813]; cytoplasm [GO:0005737]; cytosol [GO:0005829]; endoplasmic reticulum [GO:0005783]; extracellular exosome [GO:0070062]; extracellular region [GO:0005576]; ficolin-1-rich granule lumen [GO:1904813]; focal adhesion [GO:0005925]; inclusion body [GO:0016234]; mitochondrion [GO:0005739]; nuclear sp…	-0.106249	-0.241618	-0.0797829	-0.119529	-0.0929555	-0.0976707
101	12.39	12.48	9.8	sp|Q14118|DAG1_HUMAN	Dystroglycan OS=Homo sapiens OX=9606 GN=DAG1 PE=1 SV=2	DAG1	Q14118	HUMAN	7	1.0471	0.4953	1.0965	0.3834	1.0965	0.3798	basement membrane [GO:0005604]; basolateral plasma membrane [GO:0016323]; cell-cell adherens junction [GO:0005913]; collagen-containing extracellular matrix [GO:0062023]; contractile ring [GO:0070938]; costamere [GO:0043034]; cytoplasm [GO:0005737]; cytoskeleton [GO:0005856]; cytosol [GO:0005829]; dystroglycan complex [GO:0016011]; dystrophin-associated glycoprotein complex [GO:0016010]; endoplas…	0.0663992	-0.305132	0.132906	-0.416348	0.132906	-0.420445
102	12.33	12.33	50.8	sp|P13987|CD59_HUMAN	CD59 glycoprotein OS=Homo sapiens OX=9606 GN=CD59 PE=1 SV=1	CD59	P13987	HUMAN	13	0.955	0.6049	2.1086	0.7819	2.1281	0.7709	anchored component of external side of plasma membrane [GO:0031362]; cell surface [GO:0009986]; endoplasmic reticulum-Golgi intermediate compartment membrane [GO:0033116]; endoplasmic reticulum membrane [GO:0005789]; ER to Golgi transport vesicle membrane [GO:0012507]; extracellular exosome [GO:0070062]; extracellular space [GO:0005615]; focal adhesion [GO:0005925]; Golgi membrane [GO:0000139]; m…	-0.0664274	-0.218316	1.07629	-0.106849	1.08957	-0.113002
103	12.28	12.36	28.7	sp|Q15233|NONO_HUMAN	Non-POU domain-containing octamer-binding protein OS=Homo sapiens OX=9606 GN=NONO PE=1 SV=4	NONO	Q15233	HUMAN	7	0.6855	0.3644	1.4859	0.3764	1.5704	0.285	membrane [GO:0016020]; nuclear matrix [GO:0016363]; nuclear speck [GO:0016607]; nucleolus [GO:0005730]; nucleoplasm [GO:0005654]; nucleus [GO:0005634]; paraspeckles [GO:0042382]; RNA polymerase II transcription factor complex [GO:0090575]	-0.544771	-0.438422	0.571337	-0.42435	0.651132	-0.545155
104	12.23	12.23	28.4	sp|Q15365|PCBP1_HUMAN	Poly(rC)-binding protein 1 OS=Homo sapiens OX=9606 GN=PCBP1 PE=1 SV=2	PCBP1	Q15365	HUMAN	6	1.0471	0.4865	0.9376	0.8038	0.9638	0.7406	cytoplasm [GO:0005737]; cytoplasmic ribonucleoprotein granule [GO:0036464]; cytosol [GO:0005829]; extracellular exosome [GO:0070062]; membrane [GO:0016020]; nuclear speck [GO:0016607]; nucleoplasm [GO:0005654]	0.0663992	-0.312917	-0.0929555	-0.094852	-0.0531943	-0.130416
105	12.08	12.11	21.8	sp|Q13740|CD166_HUMAN	CD166 antigen OS=Homo sapiens OX=9606 GN=ALCAM PE=1 SV=2	CD166	Q13740	HUMAN	7	1	0.6046	0.2965	0.0277	0.3631	0.0392	axon [GO:0030424]; dendrite [GO:0030425]; external side of plasma membrane [GO:0009897]; extracellular exosome [GO:0070062]; focal adhesion [GO:0005925]; immunological synapse [GO:0001772]; integral component of plasma membrane [GO:0005887]; intrinsic component of plasma membrane [GO:0031226]; neuronal cell body [GO:0043025]	0	-0.218532	-1.7539	-1.55752	-1.46156	-1.40671
106	12.07	12.07	27.2	sp|Q03405|UPAR_HUMAN	Urokinase plasminogen activator surface receptor OS=Homo sapiens OX=9606 GN=PLAUR PE=1 SV=1	UPAR	Q03405	HUMAN	7	0.929	0.5631	1	0.8546	0.9817	0.9218	anchored component of membrane [GO:0031225]; cell surface [GO:0009986]; endoplasmic reticulum lumen [GO:0005788]; endoplasmic reticulum membrane [GO:0005789]; extracellular region [GO:0005576]; extrinsic component of membrane [GO:0019898]; focal adhesion [GO:0005925]; integral component of membrane [GO:0016021]; integral component of plasma membrane [GO:0005887]; invadopodium membrane [GO:0071438…	-0.106249	-0.249414	0	-0.0682371	-0.0266459	-0.0353633
107	12	12	62.8	sp|P61604|CH10_HUMAN	10 kDa heat shock protein, mitochondrial OS=Homo sapiens OX=9606 GN=HSPE1 PE=1 SV=2	CH10	P61604	HUMAN	7	0.9817	0.8916	2.5823	0.0403	2.3768	0.0851	extracellular exosome [GO:0070062]; membrane [GO:0016020]; mitochondrial matrix [GO:0005759]; mitochondrion [GO:0005739]	-0.0266459	-0.0498299	1.36866	-1.39469	1.24902	-1.07007
108	11.94	11.94	17.1	sp|O43854|EDIL3_HUMAN	EGF-like repeat and discoidin I-like domain-containing protein 3 OS=Homo sapiens OX=9606 GN=EDIL3 PE=1 SV=1	EDIL3	O43854	HUMAN	6	1.0375	0.9179	1.0568	0.683	1.0666	0.6402	collagen-containing extracellular matrix [GO:0062023]; extracellular exosome [GO:0070062]; extracellular vesicle [GO:1903561]	0.0531113	-0.0372046	0.0797024	-0.165579	0.0930192	-0.193684
109	11.92	11.92	19.2	sp|P35052|GPC1_HUMAN	Glypican-1 OS=Homo sapiens OX=9606 GN=GPC1 PE=1 SV=2	GPC1	P35052	HUMAN	6	0.4446	0.0416	0.4093	0.0404	0.8091	0.2351	anchored component of plasma membrane [GO:0046658]; collagen-containing extracellular matrix [GO:0062023]; cytosol [GO:0005829]; endosome [GO:0005768]; extracellular exosome [GO:0070062]; extracellular matrix [GO:0031012]; extracellular region [GO:0005576]; extracellular space [GO:0005615]; Golgi lumen [GO:0005796]; intrinsic component of plasma membrane [GO:0031226]; lysosomal lumen [GO:0043202]…	-1.16942	-1.38091	-1.28877	-1.39362	-0.30561	-0.628747
110	11.64	11.7	47	sp|P23528|COF1_HUMAN	Cofilin-1 OS=Homo sapiens OX=9606 GN=CFL1 PE=1 SV=3	COF1	P23528	HUMAN	5	1.1912	0.5912	0.597	0.1291	0.9376	0.5232	cell-cell junction [GO:0005911]; cortical actin cytoskeleton [GO:0030864]; cytoplasm [GO:0005737]; cytosol [GO:0005829]; extracellular exosome [GO:0070062]; extracellular space [GO:0005615]; focal adhesion [GO:0005925]; lamellipodium [GO:0030027]; lamellipodium membrane [GO:0031258]; membrane [GO:0016020]; nuclear matrix [GO:0016363]; nucleus [GO:0005634]; ruffle membrane [GO:0032587]; vesicle [G…	0.252416	-0.228266	-0.744197	-0.889074	-0.0929555	-0.281332
111	11.62	11.62	58.8	sp|P62826|RAN_HUMAN	GTP-binding nuclear protein Ran OS=Homo sapiens OX=9606 GN=RAN PE=1 SV=3	RAN	P62826	HUMAN	6	1.028	0.7557	1	0.4938	1	0.7262	centriole [GO:0005814]; cytoplasm [GO:0005737]; cytosol [GO:0005829]; extracellular exosome [GO:0070062]; host cell [GO:0043657]; male germ cell nucleus [GO:0001673]; manchette [GO:0002177]; melanosome [GO:0042470]; membrane [GO:0016020]; midbody [GO:0030496]; nuclear envelope [GO:0005635]; nuclear pore [GO:0005643]; nucleolus [GO:0005730]; nucleoplasm [GO:0005654]; nucleus [GO:0005634]; protein-…	0.0398403	-0.121651	0	-0.306449	0	-0.138944
112	11.25	11.25	9.9	sp|Q04721|NOTC2_HUMAN	Neurogenic locus notch homolog protein 2 OS=Homo sapiens OX=9606 GN=NOTCH2 PE=1 SV=3	NOTC2	Q04721	HUMAN	6	1.0666	0.5108	0.9727	0.8291	0.955	0.7084	cell surface [GO:0009986]; endoplasmic reticulum membrane [GO:0005789]; extracellular region [GO:0005576]; Golgi membrane [GO:0000139]; integral component of plasma membrane [GO:0005887]; membrane [GO:0016020]; nucleoplasm [GO:0005654]; nucleus [GO:0005634]; plasma membrane [GO:0005886]; receptor complex [GO:0043235]	0.0930192	-0.291749	-0.0399332	-0.0813931	-0.0664274	-0.149721
113	10.93	10.93	22.1	sp|P63244|RACK1_HUMAN	Receptor of activated protein C kinase 1 OS=Homo sapiens OX=9606 GN=RACK1 PE=1 SV=3	RACK1	P63244	HUMAN	6	1.0965	0.1577	1.0666	0.4437	1.0864	0.2478	cytoplasm [GO:0005737]; cytosol [GO:0005829]; cytosolic small ribosomal subunit [GO:0022627]; dendrite [GO:0030425]; extracellular exosome [GO:0070062]; IRE1-RACK1-PP2A complex [GO:1990630]; midbody [GO:0030496]; mitochondrion [GO:0005739]; neuronal cell body [GO:0043025]; nucleoplasm [GO:0005654]; nucleus [GO:0005634]; perikaryon [GO:0043204]; perinuclear region of cytoplasm [GO:0048471]; phagoc…	0.132906	-0.802168	0.0930192	-0.352911	0.119555	-0.605899
114	10.89	11.51	10.1	sp|Q92626|PXDN_HUMAN	Peroxidasin homolog OS=Homo sapiens OX=9606 GN=PXDN PE=1 SV=2	PXDN	Q92626	HUMAN	6	0.9036	0.5008	0.9376	0.8621	0.863	0.3869	collagen-containing extracellular matrix [GO:0062023]; endoplasmic reticulum [GO:0005783]; extracellular exosome [GO:0070062]; extracellular region [GO:0005576]; extracellular space [GO:0005615]	-0.146244	-0.300336	-0.0929555	-0.0644424	-0.212568	-0.412401
115	10.83	10.83	23.6	sp|Q9NYL9|TMOD3_HUMAN	Tropomodulin-3 OS=Homo sapiens OX=9606 GN=TMOD3 PE=1 SV=1	TMOD3	Q9NYL9	HUMAN	6	0.1629	0.0488	1.556	0.4632	1.3804	0.4905	cell-cell adherens junction [GO:0005913]; myofibril [GO:0030016]; striated muscle thin filament [GO:0005865]	-2.61794	-1.31158	0.637842	-0.334231	0.465086	-0.309361
116	10.81	10.81	58.6	sp|P21291|CSRP1_HUMAN	Cysteine and glycine-rich protein 1 OS=Homo sapiens OX=9606 GN=CSRP1 PE=1 SV=3	CSRP1	P21291	HUMAN	6	1.1376	0.2614	1.0568	0.5547	1.0471	0.5374	extracellular exosome [GO:0070062]; focal adhesion [GO:0005925]; nucleus [GO:0005634]	0.185993	-0.582694	0.0797024	-0.255942	0.0663992	-0.269702
117	10.79	10.79	24.5	sp|Q16891|MIC60_HUMAN	MICOS complex subunit MIC60 OS=Homo sapiens OX=9606 GN=IMMT PE=1 SV=1	MIC60	Q16891	HUMAN	5	0.6368	0.383	0.7943	0.8468	0.7244	0.8163	membrane [GO:0016020]; MICOS complex [GO:0061617]; mitochondrial inner membrane [GO:0005743]; mitochondrion [GO:0005739]; myelin sheath [GO:0043209]	-0.651088	-0.416801	-0.332244	-0.0722192	-0.465142	-0.0881502
118	10.64	10.64	21.6	sp|P17813|EGLN_HUMAN	Endoglin OS=Homo sapiens OX=9606 GN=ENG PE=1 SV=2	EGLN	P17813	HUMAN	6	1.4191	0.4194	1.5704	0.5086	1.6904	0.4284	cell surface [GO:0009986]; endothelial microparticle [GO:0072563]; external side of plasma membrane [GO:0009897]; extracellular space [GO:0005615]; focal adhesion [GO:0005925]; integral component of membrane [GO:0016021]; receptor complex [GO:0043235]	0.504976	-0.377372	0.651132	-0.293624	0.757365	-0.368151
119	10.61	10.68	22.7	sp|P19338|NUCL_HUMAN	Nucleolin OS=Homo sapiens OX=9606 GN=NCL PE=1 SV=3	NUCL	P19338	HUMAN	5	0.7379	0.6997	0.9376	0.9792	1.406	0.3565	cell cortex [GO:0005938]; cytoplasmic ribonucleoprotein granule [GO:0036464]; extracellular exosome [GO:0070062]; membrane [GO:0016020]; nucleolus [GO:0005730]; nucleoplasm [GO:0005654]; nucleus [GO:0005634]; ribonucleoprotein complex [GO:1990904]	-0.438503	-0.155088	-0.0929555	-0.0091286	0.491597	-0.44794
120	10.55	10.75	53.2	sp|P62979|RS27A_HUMAN	Ubiquitin-40S ribosomal protein S27a OS=Homo sapiens OX=9606 GN=RPS27A PE=1 SV=2	RS27A	P62979	HUMAN	5	1.0093	0.4515	2.421	0.0421	2.1478	0.1108	cytoplasm [GO:0005737]; cytosol [GO:0005829]; cytosolic small ribosomal subunit [GO:0022627]; endocytic vesicle membrane [GO:0030666]; endoplasmic reticulum membrane [GO:0005789]; endosome membrane [GO:0010008]; extracellular exosome [GO:0070062]; extracellular space [GO:0005615]; host cell [GO:0043657]; membrane [GO:0016020]; mitochondrial outer membrane [GO:0005741]; nucleolus [GO:0005730]; nuc…	0.0133551	-0.345342	1.2756	-1.37572	1.10286	-0.95546
121	10.5	10.5	48.5	sp|P62805|H4_HUMAN	Histone H4 OS=Homo sapiens OX=9606 GN=HIST1H4A PE=1 SV=2	H4	P62805	HUMAN	6	0.6138	0.763	5.1051	0.0373	4.0179	0.0921	extracellular exosome [GO:0070062]; extracellular region [GO:0005576]; membrane [GO:0016020]; nuclear chromosome [GO:0000228]; nuclear chromosome, telomeric region [GO:0000784]; nuclear nucleosome [GO:0000788]; nucleoplasm [GO:0005654]; nucleosome [GO:0000786]; nucleus [GO:0005634]; protein-containing complex [GO:0032991]	-0.704159	-0.117475	2.35194	-1.42829	2.00644	-1.03574
122	10.48	10.48	19.7	sp|P29401|TKT_HUMAN	Transketolase OS=Homo sapiens OX=9606 GN=TKT PE=1 SV=3	TKT	P29401	HUMAN	5	0.9727	0.7404	0.9462	0.5423	0.912	0.2455	cytosol [GO:0005829]; extracellular exosome [GO:0070062]; myelin sheath [GO:0043209]; nuclear body [GO:0016604]; nuclear speck [GO:0016607]; nucleoplasm [GO:0005654]; peroxisome [GO:0005777]; vesicle [GO:0031982]	-0.0399332	-0.130534	-0.0797829	-0.26576	-0.132894	-0.609949
123	10.25	10.25	17.4	sp|P21589|5NTD_HUMAN	5'-nucleotidase OS=Homo sapiens OX=9606 GN=NT5E PE=1 SV=1	5NTD	P21589	HUMAN	7	0.7311	0.6899	1.803	0.0764	1.2942	0.1232	anchored component of membrane [GO:0031225]; cell surface [GO:0009986]; cytosol [GO:0005829]; extracellular exosome [GO:0070062]; membrane [GO:0016020]; nucleoplasm [GO:0005654]; plasma membrane [GO:0005886]	-0.451859	-0.161214	0.850399	-1.11691	0.372061	-0.909389
124	10.24	10.24	7.2	sp|Q9UBG0|MRC2_HUMAN	C-type mannose receptor 2 OS=Homo sapiens OX=9606 GN=MRC2 PE=1 SV=2	MRC2	Q9UBG0	HUMAN	5	1.6144	0.2777	1.977	0.1554	2.5823	0.0479	focal adhesion [GO:0005925]; integral component of membrane [GO:0016021]; membrane [GO:0016020]	0.690998	-0.556424	0.983313	-0.808549	1.36866	-1.31966
125	10.07	10.07	53.2	sp|P62280|RS11_HUMAN	40S ribosomal protein S11 OS=Homo sapiens OX=9606 GN=RPS11 PE=1 SV=3	RS11	P62280	HUMAN	5	1.0186	0.4753	1.028	0.6949	0.9908	0.6658	cytoplasm [GO:0005737]; cytosol [GO:0005829]; cytosolic small ribosomal subunit [GO:0022627]; extracellular exosome [GO:0070062]; focal adhesion [GO:0005925]; membrane [GO:0016020]; nucleolus [GO:0005730]; nucleoplasm [GO:0005654]; ribosome [GO:0005840]	0.0265876	-0.323032	0.0398403	-0.158078	-0.0133342	-0.176656
126	9.96	9.96	17.8	sp|P02452|CO1A1_HUMAN	Collagen alpha-1(I) chain OS=Homo sapiens OX=9606 GN=COL1A1 PE=1 SV=5	CO1A1	P02452	HUMAN	7	0.9204	0.0845	1	0.8974	0.912	0.1805	collagen-containing extracellular matrix [GO:0062023]; collagen type I trimer [GO:0005584]; cytoplasm [GO:0005737]; endoplasmic reticulum lumen [GO:0005788]; extracellular matrix [GO:0031012]; extracellular region [GO:0005576]; extracellular space [GO:0005615]; Golgi apparatus [GO:0005794]; secretory granule [GO:0030141]	-0.119667	-1.07314	0	-0.0470139	-0.132894	-0.743523
127	9.9	9.9	16.9	sp|P30530|UFO_HUMAN	Tyrosine-protein kinase receptor UFO OS=Homo sapiens OX=9606 GN=AXL PE=1 SV=4	UFO	P30530	HUMAN	4	0.8954	0.8885	0.7727	0.3262	0.7516	0.2644	cell surface [GO:0009986]; extracellular exosome [GO:0070062]; extracellular space [GO:0005615]; host cell surface [GO:0044228]; integral component of plasma membrane [GO:0005887]; plasma membrane [GO:0005886]; receptor complex [GO:0043235]	-0.159396	-0.0513426	-0.37202	-0.486516	-0.411963	-0.577739
128	9.72	9.72	14.2	sp|Q9Y6M5|ZNT1_HUMAN	Zinc transporter 1 OS=Homo sapiens OX=9606 GN=SLC30A1 PE=1 SV=3	ZNT1	Q9Y6M5	HUMAN	6	0.8954	0.4322	0.879	0.1966	0.8318	0.1806	cytoplasm [GO:0005737]; endoplasmic reticulum [GO:0005783]; Golgi apparatus [GO:0005794]; integral component of postsynaptic density membrane [GO:0099061]; nuclear membrane [GO:0031965]; plasma membrane [GO:0005886]; Schaffer collateral - CA1 synapse [GO:0098685]; T-tubule [GO:0030315]	-0.159396	-0.364315	-0.186065	-0.706416	-0.265691	-0.743282
129	9.57	9.57	26	sp|P47756|CAPZB_HUMAN	F-actin-capping protein subunit beta OS=Homo sapiens OX=9606 GN=CAPZB PE=1 SV=4	CAPZB	P47756	HUMAN	5	0.7586	0.7154	2.5351	0.2342	2.704	0.1894	actin cytoskeleton [GO:0015629]; actin filament [GO:0005884]; cytoskeleton [GO:0005856]; cytosol [GO:0005829]; extracellular exosome [GO:0070062]; F-actin capping protein complex [GO:0008290]; sarcomere [GO:0030017]; WASH complex [GO:0071203]	-0.398589	-0.145451	1.34204	-0.630413	1.4351	-0.72262
130	9.55	9.55	8.6	sp|Q12913|PTPRJ_HUMAN	Receptor-type tyrosine-protein phosphatase eta OS=Homo sapiens OX=9606 GN=PTPRJ PE=1 SV=3	PTPRJ	Q12913	HUMAN	5	0.955	0.5628	0.9462	0.4829	0.9638	0.6028	cell-cell junction [GO:0005911]; cell surface [GO:0009986]; extracellular exosome [GO:0070062]; immunological synapse [GO:0001772]; integral component of plasma membrane [GO:0005887]; plasma membrane [GO:0005886]; ruffle membrane [GO:0032587]; specific granule membrane [GO:0035579]	-0.0664274	-0.249646	-0.0797829	-0.316143	-0.0531943	-0.219827
131	9.55	9.55	14.9	sp|Q6EMK4|VASN_HUMAN	Vasorin OS=Homo sapiens OX=9606 GN=VASN PE=1 SV=1	VASN	Q6EMK4	HUMAN	6	0.9638	0.7662	0.9908	0.9723	0.9462	0.6595	cell surface [GO:0009986]; extracellular exosome [GO:0070062]; extracellular matrix [GO:0031012]; extracellular space [GO:0005615]; integral component of membrane [GO:0016021]; lysosomal membrane [GO:0005765]; mitochondrion [GO:0005739]; plasma membrane [GO:0005886]	-0.0531943	-0.115658	-0.0133342	-0.0121997	-0.0797829	-0.180785
132	9.49	9.49	13.8	sp|O15427|MOT4_HUMAN	Monocarboxylate transporter 4 OS=Homo sapiens OX=9606 GN=SLC16A3 PE=1 SV=1	MOT4	O15427	HUMAN	8	0.912	0.9253	0.7244	0.3579	0.673	0.3958	integral component of plasma membrane [GO:0005887]; integral component of postsynaptic density membrane [GO:0099061]; membrane [GO:0016020]; nuclear membrane [GO:0031965]; parallel fiber to Purkinje cell synapse [GO:0098688]; plasma membrane [GO:0005886]	-0.132894	-0.0337174	-0.465142	-0.446238	-0.571322	-0.402524
133	9.48	9.48	17.5	sp|P25705|ATPA_HUMAN	ATP synthase subunit alpha, mitochondrial OS=Homo sapiens OX=9606 GN=ATP5F1A PE=1 SV=1	ATPA	P25705	HUMAN	5	1.0471	0.5444	1.0864	0.1914	1.0666	0.3252	extracellular exosome [GO:0070062]; membrane [GO:0016020]; mitochondrial inner membrane [GO:0005743]; mitochondrial matrix [GO:0005759]; mitochondrial proton-transporting ATP synthase complex [GO:0005753]; mitochondrial proton-transporting ATP synthase complex, catalytic core F(1) [GO:0000275]; mitochondrion [GO:0005739]; myelin sheath [GO:0043209]; plasma membrane [GO:0005886]; proton-transporti…	0.0663992	-0.264082	0.119555	-0.718058	0.0930192	-0.487849
134	9.41	9.41	18.2	sp|P13639|EF2_HUMAN	Elongation factor 2 OS=Homo sapiens OX=9606 GN=EEF2 PE=1 SV=4	EF2	P13639	HUMAN	6	0.8872	0.4342	1.0186	0.6079	1.0568	0.4619	aggresome [GO:0016235]; cytoplasm [GO:0005737]; cytosol [GO:0005829]; extracellular exosome [GO:0070062]; extracellular region [GO:0005576]; ficolin-1-rich granule lumen [GO:1904813]; membrane [GO:0016020]; membrane raft [GO:0045121]; nucleus [GO:0005634]; plasma membrane [GO:0005886]; polysomal ribosome [GO:0042788]; ribonucleoprotein complex [GO:1990904]; secretory granule lumen [GO:0034774]; s…	-0.172669	-0.36231	0.0265876	-0.216168	0.0797024	-0.335452
135	9.39	9.42	24.8	sp|P41091|IF2G_HUMAN	Eukaryotic translation initiation factor 2 subunit 3 OS=Homo sapiens OX=9606 GN=EIF2S3 PE=1 SV=3	IF2G	P41091	HUMAN	5	0.9727	0.8451	0.955	0.8804	0.9376	0.6925	cytoplasm [GO:0005737]; cytosol [GO:0005829]; eukaryotic translation initiation factor 2 complex [GO:0005850]; extracellular exosome [GO:0070062]	-0.0399332	-0.0730919	-0.0664274	-0.05532	-0.0929555	-0.15958
136	9.28	9.28	24.9	sp|P48509|CD151_HUMAN	CD151 antigen OS=Homo sapiens OX=9606 GN=CD151 PE=1 SV=3	CD151	P48509	HUMAN	6	0.9204	0.9727	0.4656	0.1499	0.7727	0.3087	basement membrane [GO:0005604]; cell surface [GO:0009986]; cytosol [GO:0005829]; focal adhesion [GO:0005925]; integral component of plasma membrane [GO:0005887]; membrane [GO:0016020]; plasma membrane [GO:0005886]	-0.119667	-0.0120211	-1.10284	-0.824198	-0.37202	-0.510463
137	9.22	9.22	14.6	sp|P15151|PVR_HUMAN	Poliovirus receptor OS=Homo sapiens OX=9606 GN=PVR PE=1 SV=2	PVR	P15151	HUMAN	6	0.9908	0.9817	0.9376	0.6772	1	0.8296	cell-cell adherens junction [GO:0005913]; cell surface [GO:0009986]; cytoplasm [GO:0005737]; extracellular space [GO:0005615]; focal adhesion [GO:0005925]; integral component of membrane [GO:0016021]; plasma membrane [GO:0005886]	-0.0133342	-0.00802121	-0.0929555	-0.169283	0	-0.0811313
138	9.11	9.11	27.7	sp|P05026|AT1B1_HUMAN	Sodium/potassium-transporting ATPase subunit beta-1 OS=Homo sapiens OX=9606 GN=ATP1B1 PE=1 SV=1	AT1B1	P05026	HUMAN	5	1.028	0.9454	0.9376	0.4052	0.929	0.4932	apical plasma membrane [GO:0016324]; basolateral plasma membrane [GO:0016323]; caveola [GO:0005901]; extracellular exosome [GO:0070062]; extracellular vesicle [GO:1903561]; intercalated disc [GO:0014704]; membrane [GO:0016020]; myelin sheath [GO:0043209]; plasma membrane [GO:0005886]; sarcolemma [GO:0042383]; sodium:potassium-exchanging ATPase complex [GO:0005890]	0.0398403	-0.0243844	-0.0929555	-0.392331	-0.106249	-0.306977
139	9.1	9.18	15	sp|P49411|EFTU_HUMAN	Elongation factor Tu, mitochondrial OS=Homo sapiens OX=9606 GN=TUFM PE=1 SV=2	EFTU	P49411	HUMAN	5	0.9036	0.467	0.9376	0.7744	0.9036	0.4679	extracellular exosome [GO:0070062]; membrane [GO:0016020]; mitochondrial nucleoid [GO:0042645]; mitochondrion [GO:0005739]; myelin sheath [GO:0043209]; synapse [GO:0045202]	-0.146244	-0.330683	-0.0929555	-0.111035	-0.146244	-0.329847
140	9.03	9.05	7.8	sp|Q6YHK3|CD109_HUMAN	CD109 antigen OS=Homo sapiens OX=9606 GN=CD109 PE=1 SV=2	CD109	Q6YHK3	HUMAN	4	1.0186	0.2969	0.3467	0.0241	0.2512	0.0259	anchored component of membrane [GO:0031225]; cell surface [GO:0009986]; extracellular region [GO:0005576]; extracellular space [GO:0005615]; plasma membrane [GO:0005886]; platelet alpha granule membrane [GO:0031092]	0.0265876	-0.52739	-1.52824	-1.61798	-1.99309	-1.5867
141	8.92	8.92	13.7	sp|Q16643|DREB_HUMAN	Drebrin OS=Homo sapiens OX=9606 GN=DBN1 PE=1 SV=4	DREB	Q16643	HUMAN	7	1.9409	0.4296	4.6989	0.0049	5.2481	0.0082	actin cytoskeleton [GO:0015629]; actomyosin [GO:0042641]; cortical cytoskeleton [GO:0030863]; cytoplasm [GO:0005737]; cytoskeleton [GO:0005856]; dendrite [GO:0030425]; gap junction [GO:0005921]; glutamatergic synapse [GO:0098978]; growth cone [GO:0030426]; postsynaptic cytosol [GO:0099524]; postsynaptic density [GO:0014069]; postsynaptic membrane [GO:0045211]	0.956726	-0.366936	2.23232	-2.3098	2.3918	-2.08619
142	8.89	8.89	21.1	sp|P07237|PDIA1_HUMAN	Protein disulfide-isomerase OS=Homo sapiens OX=9606 GN=P4HB PE=1 SV=3	PDIA1	P07237	HUMAN	6	1	0.7148	1.1376	0.2179	1.1272	0.1911	endoplasmic reticulum [GO:0005783]; endoplasmic reticulum chaperone complex [GO:0034663]; endoplasmic reticulum-Golgi intermediate compartment [GO:0005793]; endoplasmic reticulum lumen [GO:0005788]; external side of plasma membrane [GO:0009897]; extracellular exosome [GO:0070062]; extracellular region [GO:0005576]; focal adhesion [GO:0005925]; melanosome [GO:0042470]; procollagen-proline 4-dioxyg…	0	-0.145815	0.185993	-0.661743	0.172744	-0.718739
143	8.83	8.83	9.9	sp|Q24JP5|T132A_HUMAN	Transmembrane protein 132A OS=Homo sapiens OX=9606 GN=TMEM132A PE=1 SV=1	T132A	Q24JP5	HUMAN	5	1.0765	0.375	0.955	0.7735	0.9908	0.9922	endoplasmic reticulum [GO:0005783]; endoplasmic reticulum lumen [GO:0005788]; endoplasmic reticulum membrane [GO:0005789]; extracellular exosome [GO:0070062]; Golgi apparatus [GO:0005794]; Golgi membrane [GO:0000139]; integral component of membrane [GO:0016021]	0.106348	-0.425969	-0.0664274	-0.11154	-0.0133342	-0.00340078
144	8.82	8.82	22.7	sp|Q99623|PHB2_HUMAN	Prohibitin-2 OS=Homo sapiens OX=9606 GN=PHB2 PE=1 SV=2	PHB2	Q99623	HUMAN	4	1.1803	0.4934	1.1803	0.395	1.0864	0.4865	cell periphery [GO:0071944]; cell surface [GO:0009986]; cytoplasm [GO:0005737]; mitochondrial inner membrane [GO:0005743]; mitochondrial outer membrane [GO:0005741]; mitochondrion [GO:0005739]; nuclear matrix [GO:0016363]; nucleus [GO:0005634]; protein-containing complex [GO:0032991]	0.239154	-0.306801	0.239154	-0.403403	0.119555	-0.312917
145	8.73	8.73	22.9	sp|P04156|PRIO_HUMAN	Major prion protein OS=Homo sapiens OX=9606 GN=PRNP PE=1 SV=1	PRIO	P04156	HUMAN	7	0.879	0.4488	1.4454	0.298	1.2706	0.3821	anchored component of external side of plasma membrane [GO:0031362]; cell surface [GO:0009986]; cytoplasm [GO:0005737]; cytosol [GO:0005829]; dendrite [GO:0030425]; endoplasmic reticulum [GO:0005783]; extracellular exosome [GO:0070062]; extrinsic component of membrane [GO:0019898]; Golgi apparatus [GO:0005794]; inclusion body [GO:0016234]; intracellular membrane-bounded organelle [GO:0043231]; me…	-0.186065	-0.347947	0.531469	-0.525784	0.34551	-0.417823
146	8.66	8.7	35.4	sp|P62913|RL11_HUMAN	60S ribosomal protein L11 OS=Homo sapiens OX=9606 GN=RPL11 PE=1 SV=2	RL11	P62913	HUMAN	5	1.0093	0.6396	0.9908	0.9112	0.9204	0.106	cytoplasm [GO:0005737]; cytosol [GO:0005829]; cytosolic large ribosomal subunit [GO:0022625]; extracellular exosome [GO:0070062]; membrane [GO:0016020]; nucleolus [GO:0005730]; nucleoplasm [GO:0005654]; polysomal ribosome [GO:0042788]; protein-containing complex [GO:0032991]	0.0133551	-0.194092	-0.0133342	-0.0403863	-0.119667	-0.974694
147	8.61	9.29	11.3	sp|P54289|CA2D1_HUMAN	Voltage-dependent calcium channel subunit alpha-2/delta-1 OS=Homo sapiens OX=9606 GN=CACNA2D1 PE=1 SV=3	CA2D1	P54289	HUMAN	4	0.8472	0.3197	1	0.8504	1.0093	0.9762	extracellular exosome [GO:0070062]; L-type voltage-gated calcium channel complex [GO:1990454]; plasma membrane [GO:0005886]; sarcoplasmic reticulum [GO:0016529]; voltage-gated calcium channel complex [GO:0005891]	-0.239226	-0.495257	0	-0.0703767	0.0133551	-0.0104612
148	8.58	8.58	35.1	sp|P04792|HSPB1_HUMAN	Heat shock protein beta-1 OS=Homo sapiens OX=9606 GN=HSPB1 PE=1 SV=2	HSPB1	P04792	HUMAN	4	0.9908	0.9943	0.9204	0.4864	0.9638	0.8354	axon cytoplasm [GO:1904115]; cytoplasm [GO:0005737]; cytoskeleton [GO:0005856]; cytosol [GO:0005829]; extracellular exosome [GO:0070062]; extracellular space [GO:0005615]; focal adhesion [GO:0005925]; nucleus [GO:0005634]; plasma membrane [GO:0005886]; proteasome complex [GO:0000502]; spindle [GO:0005819]; Z disc [GO:0030018]	-0.0133342	-0.00248256	-0.119667	-0.313006	-0.0531943	-0.0781055
149	8.51	10	6.7	sp|P78527|PRKDC_HUMAN	DNA-dependent protein kinase catalytic subunit OS=Homo sapiens OX=9606 GN=PRKDC PE=1 SV=3	PRKDC	P78527	HUMAN	6	1.0186	0.9204	0.863	0.4903	0.9036	0.4874	cytosol [GO:0005829]; DNA-dependent protein kinase-DNA ligase 4 complex [GO:0005958]; membrane [GO:0016020]; nonhomologous end joining complex [GO:0070419]; nuclear chromosome, telomeric region [GO:0000784]; nucleolus [GO:0005730]; nucleoplasm [GO:0005654]; nucleus [GO:0005634]; protein-containing complex [GO:0032991]; protein-DNA complex [GO:0032993]; transcription factor complex [GO:0005667]	0.0265876	-0.0360234	-0.212568	-0.309538	-0.146244	-0.312114
150	8.35	8.35	9.2	sp|P01130|LDLR_HUMAN	Low-density lipoprotein receptor OS=Homo sapiens OX=9606 GN=LDLR PE=1 SV=1	LDLR	P01130	HUMAN	4	1.7539	0.2455	3.4041	0.0155	3.1623	0.0194	apical part of cell [GO:0045177]; basolateral plasma membrane [GO:0016323]; cell surface [GO:0009986]; clathrin-coated endocytic vesicle membrane [GO:0030669]; clathrin-coated pit [GO:0005905]; early endosome [GO:0005769]; endolysosome membrane [GO:0036020]; endosome membrane [GO:0010008]; external side of plasma membrane [GO:0009897]; Golgi apparatus [GO:0005794]; integral component of plasma me…	0.810566	-0.609949	1.76727	-1.80967	1.66097	-1.7122
151	8.3	8.41	13.4	sp|P18084|ITB5_HUMAN	Integrin beta-5 OS=Homo sapiens OX=9606 GN=ITGB5 PE=1 SV=1	ITB5	P18084	HUMAN	5	1.0375	0.7481	0.912	0.5179	0.8091	0.1577	cell surface [GO:0009986]; extracellular exosome [GO:0070062]; focal adhesion [GO:0005925]; integrin alphav-beta5 complex [GO:0034684]; integrin complex [GO:0008305]; phagocytic vesicle [GO:0045335]; plasma membrane [GO:0005886]; receptor complex [GO:0043235]	0.0531113	-0.12604	-0.132894	-0.285754	-0.30561	-0.802168
152	8.21	17.8	40.3	sp|P30464|1B15_HUMAN	HLA class I histocompatibility antigen, B-15 alpha chain OS=Homo sapiens OX=9606 GN=HLA-B PE=1 SV=2	1B15	P30464	HUMAN	13							cell surface [GO:0009986]; early endosome membrane [GO:0031901]; endoplasmic reticulum [GO:0005783]; ER to Golgi transport vesicle membrane [GO:0012507]; Golgi apparatus [GO:0005794]; Golgi membrane [GO:0000139]; integral component of lumenal side of endoplasmic reticulum membrane [GO:0071556]; MHC class I protein complex [GO:0042612]; phagocytic vesicle membrane [GO:0030670]; plasma membrane [GO…	#NUM!	#NUM!	#NUM!	#NUM!	#NUM!	#NUM!
153	8.19	8.22	17.9	sp|P05165|PCCA_HUMAN	Propionyl-CoA carboxylase alpha chain, mitochondrial OS=Homo sapiens OX=9606 GN=PCCA PE=1 SV=4	PCCA	P05165	HUMAN	5	0.8395	0.1108	0.8017	0.0546	0.8472	0.1393	cytosol [GO:0005829]; mitochondrial matrix [GO:0005759]	-0.252398	-0.95546	-0.318866	-1.26281	-0.239226	-0.856049
154	8.15	8.15	18.4	sp|P39023|RL3_HUMAN	60S ribosomal protein L3 OS=Homo sapiens OX=9606 GN=RPL3 PE=1 SV=2	RL3	P39023	HUMAN	5	0.9638	0.9391	1.1066	0.4505	1.0864	0.394	cytoplasm [GO:0005737]; cytosol [GO:0005829]; cytosolic large ribosomal subunit [GO:0022625]; extracellular exosome [GO:0070062]; focal adhesion [GO:0005925]; nucleolus [GO:0005730]; nucleus [GO:0005634]; protein-containing complex [GO:0032991]	-0.0531943	-0.0272882	0.146134	-0.346305	0.119555	-0.404504
155	8.1	8.13	12.8	sp|P53985|MOT1_HUMAN	Monocarboxylate transporter 1 OS=Homo sapiens OX=9606 GN=SLC16A1 PE=1 SV=3	MOT1	P53985	HUMAN	4	1.0471	0.5825	0.8318	0.262	0.8318	0.2043	cell junction [GO:0030054]; centrosome [GO:0005813]; extracellular exosome [GO:0070062]; integral component of membrane [GO:0016021]; integral component of plasma membrane [GO:0005887]; intracellular membrane-bounded organelle [GO:0043231]; membrane [GO:0016020]; plasma membrane [GO:0005886]; synapse [GO:0045202]	0.0663992	-0.234704	-0.265691	-0.581699	-0.265691	-0.689732
156	8.08	8.16	13.7	sp|Q9NR30|DDX21_HUMAN	Nucleolar RNA helicase 2 OS=Homo sapiens OX=9606 GN=DDX21 PE=1 SV=5	DDX21	Q9NR30	HUMAN	6	1.0093	0.8797	1.1272	0.4793	1.0965	0.5605	cytosol [GO:0005829]; membrane [GO:0016020]; mitochondrion [GO:0005739]; nucleolus [GO:0005730]; nucleoplasm [GO:0005654]; nucleus [GO:0005634]	0.0133551	-0.0556654	0.172744	-0.319393	0.132906	-0.251424
157	8	8	31.5	sp|P67809|YBOX1_HUMAN	Nuclease-sensitive element-binding protein 1 OS=Homo sapiens OX=9606 GN=YBX1 PE=1 SV=3	YBOX1	P67809	HUMAN	4	0.8091	0.2149	0.9908	0.8041	0.9908	0.9377	CRD-mediated mRNA stability complex [GO:0070937]; cytoplasm [GO:0005737]; cytoplasmic stress granule [GO:0010494]; cytosol [GO:0005829]; extracellular exosome [GO:0070062]; extracellular region [GO:0005576]; histone pre-mRNA 3'end processing complex [GO:0071204]; intracellular membrane-bounded organelle [GO:0043231]; nuclear membrane [GO:0031965]; nucleoplasm [GO:0005654]; nucleus [GO:0005634]; r…	-0.30561	-0.667764	-0.0133342	-0.0946899	-0.0133342	-0.0279361
158	7.85	7.85	24.4	sp|P22626|ROA2_HUMAN	Heterogeneous nuclear ribonucleoproteins A2/B1 OS=Homo sapiens OX=9606 GN=HNRNPA2B1 PE=1 SV=2	ROA2	P22626	HUMAN	5	0.8551	0.3457	0.9036	0.4524	0.912	0.5575	Cajal body [GO:0015030]; catalytic step 2 spliceosome [GO:0071013]; chromosome, telomeric region [GO:0000781]; cytoplasm [GO:0005737]; extracellular exosome [GO:0070062]; membrane [GO:0016020]; nuclear matrix [GO:0016363]; nucleoplasm [GO:0005654]; nucleus [GO:0005634]; ribonucleoprotein complex [GO:1990904]; spliceosomal complex [GO:0005681]	-0.225835	-0.461301	-0.146244	-0.344477	-0.132894	-0.253755
159	7.8	7.8	15.8	sp|Q00325|MPCP_HUMAN	Phosphate carrier protein, mitochondrial OS=Homo sapiens OX=9606 GN=SLC25A3 PE=1 SV=2	MPCP	Q00325	HUMAN	5	0.9204	0.665	1.406	0.2438	1.1803	0.6492	extracellular exosome [GO:0070062]; integral component of mitochondrial inner membrane [GO:0031305]; integral component of plasma membrane [GO:0005887]; membrane [GO:0016020]; mitochondrial inner membrane [GO:0005743]; mitochondrion [GO:0005739]; myelin sheath [GO:0043209]	-0.119667	-0.177178	0.491597	-0.612966	0.239154	-0.187621
160	7.71	8.62	14	sp|Q07065|CKAP4_HUMAN	Cytoskeleton-associated protein 4 OS=Homo sapiens OX=9606 GN=CKAP4 PE=1 SV=2	CKAP4	Q07065	HUMAN	4	1.028	0.7649	1.1066	0.5026	1.0965	0.4548	azurophil granule membrane [GO:0035577]; cytoplasmic ribonucleoprotein granule [GO:0036464]; cytoskeleton [GO:0005856]; cytosol [GO:0005829]; endoplasmic reticulum [GO:0005783]; endoplasmic reticulum lumen [GO:0005788]; endoplasmic reticulum membrane [GO:0005789]; extracellular exosome [GO:0070062]; integral component of membrane [GO:0016021]; lamellar body [GO:0042599]; lipid droplet [GO:0005811…	0.0398403	-0.116395	0.146134	-0.298778	0.132906	-0.34218
161	7.64	7.74	10.2	sp|Q14204|DYHC1_HUMAN	Cytoplasmic dynein 1 heavy chain 1 OS=Homo sapiens OX=9606 GN=DYNC1H1 PE=1 SV=5	DYHC1	Q14204	HUMAN	3	1.2474	0.2527	0.7244	0.2412	0.7586	0.2237	azurophil granule lumen [GO:0035578]; centrosome [GO:0005813]; cytoplasmic dynein complex [GO:0005868]; cytosol [GO:0005829]; dynein complex [GO:0030286]; extracellular exosome [GO:0070062]; extracellular region [GO:0005576]; filopodium [GO:0030175]; membrane [GO:0016020]; microtubule [GO:0005874]	0.318924	-0.597395	-0.465142	-0.617623	-0.398589	-0.650334
162	7.56	7.56	44.6	sp|P62244|RS15A_HUMAN	40S ribosomal protein S15a OS=Homo sapiens OX=9606 GN=RPS15A PE=1 SV=2	RS15A	P62244	HUMAN	6	0.9817	0.9274	0.9727	0.7833	0.9727	0.7815	cytoplasm [GO:0005737]; cytosol [GO:0005829]; cytosolic small ribosomal subunit [GO:0022627]; extracellular exosome [GO:0070062]; membrane [GO:0016020]; nucleoplasm [GO:0005654]	-0.0266459	-0.0327329	-0.0399332	-0.106072	-0.0399332	-0.107071
163	7.51	7.51	17.4	sp|P15529|MCP_HUMAN	Membrane cofactor protein OS=Homo sapiens OX=9606 GN=CD46 PE=1 SV=3	MCP	P15529	HUMAN	5	0.955	0.7772	1.0471	0.5838	1.0965	0.2834	cell surface [GO:0009986]; extracellular exosome [GO:0070062]; focal adhesion [GO:0005925]; inner acrosomal membrane [GO:0002079]; integral component of plasma membrane [GO:0005887]; plasma membrane [GO:0005886]	-0.0664274	-0.109467	0.0663992	-0.233736	0.132906	-0.5476
164	7.4	7.4	34.3	sp|P62829|RL23_HUMAN	60S ribosomal protein L23 OS=Homo sapiens OX=9606 GN=RPL23 PE=1 SV=1	RL23	P62829	HUMAN	4	0.8872	0.5432	0.9817	0.8071	0.879	0.8798	cytoplasm [GO:0005737]; cytosol [GO:0005829]; cytosolic large ribosomal subunit [GO:0022625]; extracellular exosome [GO:0070062]; focal adhesion [GO:0005925]; membrane [GO:0016020]; nucleolus [GO:0005730]; nucleoplasm [GO:0005654]; postsynaptic density [GO:0014069]; protein-containing complex [GO:0032991]; ribosome [GO:0005840]	-0.172669	-0.26504	-0.0266459	-0.0930727	-0.186065	-0.055616
165	7.38	7.4	12.6	sp|Q9UPY5|XCT_HUMAN	Cystine/glutamate transporter OS=Homo sapiens OX=9606 GN=SLC7A11 PE=1 SV=1	XCT	Q9UPY5	HUMAN	4	0.912	0.5091	1.0186	0.808	0.9638	0.8195	astrocyte projection [GO:0097449]; brush border membrane [GO:0031526]; cell surface [GO:0009986]; cytoskeleton [GO:0005856]; integral component of membrane [GO:0016021]; plasma membrane [GO:0005886]; rough endoplasmic reticulum [GO:0005791]	-0.132894	-0.293197	0.0265876	-0.0925886	-0.0531943	-0.086451
166	7.36	7.36	12.4	sp|P27816|MAP4_HUMAN	Microtubule-associated protein 4 OS=Homo sapiens OX=9606 GN=MAP4 PE=1 SV=3	MAP4	P27816	HUMAN	5	1.0864	0.5456	0.9462	0.5865	1.0375	0.7417	axon [GO:0030424]; axoneme [GO:0005930]; cytosol [GO:0005829]; microtubule [GO:0005874]; microtubule associated complex [GO:0005875]; microtubule cytoskeleton [GO:0015630]; mitotic spindle [GO:0072686]; neuron projection [GO:0043005]; plasma membrane [GO:0005886]; postsynaptic density [GO:0014069]	0.119555	-0.263126	-0.0797829	-0.231732	0.0531113	-0.129772
167	7.34	7.34	11.1	sp|Q9ULF5|S39AA_HUMAN	Zinc transporter ZIP10 OS=Homo sapiens OX=9606 GN=SLC39A10 PE=1 SV=2	S39AA	Q9ULF5	HUMAN	4	0.7943	0.2822	0.9036	0.5879	0.787	0.2364	integral component of plasma membrane [GO:0005887]	-0.332244	-0.549443	-0.146244	-0.230697	-0.345564	-0.626353
168	7.31	7.31	15.5	sp|Q14697|GANAB_HUMAN	Neutral alpha-glucosidase AB OS=Homo sapiens OX=9606 GN=GANAB PE=1 SV=3	GANAB	Q14697	HUMAN	6	1.0186	0.969	1.1066	0.3629	1	0.9678	endoplasmic reticulum lumen [GO:0005788]; extracellular exosome [GO:0070062]; glucosidase II complex [GO:0017177]; Golgi apparatus [GO:0005794]; intracellular membrane-bounded organelle [GO:0043231]; melanosome [GO:0042470]; membrane [GO:0016020]	0.0265876	-0.0136762	0.146134	-0.440213	0	-0.0142144
169	7.3	30.44	20.3	sp|Q14315|FLNC_HUMAN	Filamin-C OS=Homo sapiens OX=9606 GN=FLNC PE=1 SV=3	FLNC	Q14315	HUMAN	15	0.9204	0.343	0.9204	0.3701	1	0.8	costamere [GO:0043034]; cytoplasm [GO:0005737]; cytoskeleton [GO:0005856]; cytosol [GO:0005829]; focal adhesion [GO:0005925]; plasma membrane [GO:0005886]; sarcolemma [GO:0042383]; sarcoplasm [GO:0016528]; Z disc [GO:0030018]	-0.119667	-0.464706	-0.119667	-0.431681	0	-0.09691
170	7.27	7.27	8.2	sp|Q92692|NECT2_HUMAN	Nectin-2 OS=Homo sapiens OX=9606 GN=NECTIN2 PE=1 SV=1	NECT2	Q92692	HUMAN	4	0.8872	0.7916	1.0471	0.5595	0.9908	0.8343	cell-cell contact zone [GO:0044291]; cell-cell junction [GO:0005911]; cell surface [GO:0009986]; extracellular exosome [GO:0070062]; focal adhesion [GO:0005925]; integral component of membrane [GO:0016021]; plasma membrane [GO:0005886]; zonula adherens [GO:0005915]	-0.172669	-0.101494	0.0663992	-0.2522	-0.0133342	-0.0786778
171	7.25	7.25	14.7	sp|Q13443|ADAM9_HUMAN	Disintegrin and metalloproteinase domain-containing protein 9 OS=Homo sapiens OX=9606 GN=ADAM9 PE=1 SV=1	ADAM9	Q13443	HUMAN	4	1.0765	0.7062	0.5445	0.0612	0.5346	0.0767	basolateral plasma membrane [GO:0016323]; cell surface [GO:0009986]; extracellular exosome [GO:0070062]; extracellular space [GO:0005615]; focal adhesion [GO:0005925]; integral component of membrane [GO:0016021]; intrinsic component of external side of plasma membrane [GO:0031233]	0.106348	-0.151072	-0.876996	-1.21325	-0.903468	-1.1152
172	7.25	7.25	10.3	sp|P10696|PPBN_HUMAN	Alkaline phosphatase, germ cell type OS=Homo sapiens OX=9606 GN=ALPG PE=2 SV=4	PPBN	P10696	HUMAN	4	0.6982	0.369	0.7516	0.6723	0.6607	0.3179	anchored component of membrane [GO:0031225]; extracellular region [GO:0005576]; plasma membrane [GO:0005886]	-0.518288	-0.432974	-0.411963	-0.172437	-0.597933	-0.497709
173	7.16	7.16	16.1	sp|P17342|ANPRC_HUMAN	Atrial natriuretic peptide receptor 3 OS=Homo sapiens OX=9606 GN=NPR3 PE=1 SV=2	ANPRC	P17342	HUMAN	4	1.0666	0.5355	1.0765	0.6605	1.2023	0.2287	extracellular exosome [GO:0070062]; integral component of plasma membrane [GO:0005887]; protein-containing complex [GO:0032991]	0.0930192	-0.271241	0.106348	-0.180127	0.265797	-0.640734
174	7.14	7.22	15	sp|P02765|FETUA_HUMAN	Alpha-2-HS-glycoprotein OS=Homo sapiens OX=9606 GN=AHSG PE=1 SV=2	FETUA	P02765	HUMAN	5	1.3677	0.2702	1.3552	0.1614	1.9055	0.0281	blood microparticle [GO:0072562]; collagen-containing extracellular matrix [GO:0062023]; endoplasmic reticulum lumen [GO:0005788]; extracellular exosome [GO:0070062]; extracellular region [GO:0005576]; extracellular space [GO:0005615]; Golgi apparatus [GO:0005794]; platelet alpha granule lumen [GO:0031093]; secretory granule lumen [GO:0034774]	0.451752	-0.568315	0.438506	-0.792096	0.93017	-1.55129
175	7.06	22.11	15.7	sp|O75369|FLNB_HUMAN	Filamin-B OS=Homo sapiens OX=9606 GN=FLNB PE=1 SV=2	FLNB	O75369	HUMAN	11	0.9462	0.9137	0.9908	0.9607	0.9727	0.9193	actin cytoskeleton [GO:0015629]; brush border [GO:0005903]; cell cortex [GO:0005938]; cytoplasm [GO:0005737]; cytosol [GO:0005829]; extracellular exosome [GO:0070062]; focal adhesion [GO:0005925]; integral component of membrane [GO:0016021]; phagocytic vesicle [GO:0045335]; plasma membrane [GO:0005886]; stress fiber [GO:0001725]; Z disc [GO:0030018]	-0.0797829	-0.0391964	-0.0133342	-0.0174122	-0.0399332	-0.0365427
176	7.02	7.08	20.1	sp|P15880|RS2_HUMAN	40S ribosomal protein S2 OS=Homo sapiens OX=9606 GN=RPS2 PE=1 SV=2	RS2	P15880	HUMAN	5	0.9638	0.8985	1.0471	0.6482	0.9376	0.6932	cytosol [GO:0005829]; cytosolic small ribosomal subunit [GO:0022627]; extracellular exosome [GO:0070062]; focal adhesion [GO:0005925]; membrane [GO:0016020]; nucleoplasm [GO:0005654]; nucleus [GO:0005634]	-0.0531943	-0.0464819	0.0663992	-0.188291	-0.0929555	-0.159141
177	6.98	6.99	20.7	sp|P62241|RS8_HUMAN	40S ribosomal protein S8 OS=Homo sapiens OX=9606 GN=RPS8 PE=1 SV=2	RS8	P62241	HUMAN	4	1.0093	0.9533	1.1169	0.4673	1.1482	0.441	cytosol [GO:0005829]; cytosolic small ribosomal subunit [GO:0022627]; endoplasmic reticulum [GO:0005783]; extracellular exosome [GO:0070062]; focal adhesion [GO:0005925]; membrane [GO:0016020]; nucleoplasm [GO:0005654]; nucleus [GO:0005634]; ribonucleoprotein complex [GO:1990904]	0.0133551	-0.0207704	0.1595	-0.330404	0.199374	-0.355561
178	6.83	6.93	20.2	sp|P05388|RLA0_HUMAN	60S acidic ribosomal protein P0 OS=Homo sapiens OX=9606 GN=RPLP0 PE=1 SV=1	RLA0	P05388	HUMAN	4	1.1066	0.6395	0.955	0.825	0.955	0.8175	cytoplasm [GO:0005737]; cytoplasmic ribonucleoprotein granule [GO:0036464]; cytosol [GO:0005829]; cytosolic large ribosomal subunit [GO:0022625]; endoplasmic reticulum [GO:0005783]; extracellular exosome [GO:0070062]; focal adhesion [GO:0005925]; membrane [GO:0016020]; nucleus [GO:0005634]; postsynapse [GO:0098794]; postsynaptic density [GO:0014069]; ribonucleoprotein complex [GO:1990904]	0.146134	-0.194159	-0.0664274	-0.0835461	-0.0664274	-0.0875122
179	6.75	6.77	12.5	sp|P26038|MOES_HUMAN	Moesin OS=Homo sapiens OX=9606 GN=MSN PE=1 SV=3	MOES	P26038	HUMAN	3	1	0.9973	1.1482	0.4448	1.0864	0.6004	apical part of cell [GO:0045177]; apical plasma membrane [GO:0016324]; basolateral plasma membrane [GO:0016323]; blood microparticle [GO:0072562]; cell periphery [GO:0071944]; cell surface [GO:0009986]; cytoplasm [GO:0005737]; cytoskeleton [GO:0005856]; cytosol [GO:0005829]; extracellular exosome [GO:0070062]; extracellular space [GO:0005615]; filopodium [GO:0030175]; focal adhesion [GO:0005925];…	0	-0.00117418	0.199374	-0.351835	0.119555	-0.221559
180	6.62	6.62	8.4	sp|P07996|TSP1_HUMAN	Thrombospondin-1 OS=Homo sapiens OX=9606 GN=THBS1 PE=1 SV=2	TSP1	P07996	HUMAN	4	0.9908	0.9476	0.7311	0.1265	0.7516	0.1431	cell surface [GO:0009986]; collagen-containing extracellular matrix [GO:0062023]; endoplasmic reticulum [GO:0005783]; endoplasmic reticulum lumen [GO:0005788]; external side of plasma membrane [GO:0009897]; extracellular exosome [GO:0070062]; extracellular matrix [GO:0031012]; extracellular region [GO:0005576]; extracellular space [GO:0005615]; fibrinogen complex [GO:0005577]; platelet alpha gran…	-0.0133342	-0.0233749	-0.451859	-0.897909	-0.411963	-0.84436
181	6.56	6.56	8.2	sp|P08069|IGF1R_HUMAN	Insulin-like growth factor 1 receptor OS=Homo sapiens OX=9606 GN=IGF1R PE=1 SV=1	IGF1R	P08069	HUMAN	3	1.1272	0.4077	0.8954	0.4053	0.912	0.4678	alphav-beta3 integrin-IGF-1-IGF1R complex [GO:0035867]; axon [GO:0030424]; insulin receptor complex [GO:0005899]; integral component of plasma membrane [GO:0005887]; intracellular membrane-bounded organelle [GO:0043231]; membrane [GO:0016020]; plasma membrane [GO:0005886]; receptor complex [GO:0043235]	0.172744	-0.389659	-0.159396	-0.392223	-0.132894	-0.32994
182	6.55	6.55	23.4	sp|P52907|CAZA1_HUMAN	F-actin-capping protein subunit alpha-1 OS=Homo sapiens OX=9606 GN=CAPZA1 PE=1 SV=3	CAZA1	P52907	HUMAN	3	0.9727	0.8424	1.7219	0.0127	1.406	0.0987	actin cortical patch [GO:0030479]; actin cytoskeleton [GO:0015629]; cytoskeleton [GO:0005856]; cytosol [GO:0005829]; extracellular exosome [GO:0070062]; extracellular region [GO:0005576]; F-actin capping protein complex [GO:0008290]; WASH complex [GO:0071203]	-0.0399332	-0.0744816	0.784001	-1.8962	0.491597	-1.00568
183	6.53	6.57	14.1	sp|P05106|ITB3_HUMAN	Integrin beta-3 OS=Homo sapiens OX=9606 GN=ITGB3 PE=1 SV=2	ITB3	P05106	HUMAN	4	0.8091	0.3435	0.7112	0.3407	0.6982	0.2189	alphav-beta3 integrin-HMGB1 complex [GO:0035868]; alphav-beta3 integrin-IGF-1-IGF1R complex [GO:0035867]; alphav-beta3 integrin-PKCalpha complex [GO:0035866]; alphav-beta3 integrin-vitronectin complex [GO:0071062]; cell surface [GO:0009986]; extracellular exosome [GO:0070062]; filopodium membrane [GO:0031527]; focal adhesion [GO:0005925]; glutamatergic synapse [GO:0098978]; integral component of …	-0.30561	-0.464073	-0.491673	-0.467628	-0.518288	-0.659754
184	6.46	6.46	43.8	sp|P32969|RL9_HUMAN	60S ribosomal protein L9 OS=Homo sapiens OX=9606 GN=RPL9 PE=1 SV=1	RL9	P32969	HUMAN	5	1.0093	0.8002	0.9817	0.9955	1.0965	0.3493	cytosol [GO:0005829]; cytosolic large ribosomal subunit [GO:0022625]; focal adhesion [GO:0005925]; membrane [GO:0016020]; nucleus [GO:0005634]; ribosome [GO:0005840]	0.0133551	-0.0968015	-0.0266459	-0.00195874	0.132906	-0.456801
185	6.4	6.4	22.6	sp|P50991|TCPD_HUMAN	T-complex protein 1 subunit delta OS=Homo sapiens OX=9606 GN=CCT4 PE=1 SV=4	TCPD	P50991	HUMAN	3	0.9908	0.9851	0.955	0.8003	1	0.9625	cell body [GO:0044297]; cell projection [GO:0042995]; centrosome [GO:0005813]; chaperonin-containing T-complex [GO:0005832]; cytosol [GO:0005829]; extracellular exosome [GO:0070062]; melanosome [GO:0042470]; microtubule [GO:0005874]; nucleoplasm [GO:0005654]; zona pellucida receptor complex [GO:0002199]	-0.0133342	-0.00651968	-0.0664274	-0.0967472	0	-0.0165993
186	6.36	6.46	27.2	sp|P45880|VDAC2_HUMAN	Voltage-dependent anion-selective channel protein 2 OS=Homo sapiens OX=9606 GN=VDAC2 PE=1 SV=2	VDAC2	P45880	HUMAN	3	1.0375	0.5922	1.1169	0.2631	1.0965	0.3489	acrosomal vesicle [GO:0001669]; membrane raft [GO:0045121]; mitochondrial nucleoid [GO:0042645]; mitochondrial outer membrane [GO:0005741]; mitochondrion [GO:0005739]; myelin sheath [GO:0043209]; nucleus [GO:0005634]; pore complex [GO:0046930]; synaptic vesicle [GO:0008021]	0.0531113	-0.227532	0.1595	-0.579879	0.132906	-0.457299
187	6.35	6.35	12.7	sp|P27797|CALR_HUMAN	Calreticulin OS=Homo sapiens OX=9606 GN=CALR PE=1 SV=1	CALR	P27797	HUMAN	4	0.863	0.1655	1.0093	0.9687	0.871	0.3031	acrosomal vesicle [GO:0001669]; cell surface [GO:0009986]; collagen-containing extracellular matrix [GO:0062023]; cytoplasm [GO:0005737]; cytosol [GO:0005829]; endocytic vesicle lumen [GO:0071682]; endoplasmic reticulum [GO:0005783]; endoplasmic reticulum-Golgi intermediate compartment membrane [GO:0033116]; endoplasmic reticulum lumen [GO:0005788]; endoplasmic reticulum quality control compartme…	-0.212568	-0.781202	0.0133551	-0.0138107	-0.199255	-0.518414
188	6.34	6.34	14	sp|P61978|HNRPK_HUMAN	Heterogeneous nuclear ribonucleoprotein K OS=Homo sapiens OX=9606 GN=HNRNPK PE=1 SV=1	HNRPK	P61978	HUMAN	3	0.955	0.503	1.0666	0.3506	1.028	0.868	catalytic step 2 spliceosome [GO:0071013]; cell projection [GO:0042995]; cytoplasm [GO:0005737]; cytoplasmic stress granule [GO:0010494]; extracellular exosome [GO:0070062]; focal adhesion [GO:0005925]; membrane [GO:0016020]; nuclear chromatin [GO:0000790]; nucleoplasm [GO:0005654]; nucleus [GO:0005634]; podosome [GO:0002102]	-0.0664274	-0.298432	0.0930192	-0.455188	0.0398403	-0.0614803
189	6.3	6.3	13.9	sp|Q15084|PDIA6_HUMAN	Protein disulfide-isomerase A6 OS=Homo sapiens OX=9606 GN=PDIA6 PE=1 SV=1	PDIA6	Q15084	HUMAN	4	0.9638	0.8126	1	0.96	1.0093	0.6782	cytosol [GO:0005829]; endoplasmic reticulum [GO:0005783]; endoplasmic reticulum chaperone complex [GO:0034663]; endoplasmic reticulum-Golgi intermediate compartment [GO:0005793]; endoplasmic reticulum lumen [GO:0005788]; endoplasmic reticulum membrane [GO:0005789]; extracellular exosome [GO:0070062]; extracellular space [GO:0005615]; melanosome [GO:0042470]; plasma membrane [GO:0005886]	-0.0531943	-0.0901232	0	-0.0177288	0.0133551	-0.168642
190	6.29	6.58	27.7	sp|P60866|RS20_HUMAN	40S ribosomal protein S20 OS=Homo sapiens OX=9606 GN=RPS20 PE=1 SV=1	RS20	P60866	HUMAN	3	0.8954	0.6093	0.9727	0.9565	0.8872	0.4864	cytosol [GO:0005829]; cytosolic small ribosomal subunit [GO:0022627]; extracellular exosome [GO:0070062]; membrane [GO:0016020]; nucleoplasm [GO:0005654]; synapse [GO:0045202]	-0.159396	-0.215169	-0.0399332	-0.019315	-0.172669	-0.313006
191	6.29	6.3	11.2	sp|Q15043|S39AE_HUMAN	Zinc transporter ZIP14 OS=Homo sapiens OX=9606 GN=SLC39A14 PE=1 SV=3	S39AE	Q15043	HUMAN	4	5.9156	0.048	3.5645	0.0998	3.0479	0.1194	cytoplasm [GO:0005737]; integral component of membrane [GO:0016021]; integral component of plasma membrane [GO:0005887]; lamellipodium [GO:0030027]; plasma membrane [GO:0005886]	2.56452	-1.31876	1.8337	-1.00087	1.60782	-0.922996
192	6.29	6.29	20.8	sp|P29966|MARCS_HUMAN	Myristoylated alanine-rich C-kinase substrate OS=Homo sapiens OX=9606 GN=MARCKS PE=1 SV=4	MARCS	P29966	HUMAN	3	1.1695	0.5253	1.1482	0.5582	1.0471	0.8304	actin cytoskeleton [GO:0015629]; actin filament bundle [GO:0032432]; cell cortex [GO:0005938]; centrosome [GO:0005813]; extracellular exosome [GO:0070062]; focal adhesion [GO:0005925]; germinal vesicle [GO:0042585]; plasma membrane [GO:0005886]	0.225892	-0.279593	0.199374	-0.25321	0.0663992	-0.0807127
193	6.2	6.25	9.9	sp|P11047|LAMC1_HUMAN	Laminin subunit gamma-1 OS=Homo sapiens OX=9606 GN=LAMC1 PE=1 SV=3	LAMC1	P11047	HUMAN	4	1.5417	0.4436	1.1695	0.7271	1.4191	0.5048	basement membrane [GO:0005604]; collagen-containing extracellular matrix [GO:0062023]; endoplasmic reticulum lumen [GO:0005788]; extracellular exosome [GO:0070062]; extracellular region [GO:0005576]; extracellular space [GO:0005615]; laminin-10 complex [GO:0043259]; laminin-11 complex [GO:0043260]; laminin-1 complex [GO:0005606]	0.624522	-0.353008	0.225892	-0.138406	0.504976	-0.296881
194	6.2	6.2	16.8	sp|Q9H4F8|SMOC1_HUMAN	SPARC-related modular calcium-binding protein 1 OS=Homo sapiens OX=9606 GN=SMOC1 PE=1 SV=1	SMOC1	Q9H4F8	HUMAN	4	1.0568	0.9933	0.5916	0.1704	0.9036	0.8306	basement membrane [GO:0005604]	0.0797024	-0.00291956	-0.757306	-0.76853	-0.146244	-0.0806081
195	6.19	6.19	21.1	sp|Q8NC51|PAIRB_HUMAN	Plasminogen activator inhibitor 1 RNA-binding protein OS=Homo sapiens OX=9606 GN=SERBP1 PE=1 SV=2	PAIRB	Q8NC51	HUMAN	3	1.0093	0.8899	1	0.9247	1.0568	0.4725	cytoplasm [GO:0005737]; cytosol [GO:0005829]; extracellular exosome [GO:0070062]; membrane [GO:0016020]; nucleus [GO:0005634]; perinuclear region of cytoplasm [GO:0048471]; plasma membrane [GO:0005886]	0.0133551	-0.0506588	0	-0.0339991	0.0797024	-0.325598
196	6.12	6.15	17.8	sp|Q7Z3B1|NEGR1_HUMAN	Neuronal growth regulator 1 OS=Homo sapiens OX=9606 GN=NEGR1 PE=1 SV=3	NEGR1	Q7Z3B1	HUMAN	3	1.3552	0.3313	0.5105	0.2408	0.6546	0.4472	anchored component of membrane [GO:0031225]; extracellular region [GO:0005576]; plasma membrane [GO:0005886]	0.438506	-0.479779	-0.970017	-0.618344	-0.611314	-0.349498
197	6.09	6.09	30.9	sp|Q9H0U4|RAB1B_HUMAN	Ras-related protein Rab-1B OS=Homo sapiens OX=9606 GN=RAB1B PE=1 SV=1	RAB1B	Q9H0U4	HUMAN	3	0.2512	0.0573	1.1695	0.9591	1.1912	0.736	cytosol [GO:0005829]; endoplasmic reticulum-Golgi intermediate compartment membrane [GO:0033116]; endoplasmic reticulum membrane [GO:0005789]; extracellular exosome [GO:0070062]; Golgi apparatus [GO:0005794]; Golgi membrane [GO:0000139]; phagophore assembly site membrane [GO:0034045]; transport vesicle [GO:0030133]	-1.99309	-1.24185	0.225892	-0.0181361	0.252416	-0.133122
198	6.06	6.14	10.7	sp|Q00341|VIGLN_HUMAN	Vigilin OS=Homo sapiens OX=9606 GN=HDLBP PE=1 SV=2	VIGLN	Q00341	HUMAN	3	0.8472	0.5046	0.9462	0.79	0.9638	0.9841	cytosol [GO:0005829]; high-density lipoprotein particle [GO:0034364]; nucleus [GO:0005634]; plasma membrane [GO:0005886]	-0.239226	-0.297053	-0.0797829	-0.102373	-0.0531943	-0.00696077
199	6.05	6.43	6.9	sp|Q9UM47|NOTC3_HUMAN	Neurogenic locus notch homolog protein 3 OS=Homo sapiens OX=9606 GN=NOTCH3 PE=1 SV=2	NOTC3	Q9UM47	HUMAN	3	0.5346	0.3883	0.3105	0.1192	0.7178	0.4486	actin cytoskeleton [GO:0015629]; cytosol [GO:0005829]; endoplasmic reticulum membrane [GO:0005789]; extracellular region [GO:0005576]; Golgi membrane [GO:0000139]; integral component of membrane [GO:0016021]; nucleoplasm [GO:0005654]; plasma membrane [GO:0005886]; receptor complex [GO:0043235]	-0.903468	-0.410833	-1.68733	-0.923724	-0.478346	-0.348141
200	6.02	6.02	11.5	sp|P25205|MCM3_HUMAN	DNA replication licensing factor MCM3 OS=Homo sapiens OX=9606 GN=MCM3 PE=1 SV=3	MCM3	P25205	HUMAN	4	1.2246	0.6942	0.6607	0.2282	0.9376	0.5989	alpha DNA polymerase:primase complex [GO:0005658]; centrosome [GO:0005813]; MCM complex [GO:0042555]; membrane [GO:0016020]; nuclear chromosome, telomeric region [GO:0000784]; nucleoplasm [GO:0005654]; nucleus [GO:0005634]; perinuclear region of cytoplasm [GO:0048471]	0.292311	-0.158515	-0.597933	-0.641684	-0.0929555	-0.222646
201	6.02	6.02	9.3	sp|Q8WWI5|CTL1_HUMAN	Choline transporter-like protein 1 OS=Homo sapiens OX=9606 GN=SLC44A1 PE=1 SV=1	CTL1	Q8WWI5	HUMAN	3	1.3183	0.2139	1.1376	0.6047	1.2023	0.3968	extracellular exosome [GO:0070062]; integral component of membrane [GO:0016021]; membrane [GO:0016020]; mitochondrial outer membrane [GO:0005741]; mitochondrion [GO:0005739]; nucleoplasm [GO:0005654]; plasma membrane [GO:0005886]	0.398679	-0.669789	0.185993	-0.21846	0.265797	-0.401428
202	6.01	6.71	11.7	sp|Q15758|AAAT_HUMAN	Neutral amino acid transporter B(0) OS=Homo sapiens OX=9606 GN=SLC1A5 PE=1 SV=2	AAAT	Q15758	HUMAN	3	1.0186	0.9355	1.028	0.9024	1.028	0.9025	extracellular exosome [GO:0070062]; integral component of membrane [GO:0016021]; integral component of plasma membrane [GO:0005887]; melanosome [GO:0042470]; membrane [GO:0016020]; plasma membrane [GO:0005886]	0.0265876	-0.0289562	0.0398403	-0.0446009	0.0398403	-0.0445528
203	6	6	13.7	sp|Q96S97|MYADM_HUMAN	Myeloid-associated differentiation marker OS=Homo sapiens OX=9606 GN=MYADM PE=1 SV=2	MYADM	Q96S97	HUMAN	3	0.5916	0.3132	0.7798	0.6841	0.7586	0.544	cell-cell junction [GO:0005911]; cortical actin cytoskeleton [GO:0030864]; integral component of membrane [GO:0016021]; membrane raft [GO:0045121]; plasma membrane [GO:0005886]; ruffle [GO:0001726]	-0.757306	-0.504178	-0.358824	-0.16488	-0.398589	-0.264401
204	5.99	5.99	28.7	sp|P23284|PPIB_HUMAN	Peptidyl-prolyl cis-trans isomerase B OS=Homo sapiens OX=9606 GN=PPIB PE=1 SV=2	PPIB	P23284	HUMAN	3	1.0093	0.7693	1.3183	0.5118	1.2942	0.5295	endoplasmic reticulum [GO:0005783]; endoplasmic reticulum chaperone complex [GO:0034663]; endoplasmic reticulum lumen [GO:0005788]; extracellular exosome [GO:0070062]; focal adhesion [GO:0005925]; melanosome [GO:0042470]; membrane [GO:0016020]; nucleus [GO:0005634]; perinuclear region of cytoplasm [GO:0048471]; protein-containing complex [GO:0032991]; smooth endoplasmic reticulum [GO:0005790]	0.0133551	-0.113904	0.398679	-0.2909	0.372061	-0.276134
205	5.98	5.98	25.7	sp|P40926|MDHM_HUMAN	Malate dehydrogenase, mitochondrial OS=Homo sapiens OX=9606 GN=MDH2 PE=1 SV=3	MDHM	P40926	HUMAN	5	0.3373	0.0596	0.5649	0.533	1.0864	0.7516	extracellular exosome [GO:0070062]; membrane [GO:0016020]; mitochondrial matrix [GO:0005759]; mitochondrion [GO:0005739]; myelin sheath [GO:0043209]; nucleus [GO:0005634]	-1.5679	-1.22475	-0.823933	-0.273273	0.119555	-0.124013
206	5.9	5.9	30.6	sp|Q9UGI8|TES_HUMAN	Testin OS=Homo sapiens OX=9606 GN=TES PE=1 SV=1	TES	Q9UGI8	HUMAN	5	1.8707	0.0902	1.1912	0.6559	1.2942	0.6414	cell junction [GO:0030054]; cytosol [GO:0005829]; focal adhesion [GO:0005925]; nucleus [GO:0005634]; plasma membrane [GO:0005886]; protein-containing complex [GO:0032991]	0.903578	-1.04479	0.252416	-0.183162	0.372061	-0.192871
207	5.89	5.92	8.8	sp|P01023|A2MG_HUMAN	Alpha-2-macroglobulin OS=Homo sapiens OX=9606 GN=A2M PE=1 SV=3	A2MG	P01023	HUMAN	4	0.863	0.3659	0.9462	0.7686	0.955	0.7687	blood microparticle [GO:0072562]; collagen-containing extracellular matrix [GO:0062023]; cytosol [GO:0005829]; extracellular exosome [GO:0070062]; extracellular region [GO:0005576]; platelet alpha granule lumen [GO:0031093]	-0.212568	-0.436638	-0.0797829	-0.1143	-0.0664274	-0.114243
208	5.89	5.89	15.6	sp|P24390|ERD21_HUMAN	ER lumen protein-retaining receptor 1 OS=Homo sapiens OX=9606 GN=KDELR1 PE=1 SV=1	ERD21	P24390	HUMAN	3	0.879	0.9651	0.8395	0.7026	0.8241	0.7481	cis-Golgi network [GO:0005801]; COPI-coated vesicle membrane [GO:0030663]; endoplasmic reticulum [GO:0005783]; endoplasmic reticulum-Golgi intermediate compartment [GO:0005793]; endoplasmic reticulum-Golgi intermediate compartment membrane [GO:0033116]; endoplasmic reticulum membrane [GO:0005789]; Golgi apparatus [GO:0005794]; Golgi membrane [GO:0000139]; integral component of membrane [GO:001602…	-0.186065	-0.0154277	-0.252398	-0.153292	-0.279109	-0.12604
209	5.88	6.06	13.6	sp|Q08J23|NSUN2_HUMAN	tRNA (cytosine(34)-C(5))-methyltransferase OS=Homo sapiens OX=9606 GN=NSUN2 PE=1 SV=2	NSUN2	Q08J23	HUMAN	3	1.0186	0.8728	0.8241	0.2704	0.8954	0.532	chromatoid body [GO:0033391]; cytoplasm [GO:0005737]; nucleolus [GO:0005730]; nucleoplasm [GO:0005654]; nucleus [GO:0005634]; spindle [GO:0005819]	0.0265876	-0.0590853	-0.279109	-0.567993	-0.159396	-0.274088
210	5.74	5.74	21.9	sp|P62263|RS14_HUMAN	40S ribosomal protein S14 OS=Homo sapiens OX=9606 GN=RPS14 PE=1 SV=3	RS14	P62263	HUMAN	3	0.9036	0.8958	0.9036	0.9267	0.9036	0.9041	cytosol [GO:0005829]; cytosolic small ribosomal subunit [GO:0022627]; extracellular exosome [GO:0070062]; focal adhesion [GO:0005925]; membrane [GO:0016020]; nucleolus [GO:0005730]; nucleoplasm [GO:0005654]; postsynaptic density [GO:0014069]	-0.146244	-0.0477889	-0.146244	-0.0330608	-0.146244	-0.0437835
211	5.63	5.63	21.9	sp|Q9NR12|PDLI7_HUMAN	PDZ and LIM domain protein 7 OS=Homo sapiens OX=9606 GN=PDLIM7 PE=1 SV=1	PDLI7	Q9NR12	HUMAN	2	0.9204	0.4197	0.8872	0.3044	0.912	0.4127	actin cytoskeleton [GO:0015629]; cell-cell adherens junction [GO:0005913]; cytosol [GO:0005829]; focal adhesion [GO:0005925]; nucleus [GO:0005634]; ruffle [GO:0001726]; stress fiber [GO:0001725]	-0.119667	-0.377061	-0.172669	-0.516555	-0.132894	-0.384366
212	5.61	5.65	15.2	sp|P13667|PDIA4_HUMAN	Protein disulfide-isomerase A4 OS=Homo sapiens OX=9606 GN=PDIA4 PE=1 SV=2	PDIA4	P13667	HUMAN	4	1	0.9991	1.1588	0.157	1.0765	0.2693	cell surface [GO:0009986]; endoplasmic reticulum [GO:0005783]; endoplasmic reticulum lumen [GO:0005788]; extracellular space [GO:0005615]; melanosome [GO:0042470]	0	-0.000391041	0.212632	-0.8041	0.106348	-0.569764
213	5.58	5.89	5.8	sp|Q15262|PTPRK_HUMAN	Receptor-type tyrosine-protein phosphatase kappa OS=Homo sapiens OX=9606 GN=PTPRK PE=1 SV=2	PTPRK	Q15262	HUMAN	4	1.1695	0.1077	1.0666	0.4203	1.1376	0.2019	adherens junction [GO:0005912]; axon [GO:0030424]; cell-cell junction [GO:0005911]; cell junction [GO:0030054]; cell surface [GO:0009986]; dendrite [GO:0030425]; integral component of membrane [GO:0016021]; integral component of plasma membrane [GO:0005887]; intracellular membrane-bounded organelle [GO:0043231]; leading edge membrane [GO:0031256]; neuronal cell body [GO:0043025]; photoreceptor ou…	0.225892	-0.967784	0.0930192	-0.376441	0.185993	-0.694864
214	5.54	5.6	11	sp|Q29983|MICA_HUMAN	MHC class I polypeptide-related sequence A OS=Homo sapiens OX=9606 GN=MICA PE=1 SV=1	MICA	Q29983	HUMAN	3	0.7943	0.4436	0.7586	0.3682	0.7178	0.3147	cell surface [GO:0009986]; cytoplasm [GO:0005737]; extracellular space [GO:0005615]; integral component of plasma membrane [GO:0005887]; plasma membrane [GO:0005886]	-0.332244	-0.353008	-0.398589	-0.433916	-0.478346	-0.502103
215	5.51	5.51	16.5	sp|P62081|RS7_HUMAN	40S ribosomal protein S7 OS=Homo sapiens OX=9606 GN=RPS7 PE=1 SV=1	RS7	P62081	HUMAN	4	0.8472	0.5561	1.1066	0.8772	1.0093	0.9217	cytosol [GO:0005829]; cytosolic small ribosomal subunit [GO:0022627]; focal adhesion [GO:0005925]; membrane [GO:0016020]; microtubule organizing center [GO:0005815]; nucleolus [GO:0005730]; nucleoplasm [GO:0005654]; nucleus [GO:0005634]; protein-containing complex [GO:0032991]; ribonucleoprotein complex [GO:1990904]; ribosome [GO:0005840]; small-subunit processome [GO:0032040]; synapse [GO:004520…	-0.239226	-0.254847	0.146134	-0.0569014	0.0133551	-0.0354104
216	5.49	5.49	44.5	sp|P46779|RL28_HUMAN	60S ribosomal protein L28 OS=Homo sapiens OX=9606 GN=RPL28 PE=1 SV=3	RL28	P46779	HUMAN	5	0.6427	0.8468	2.1086	0.1139	2.355	0.068	cell body [GO:0044297]; cytoplasmic ribonucleoprotein granule [GO:0036464]; cytosol [GO:0005829]; cytosolic large ribosomal subunit [GO:0022625]; dendrite [GO:0030425]; extracellular exosome [GO:0070062]; membrane [GO:0016020]	-0.637783	-0.0722192	1.07629	-0.943476	1.23573	-1.16749
217	5.48	5.48	26.6	sp|P62701|RS4X_HUMAN	40S ribosomal protein S4, X isoform OS=Homo sapiens OX=9606 GN=RPS4X PE=1 SV=2	RS4X	P62701	HUMAN	3	1.0471	0.6146	1.0093	0.7987	1.028	0.7198	cytoplasmic ribonucleoprotein granule [GO:0036464]; cytosol [GO:0005829]; cytosolic small ribosomal subunit [GO:0022627]; extracellular exosome [GO:0070062]; focal adhesion [GO:0005925]; membrane [GO:0016020]; nucleoplasm [GO:0005654]; polysome [GO:0005844]; ribonucleoprotein complex [GO:1990904]; ribosome [GO:0005840]; small ribosomal subunit [GO:0015935]; synapse [GO:0045202]	0.0663992	-0.211407	0.0133551	-0.0976163	0.0398403	-0.142788
218	5.48	5.48	32.1	sp|P30050|RL12_HUMAN	60S ribosomal protein L12 OS=Homo sapiens OX=9606 GN=RPL12 PE=1 SV=1	RL12	P30050	HUMAN	5	0.9376	0.7111	0.7943	0.53	0.8472	0.6191	cytosol [GO:0005829]; cytosolic large ribosomal subunit [GO:0022625]; extracellular exosome [GO:0070062]; focal adhesion [GO:0005925]; large ribosomal subunit [GO:0015934]; membrane [GO:0016020]; nucleolus [GO:0005730]; postsynaptic density [GO:0014069]	-0.0929555	-0.148069	-0.332244	-0.275724	-0.239226	-0.208239
219	5.46	5.46	39.1	sp|P18077|RL35A_HUMAN	60S ribosomal protein L35a OS=Homo sapiens OX=9606 GN=RPL35A PE=1 SV=2	RL35A	P18077	HUMAN	3	0.6792	0.1893	1.1695	0.4825	1.2023	0.5344	cytosol [GO:0005829]; cytosolic large ribosomal subunit [GO:0022625]; extracellular exosome [GO:0070062]; membrane [GO:0016020]	-0.558092	-0.722849	0.225892	-0.316503	0.265797	-0.272134
220	5.43	5.55	6.5	sp|Q9UIW2|PLXA1_HUMAN	Plexin-A1 OS=Homo sapiens OX=9606 GN=PLXNA1 PE=1 SV=3	PLXA1	Q9UIW2	HUMAN	3	1.5417	0.1938	1.1912	0.5173	0.673	0.2759	extracellular exosome [GO:0070062]; integral component of plasma membrane [GO:0005887]; plasma membrane [GO:0005886]; semaphorin receptor complex [GO:0002116]	0.624522	-0.712646	0.252416	-0.286258	-0.571322	-0.559248
221	5.42	5.43	9.5	sp|Q8NBS9|TXND5_HUMAN	Thioredoxin domain-containing protein 5 OS=Homo sapiens OX=9606 GN=TXNDC5 PE=1 SV=2	TXND5	Q8NBS9	HUMAN	3	0.871	0.3655	1.028	0.739	1.0186	0.8532	azurophil granule lumen [GO:0035578]; endoplasmic reticulum [GO:0005783]; endoplasmic reticulum lumen [GO:0005788]; extracellular exosome [GO:0070062]; extracellular region [GO:0005576]; lysosomal lumen [GO:0043202]	-0.199255	-0.437113	0.0398403	-0.131356	0.0265876	-0.0689492
222	5.4	5.4	8.4	sp|Q96PD2|DCBD2_HUMAN	Discoidin, CUB and LCCL domain-containing protein 2 OS=Homo sapiens OX=9606 GN=DCBLD2 PE=1 SV=1	DCBD2	Q96PD2	HUMAN	3	0.8954	0.3428	1.0186	0.7453	0.9908	0.9484	cell surface [GO:0009986]; integral component of plasma membrane [GO:0005887]	-0.159396	-0.464959	0.0265876	-0.127669	-0.0133342	-0.0230085
223	5.34	5.34	14.7	sp|O00622|CYR61_HUMAN	Protein CYR61 OS=Homo sapiens OX=9606 GN=CYR61 PE=1 SV=1	CYR61	O00622	HUMAN	3	0.7447	0.8122	0.6792	0.2436	1.0471	0.9456	collagen-containing extracellular matrix [GO:0062023]; endoplasmic reticulum lumen [GO:0005788]; extracellular matrix [GO:0031012]	-0.425269	-0.090337	-0.558092	-0.613323	0.0663992	-0.0242925
224	5.3	7.43	15.7	sp|P23246|SFPQ_HUMAN	Splicing factor, proline- and glutamine-rich OS=Homo sapiens OX=9606 GN=SFPQ PE=1 SV=2	SFPQ	P23246	HUMAN	4	0.9376	0.7106	0.9376	0.3183	1.028	0.6462	chromatin [GO:0000785]; dendrite cytoplasm [GO:0032839]; nuclear matrix [GO:0016363]; nuclear speck [GO:0016607]; nucleoplasm [GO:0005654]; nucleus [GO:0005634]; paraspeckles [GO:0042382]; RNA polymerase II transcription factor complex [GO:0090575]	-0.0929555	-0.148375	-0.0929555	-0.497163	0.0398403	-0.189633
225	5.28	5.28	17.7	sp|P62258|1433E_HUMAN	14-3-3 protein epsilon OS=Homo sapiens OX=9606 GN=YWHAE PE=1 SV=1	1433E	P62258	HUMAN	3	0.9638	0.9412	0.7178	0.4461	0.7656	0.5248	central region of growth cone [GO:0090724]; cytoplasm [GO:0005737]; cytosol [GO:0005829]; extracellular exosome [GO:0070062]; focal adhesion [GO:0005925]; glutamatergic synapse [GO:0098978]; kinesin complex [GO:0005871]; melanosome [GO:0042470]; membrane [GO:0016020]; mitochondrion [GO:0005739]; nucleus [GO:0005634]	-0.0531943	-0.0263181	-0.478346	-0.350568	-0.385337	-0.280006
226	5.27	5.38	14.2	sp|Q9UHB6|LIMA1_HUMAN	LIM domain and actin-binding protein 1 OS=Homo sapiens OX=9606 GN=LIMA1 PE=1 SV=1	LIMA1	Q9UHB6	HUMAN	3	0.8166	0.1512	0.9204	0.5313	0.912	0.5164	actin cytoskeleton [GO:0015629]; brush border membrane [GO:0031526]; cleavage furrow [GO:0032154]; cytosol [GO:0005829]; focal adhesion [GO:0005925]; plasma membrane [GO:0005886]; ruffle [GO:0001726]; stress fiber [GO:0001725]	-0.292299	-0.820448	-0.119667	-0.27466	-0.132894	-0.287014
227	5.25	5.26	13.3	sp|P04843|RPN1_HUMAN	Dolichyl-diphosphooligosaccharide--protein glycosyltransferase subunit 1 OS=Homo sapiens OX=9606 GN=RPN1 PE=1 SV=1	RPN1	P04843	HUMAN	4	0.8872	0.3725	0.9727	0.8925	1.0093	0.6745	cytosol [GO:0005829]; endoplasmic reticulum [GO:0005783]; endoplasmic reticulum membrane [GO:0005789]; integral component of membrane [GO:0016021]; melanosome [GO:0042470]; membrane [GO:0016020]; oligosaccharyltransferase complex [GO:0008250]; rough endoplasmic reticulum [GO:0005791]	-0.172669	-0.428874	-0.0399332	-0.0493918	0.0133551	-0.171018
228	5.24	5.24	24.5	sp|O95297|MPZL1_HUMAN	Myelin protein zero-like protein 1 OS=Homo sapiens OX=9606 GN=MPZL1 PE=1 SV=1	MPZL1	O95297	HUMAN	3	1.1066	0.6115	0.9817	0.9043	0.9462	0.8554	cell surface [GO:0009986]; focal adhesion [GO:0005925]; integral component of plasma membrane [GO:0005887]	0.146134	-0.213604	-0.0266459	-0.0436875	-0.0797829	-0.0678308
229	5.22	5.22	14.6	sp|P36957|ODO2_HUMAN	Dihydrolipoyllysine-residue succinyltransferase component of 2-oxoglutarate dehydrogenase complex, mitochondrial OS=Homo sapiens OX=9606 GN=DLST PE=1 SV=4	ODO2	P36957	HUMAN	3	1.0093	0.9991	0.9908	0.9812	1.0765	0.6269	membrane [GO:0016020]; mitochondrial matrix [GO:0005759]; mitochondrion [GO:0005739]; myelin sheath [GO:0043209]; nucleus [GO:0005634]; oxoglutarate dehydrogenase complex [GO:0045252]	0.0133551	-0.000391041	-0.0133342	-0.00824246	0.106348	-0.202802
230	5.21	5.21	7.1	sp|O75533|SF3B1_HUMAN	Splicing factor 3B subunit 1 OS=Homo sapiens OX=9606 GN=SF3B1 PE=1 SV=3	SF3B1	O75533	HUMAN	3	1.1803	0.7249	1.1588	0.7497	1.5136	0.471	catalytic step 2 spliceosome [GO:0071013]; nuclear speck [GO:0016607]; nucleoplasm [GO:0005654]; nucleus [GO:0005634]; spliceosomal complex [GO:0005681]; U11/U12 snRNP [GO:0034693]; U12-type spliceosomal complex [GO:0005689]; U2 snRNP [GO:0005686]; U2-type precatalytic spliceosome [GO:0071005]; U2-type prespliceosome [GO:0071004]	0.239154	-0.139722	0.212632	-0.125112	0.597984	-0.326979
231	5.19	9.44	11.6	sp|P54760|EPHB4_HUMAN	Ephrin type-B receptor 4 OS=Homo sapiens OX=9606 GN=EPHB4 PE=1 SV=2	EPHB4	P54760	HUMAN	5	0.871	0.638	1.3932	0.2943	0.8395	0.554	cytosol [GO:0005829]; extracellular exosome [GO:0070062]; extracellular region [GO:0005576]; integral component of plasma membrane [GO:0005887]; neuron projection [GO:0043005]; plasma membrane [GO:0005886]; receptor complex [GO:0043235]	-0.199255	-0.195179	0.478402	-0.53121	-0.252398	-0.25649
232	5.19	5.19	7.7	sp|P11166|GTR1_HUMAN	Solute carrier family 2, facilitated glucose transporter member 1 OS=Homo sapiens OX=9606 GN=SLC2A1 PE=1 SV=2	GTR1	P11166	HUMAN	4	0.9727	0.8329	0.9204	0.6797	0.8318	0.5037	apical plasma membrane [GO:0016324]; basolateral plasma membrane [GO:0016323]; blood microparticle [GO:0072562]; caveola [GO:0005901]; cortical actin cytoskeleton [GO:0030864]; cytosol [GO:0005829]; extracellular exosome [GO:0070062]; female pronucleus [GO:0001939]; Golgi membrane [GO:0000139]; integral component of plasma membrane [GO:0005887]; intercalated disc [GO:0014704]; melanosome [GO:0042…	-0.0399332	-0.0794071	-0.119667	-0.167683	-0.265691	-0.297828
233	5.14	7.33	17.9	sp|P17844|DDX5_HUMAN	Probable ATP-dependent RNA helicase DDX5 OS=Homo sapiens OX=9606 GN=DDX5 PE=1 SV=1	DDX5	P17844	HUMAN	4	0.9638	0.9049	0.912	0.7115	0.8091	0.4132	catalytic step 2 spliceosome [GO:0071013]; extracellular exosome [GO:0070062]; membrane [GO:0016020]; nucleolus [GO:0005730]; nucleoplasm [GO:0005654]; nucleus [GO:0005634]; ribonucleoprotein complex [GO:1990904]	-0.0531943	-0.0433994	-0.132894	-0.147825	-0.30561	-0.38384
234	5.13	5.13	9.8	sp|Q8TCT9|HM13_HUMAN	Minor histocompatibility antigen H13 OS=Homo sapiens OX=9606 GN=HM13 PE=1 SV=1	HM13	Q8TCT9	HUMAN	3	0.8954	0.8524	0.8017	0.5603	0.8954	0.8254	cell surface [GO:0009986]; Derlin-1 retrotranslocation complex [GO:0036513]; endoplasmic reticulum [GO:0005783]; endoplasmic reticulum membrane [GO:0005789]; integral component of cytoplasmic side of endoplasmic reticulum membrane [GO:0071458]; integral component of lumenal side of endoplasmic reticulum membrane [GO:0071556]; membrane [GO:0016020]; plasma membrane [GO:0005886]; rough endoplasmic …	-0.159396	-0.0693566	-0.318866	-0.251579	-0.159396	-0.0833355
235	5.01	5.01	12.1	sp|Q92945|FUBP2_HUMAN	Far upstream element-binding protein 2 OS=Homo sapiens OX=9606 GN=KHSRP PE=1 SV=4	FUBP2	Q92945	HUMAN	3	1.0568	0.4814	0.912	0.9213	0.7656	0.3837	cytoplasmic stress granule [GO:0010494]; cytosol [GO:0005829]; membrane [GO:0016020]; nucleoplasm [GO:0005654]	0.0797024	-0.317494	-0.132894	-0.0355989	-0.385337	-0.416008
236	4.95	4.95	19.7	sp|P61247|RS3A_HUMAN	40S ribosomal protein S3a OS=Homo sapiens OX=9606 GN=RPS3A PE=1 SV=2	RS3A	P61247	HUMAN	3	1.028	0.4757	0.9817	0.7531	1.1066	0.3213	cytoplasm [GO:0005737]; cytosol [GO:0005829]; cytosolic small ribosomal subunit [GO:0022627]; endoplasmic reticulum [GO:0005783]; extracellular exosome [GO:0070062]; focal adhesion [GO:0005925]; nucleolus [GO:0005730]; nucleoplasm [GO:0005654]; nucleus [GO:0005634]; ribonucleoprotein complex [GO:1990904]	0.0398403	-0.322667	-0.0266459	-0.123147	0.146134	-0.493089
237	4.94	29.34	35.4	sp|P07900|HS90A_HUMAN	Heat shock protein HSP 90-alpha OS=Homo sapiens OX=9606 GN=HSP90AA1 PE=1 SV=5	HS90A	P07900	HUMAN	16	0.9817	0.8631	0.9817	0.9595	1.0568	0.6789	axonal growth cone [GO:0044295]; cell surface [GO:0009986]; cytoplasm [GO:0005737]; cytosol [GO:0005829]; dendritic growth cone [GO:0044294]; endocytic vesicle lumen [GO:0071682]; extracellular exosome [GO:0070062]; extracellular region [GO:0005576]; ficolin-1-rich granule lumen [GO:1904813]; lysosomal lumen [GO:0043202]; melanosome [GO:0042470]; membrane [GO:0016020]; myelin sheath [GO:0043209];…	-0.0266459	-0.0639389	-0.0266459	-0.017955	0.0797024	-0.168194
238	4.94	4.94	13.1	sp|P50990|TCPQ_HUMAN	T-complex protein 1 subunit theta OS=Homo sapiens OX=9606 GN=CCT8 PE=1 SV=4	TCPQ	P50990	HUMAN	3	1.3804	0.1776	1.1912	0.3955	1.1482	0.674	azurophil granule lumen [GO:0035578]; cell body [GO:0044297]; centrosome [GO:0005813]; chaperonin-containing T-complex [GO:0005832]; cilium [GO:0005929]; cytoplasm [GO:0005737]; cytosol [GO:0005829]; extracellular exosome [GO:0070062]; extracellular region [GO:0005576]; ficolin-1-rich granule lumen [GO:1904813]; intermediate filament cytoskeleton [GO:0045111]; microtubule [GO:0005874]; nucleoplas…	0.465086	-0.750557	0.252416	-0.402854	0.199374	-0.17134
239	4.86	5.57	27.3	sp|P62266|RS23_HUMAN	40S ribosomal protein S23 OS=Homo sapiens OX=9606 GN=RPS23 PE=1 SV=3	RS23	P62266	HUMAN	2	0.9817	0.9304	0.955	0.9519	0.9036	0.6718	cytosol [GO:0005829]; cytosolic small ribosomal subunit [GO:0022627]; endoplasmic reticulum [GO:0005783]; membrane [GO:0016020]; nucleoplasm [GO:0005654]; polysomal ribosome [GO:0042788]; ribosome [GO:0005840]; rough endoplasmic reticulum [GO:0005791]	-0.0266459	-0.0313303	-0.0664274	-0.0214087	-0.146244	-0.17276
240	4.82	5.03	20.9	sp|Q9Y277|VDAC3_HUMAN	Voltage-dependent anion-selective channel protein 3 OS=Homo sapiens OX=9606 GN=VDAC3 PE=1 SV=1	VDAC3	Q9Y277	HUMAN	3	1.0471	0.817	1	0.9831	1.1376	0.5873	extracellular exosome [GO:0070062]; mitochondrial outer membrane [GO:0005741]; mitochondrion [GO:0005739]; nucleus [GO:0005634]; pore complex [GO:0046930]	0.0663992	-0.0877779	0	-0.0074023	0.185993	-0.23114
241	4.81	4.81	6.4	sp|P27708|PYR1_HUMAN	CAD protein OS=Homo sapiens OX=9606 GN=CAD PE=1 SV=3	PYR1	P27708	HUMAN	3	0.9204	0.6798	0.7447	0.155	0.6982	0.1071	cell projection [GO:0042995]; cytoplasm [GO:0005737]; cytosol [GO:0005829]; extracellular exosome [GO:0070062]; membrane [GO:0016020]; neuronal cell body [GO:0043025]; nuclear matrix [GO:0016363]; nucleoplasm [GO:0005654]; nucleus [GO:0005634]; protein-containing complex [GO:0032991]; terminal bouton [GO:0043195]	-0.119667	-0.167619	-0.425269	-0.809668	-0.518288	-0.970211
242	4.78	7.1	10.3	sp|P54764|EPHA4_HUMAN	Ephrin type-A receptor 4 OS=Homo sapiens OX=9606 GN=EPHA4 PE=1 SV=1	EPHA4	P54764	HUMAN	4	1.028	0.8597	1.0765	0.5886	1.2706	0.2441	axon [GO:0030424]; axonal growth cone [GO:0044295]; axon terminus [GO:0043679]; cell junction [GO:0030054]; cell surface [GO:0009986]; cytoplasm [GO:0005737]; dendrite [GO:0030425]; dendritic shaft [GO:0043198]; dendritic spine [GO:0043197]; early endosome membrane [GO:0031901]; endoplasmic reticulum [GO:0005783]; filopodium [GO:0030175]; glutamatergic synapse [GO:0098978]; Golgi apparatus [GO:00…	0.0398403	-0.0656531	0.106348	-0.23018	0.34551	-0.612432
243	4.76	4.78	9.9	sp|P08581|MET_HUMAN	Hepatocyte growth factor receptor OS=Homo sapiens OX=9606 GN=MET PE=1 SV=4	MET	P08581	HUMAN	4	1.1588	0.4064	1	0.9641	1.0471	0.6586	basal plasma membrane [GO:0009925]; cell surface [GO:0009986]; extracellular region [GO:0005576]; integral component of membrane [GO:0016021]; integral component of plasma membrane [GO:0005887]; plasma membrane [GO:0005886]; receptor complex [GO:0043235]	0.212632	-0.391046	0	-0.0158779	0.0663992	-0.181378
244	4.73	4.76	29.3	sp|P84077|ARF1_HUMAN	ADP-ribosylation factor 1 OS=Homo sapiens OX=9606 GN=ARF1 PE=1 SV=2	ARF1	P84077	HUMAN	5	1.1376	0.5035	1	0.9431	0.8954	0.5943	cell leading edge [GO:0031252]; COPI-coated vesicle [GO:0030137]; cytoplasm [GO:0005737]; cytosol [GO:0005829]; extracellular exosome [GO:0070062]; focal adhesion [GO:0005925]; glutamatergic synapse [GO:0098978]; Golgi apparatus [GO:0005794]; Golgi membrane [GO:0000139]; late endosome [GO:0005770]; neuron projection [GO:0043005]; perinuclear region of cytoplasm [GO:0048471]; peroxisomal membrane …	0.185993	-0.298001	0	-0.0254423	-0.159396	-0.225994
245	4.73	4.73	20.5	sp|P20339|RAB5A_HUMAN	Ras-related protein Rab-5A OS=Homo sapiens OX=9606 GN=RAB5A PE=1 SV=2	RAB5A	P20339	HUMAN	2	0.863	0.7789	0.7379	0.586	0.7727	0.6408	actin cytoskeleton [GO:0015629]; anchored component of synaptic vesicle membrane [GO:0098993]; axon [GO:0030424]; axon terminus [GO:0043679]; clathrin-coated vesicle membrane [GO:0030665]; cytoplasm [GO:0005737]; cytoplasmic side of early endosome membrane [GO:0098559]; cytosol [GO:0005829]; dendrite [GO:0030425]; early endosome [GO:0005769]; early endosome membrane [GO:0031901]; endocytic vesicl…	-0.212568	-0.108518	-0.438503	-0.232102	-0.37202	-0.193277
246	4.71	4.71	15.4	sp|P31943|HNRH1_HUMAN	Heterogeneous nuclear ribonucleoprotein H OS=Homo sapiens OX=9606 GN=HNRNPH1 PE=1 SV=4	HNRH1	P31943	HUMAN	3	0.8954	0.9284	1.1588	0.3147	1.0375	0.8258	catalytic step 2 spliceosome [GO:0071013]; cytosol [GO:0005829]; membrane [GO:0016020]; nucleoplasm [GO:0005654]; nucleus [GO:0005634]	-0.159396	-0.0322649	0.212632	-0.502103	0.0531113	-0.0831251
247	4.66	4.66	7	sp|Q02952|AKA12_HUMAN	A-kinase anchor protein 12 OS=Homo sapiens OX=9606 GN=AKAP12 PE=1 SV=4	AKA12	Q02952	HUMAN	4	0.929	0.171	0.929	0.1683	0.955	0.2082	cell cortex [GO:0005938]; cytoplasm [GO:0005737]; cytoskeleton [GO:0005856]; cytosol [GO:0005829]; focal adhesion [GO:0005925]; plasma membrane [GO:0005886]; Schaffer collateral - CA1 synapse [GO:0098685]	-0.106249	-0.767004	-0.106249	-0.773916	-0.0664274	-0.681519
248	4.65	4.65	11	sp|P05121|PAI1_HUMAN	Plasminogen activator inhibitor 1 OS=Homo sapiens OX=9606 GN=SERPINE1 PE=1 SV=1	PAI1	P05121	HUMAN	3	1.0864	0.8562	1.1272	0.7886	1.0471	0.915	collagen-containing extracellular matrix [GO:0062023]; extracellular exosome [GO:0070062]; extracellular region [GO:0005576]; extracellular space [GO:0005615]; plasma membrane [GO:0005886]; platelet alpha granule lumen [GO:0031093]	0.119555	-0.0674248	0.172744	-0.103143	0.0663992	-0.0385789
249	4.64	4.65	12.2	sp|Q13838|DX39B_HUMAN	Spliceosome RNA helicase DDX39B OS=Homo sapiens OX=9606 GN=DDX39B PE=1 SV=1	DX39B	Q13838	HUMAN	3	1.0093	0.8567	1.0375	0.8383	0.9727	0.6654	cytoplasm [GO:0005737]; nuclear matrix [GO:0016363]; nuclear speck [GO:0016607]; nucleoplasm [GO:0005654]; nucleus [GO:0005634]; spliceosomal complex [GO:0005681]; transcription export complex [GO:0000346]	0.0133551	-0.0671712	0.0531113	-0.0766005	-0.0399332	-0.176917
250	4.64	4.64	3.3	sp|P11717|MPRI_HUMAN	Cation-independent mannose-6-phosphate receptor OS=Homo sapiens OX=9606 GN=IGF2R PE=1 SV=3	MPRI	P11717	HUMAN	2	1.2942	0.473	0.9462	0.8659	1.1376	0.6696	cell surface [GO:0009986]; clathrin coat [GO:0030118]; clathrin-coated vesicle [GO:0030136]; clathrin-coated vesicle membrane [GO:0030665]; early endosome [GO:0005769]; endocytic vesicle [GO:0030139]; endosome [GO:0005768]; extracellular exosome [GO:0070062]; focal adhesion [GO:0005925]; Golgi apparatus [GO:0005794]; integral component of plasma membrane [GO:0005887]; late endosome [GO:0005770]; …	0.372061	-0.325139	-0.0797829	-0.0625323	0.185993	-0.174185
251	4.6	4.67	17.5	sp|P62906|RL10A_HUMAN	60S ribosomal protein L10a OS=Homo sapiens OX=9606 GN=RPL10A PE=1 SV=2	RL10A	P62906	HUMAN	2	1.0186	0.8466	0.8395	0.2455	0.9638	0.8385	cytosol [GO:0005829]; cytosolic large ribosomal subunit [GO:0022625]; extracellular exosome [GO:0070062]; focal adhesion [GO:0005925]; membrane [GO:0016020]; nucleus [GO:0005634]; polysomal ribosome [GO:0042788]	0.0265876	-0.0723217	-0.252398	-0.609949	-0.0531943	-0.0764969
252	4.58	4.61	14.5	sp|P49368|TCPG_HUMAN	T-complex protein 1 subunit gamma OS=Homo sapiens OX=9606 GN=CCT3 PE=1 SV=4	TCPG	P49368	HUMAN	3	1.0375	0.7438	0.912	0.5582	0.9727	0.9498	cell body [GO:0044297]; chaperonin-containing T-complex [GO:0005832]; cytoskeleton [GO:0005856]; cytosol [GO:0005829]; extracellular exosome [GO:0070062]; microtubule [GO:0005874]; myelin sheath [GO:0043209]; plasma membrane [GO:0005886]; zona pellucida receptor complex [GO:0002199]	0.0531113	-0.128544	-0.132894	-0.25321	-0.0399332	-0.0223678
253	4.56	5.3	44.1	sp|Q71DI3|H32_HUMAN	Histone H3.2 OS=Homo sapiens OX=9606 GN=HIST2H3A PE=1 SV=3	H32	Q71DI3	HUMAN	4	0.1905	0.0485	1.6144	0.3417	2.1478	0.4902	extracellular exosome [GO:0070062]; extracellular region [GO:0005576]; nucleoplasm [GO:0005654]; nucleosome [GO:0000786]; nucleus [GO:0005634]	-2.39214	-1.31426	0.690998	-0.466355	1.10286	-0.309627
254	4.55	4.55	10	sp|Q14247|SRC8_HUMAN	Src substrate cortactin OS=Homo sapiens OX=9606 GN=CTTN PE=1 SV=2	SRC8	Q14247	HUMAN	2	0.863	0.3534	0.8318	0.2235	0.8395	0.1806	cell cortex [GO:0005938]; clathrin-coated pit [GO:0005905]; cortical cytoskeleton [GO:0030863]; cytoplasm [GO:0005737]; cytoskeleton [GO:0005856]; cytosol [GO:0005829]; dendritic spine [GO:0043197]; focal adhesion [GO:0005925]; Golgi apparatus [GO:0005794]; intracellular membrane-bounded organelle [GO:0043231]; lamellipodium [GO:0030027]; mitotic spindle midzone [GO:1990023]; plasma membrane [GO:…	-0.212568	-0.451733	-0.265691	-0.650722	-0.252398	-0.743282
255	4.53	4.53	12.7	sp|P14314|GLU2B_HUMAN	Glucosidase 2 subunit beta OS=Homo sapiens OX=9606 GN=PRKCSH PE=1 SV=2	GLU2B	P14314	HUMAN	3	0.9817	0.9657	1.1272	0.5398	1.0864	0.657	endoplasmic reticulum [GO:0005783]; endoplasmic reticulum lumen [GO:0005788]; glucosidase II complex [GO:0017177]; intracellular [GO:0005622]; intracellular membrane-bounded organelle [GO:0043231]	-0.0266459	-0.0151578	0.172744	-0.267767	0.119555	-0.182435
256	4.53	4.53	23.8	sp|P68871|HBB_HUMAN	Hemoglobin subunit beta OS=Homo sapiens OX=9606 GN=HBB PE=1 SV=2	HBB	P68871	HUMAN	4	0.5495	0.3726	1.1376	0.783	0.9817	0.9847	blood microparticle [GO:0072562]; cytosol [GO:0005829]; endocytic vesicle lumen [GO:0071682]; extracellular exosome [GO:0070062]; extracellular region [GO:0005576]; extracellular space [GO:0005615]; ficolin-1-rich granule lumen [GO:1904813]; haptoglobin-hemoglobin complex [GO:0031838]; hemoglobin complex [GO:0005833]; tertiary granule lumen [GO:1904724]	-0.863809	-0.428757	0.185993	-0.106238	-0.0266459	-0.00669606
257	4.5	4.67	5.4	sp|P49792|RBP2_HUMAN	E3 SUMO-protein ligase RanBP2 OS=Homo sapiens OX=9606 GN=RANBP2 PE=1 SV=2	RBP2	P49792	HUMAN	3	1.1588	0.7335	0.6486	0.4297	0.4742	0.2706	annulate lamellae [GO:0005642]; cytoplasm [GO:0005737]; cytoplasmic periphery of the nuclear pore complex [GO:1990723]; cytosol [GO:0005829]; membrane [GO:0016020]; mitochondrion [GO:0005739]; nuclear envelope [GO:0005635]; nuclear inclusion body [GO:0042405]; nuclear membrane [GO:0031965]; nuclear pore [GO:0005643]; nuclear pore cytoplasmic filaments [GO:0044614]; nuclear pore nuclear basket [GO…	0.212632	-0.1346	-0.624599	-0.366835	-1.07643	-0.567672
258	4.49	4.49	24.6	sp|P37802|TAGL2_HUMAN	Transgelin-2 OS=Homo sapiens OX=9606 GN=TAGLN2 PE=1 SV=3	TAGL2	P37802	HUMAN	3	0.929	0.4946	0.955	0.6869	0.929	0.5477	cytosol [GO:0005829]; extracellular exosome [GO:0070062]; extracellular region [GO:0005576]; vesicle [GO:0031982]	-0.106249	-0.305746	-0.0664274	-0.163106	-0.106249	-0.261457
259	4.44	4.44	15	sp|P07477|TRY1_HUMAN	Trypsin-1 OS=Homo sapiens OX=9606 GN=PRSS1 PE=1 SV=1	TRY1	P07477	HUMAN	3	0.4365	0.2828	0.7943	0.6732	0.5598	0.3814	blood microparticle [GO:0072562]; collagen-containing extracellular matrix [GO:0062023]; extracellular region [GO:0005576]; extracellular space [GO:0005615]	-1.19595	-0.548521	-0.332244	-0.171856	-0.837017	-0.418619
260	4.34	4.34	30.3	sp|P69905|HBA_HUMAN	Hemoglobin subunit alpha OS=Homo sapiens OX=9606 GN=HBA1 PE=1 SV=2	HBA	P69905	HUMAN	4	1.0471	0.7722	1.1482	0.5074	1.1066	0.4888	blood microparticle [GO:0072562]; cytosol [GO:0005829]; cytosolic small ribosomal subunit [GO:0022627]; endocytic vesicle lumen [GO:0071682]; extracellular exosome [GO:0070062]; extracellular region [GO:0005576]; extracellular space [GO:0005615]; haptoglobin-hemoglobin complex [GO:0031838]; hemoglobin complex [GO:0005833]; membrane [GO:0016020]	0.0663992	-0.11227	0.199374	-0.29465	0.146134	-0.310869
261	4.32	4.32	6.8	sp|O14786|NRP1_HUMAN	Neuropilin-1 OS=Homo sapiens OX=9606 GN=NRP1 PE=1 SV=3	NRP1	O14786	HUMAN	2	1.1695	0.2697	1.1695	0.2608	1.2246	0.1939	axon [GO:0030424]; cell surface [GO:0009986]; cytoplasmic vesicle [GO:0031410]; cytosol [GO:0005829]; early endosome [GO:0005769]; extracellular space [GO:0005615]; focal adhesion [GO:0005925]; glutamatergic synapse [GO:0098978]; growth cone [GO:0030426]; integral component of postsynaptic membrane [GO:0099055]; neurofilament [GO:0005883]; neuronal cell body [GO:0043025]; neuron projection [GO:00…	0.225892	-0.569119	0.225892	-0.583692	0.292311	-0.712422
262	4.28	4.29	7.5	sp|P46940|IQGA1_HUMAN	Ras GTPase-activating-like protein IQGAP1 OS=Homo sapiens OX=9606 GN=IQGAP1 PE=1 SV=1	IQGA1	P46940	HUMAN	3	1.1912	0.3457	1.1169	0.5137	1.2359	0.2759	actin filament [GO:0005884]; axon [GO:0030424]; cytoplasm [GO:0005737]; cytoplasmic ribonucleoprotein granule [GO:0036464]; cytosol [GO:0005829]; extracellular exosome [GO:0070062]; extrinsic component of cytoplasmic side of plasma membrane [GO:0031234]; focal adhesion [GO:0005925]; growth cone [GO:0030426]; lateral plasma membrane [GO:0016328]; membrane raft [GO:0045121]; microtubule [GO:0005874…	0.252416	-0.461301	0.1595	-0.28929	0.305562	-0.559248
263	4.28	4.28	19.9	sp|P00338|LDHA_HUMAN	L-lactate dehydrogenase A chain OS=Homo sapiens OX=9606 GN=LDHA PE=1 SV=2	LDHA	P00338	HUMAN	2	0.7943	0.8153	1.028	0.7881	1.1912	0.5533	cytosol [GO:0005829]; extracellular exosome [GO:0070062]; membrane [GO:0016020]; nucleus [GO:0005634]	-0.332244	-0.0886826	0.0398403	-0.103419	0.252416	-0.257039
264	4.24	4.24	20.2	sp|P35232|PHB_HUMAN	Prohibitin OS=Homo sapiens OX=9606 GN=PHB PE=1 SV=1	PHB	P35232	HUMAN	2	1.0471	0.8431	1.2134	0.1292	1.1376	0.3837	cell surface [GO:0009986]; cytoplasm [GO:0005737]; early endosome [GO:0005769]; extracellular exosome [GO:0070062]; extrinsic component of mitochondrial outer membrane [GO:0031315]; extrinsic component of presynaptic active zone membrane [GO:0098891]; GABA-ergic synapse [GO:0098982]; glutamatergic synapse [GO:0098978]; integral component of plasma membrane [GO:0005887]; membrane [GO:0016020]; mit…	0.0663992	-0.0741209	0.279055	-0.888737	0.185993	-0.416008
265	4.22	4.28	4.2	sp|Q99715|COCA1_HUMAN	Collagen alpha-1(XII) chain OS=Homo sapiens OX=9606 GN=COL12A1 PE=1 SV=2	COCA1	Q99715	HUMAN	2	0.879	0.403	0.912	0.5273	0.871	0.3658	collagen-containing extracellular matrix [GO:0062023]; collagen type XII trimer [GO:0005595]; endoplasmic reticulum lumen [GO:0005788]; extracellular exosome [GO:0070062]; extracellular matrix [GO:0031012]; extracellular region [GO:0005576]; extracellular space [GO:0005615]; extracellular vesicle [GO:1903561]	-0.186065	-0.394695	-0.132894	-0.277942	-0.199255	-0.436756
266	4.22	4.27	27.2	sp|P30041|PRDX6_HUMAN	Peroxiredoxin-6 OS=Homo sapiens OX=9606 GN=PRDX6 PE=1 SV=3	PRDX6	P30041	HUMAN	2	1.2823	0.4485	0.955	0.9312	1.0666	0.6656	azurophil granule lumen [GO:0035578]; cytoplasm [GO:0005737]; cytosol [GO:0005829]; extracellular exosome [GO:0070062]; extracellular region [GO:0005576]; extracellular space [GO:0005615]; membrane [GO:0016020]; nucleus [GO:0005634]; perinuclear region of cytoplasm [GO:0048471]	0.358734	-0.348238	-0.0664274	-0.030957	0.0930192	-0.176787
267	4.21	4.37	6.1	sp|Q9NZM1|MYOF_HUMAN	Myoferlin OS=Homo sapiens OX=9606 GN=MYOF PE=1 SV=1	MYOF	Q9NZM1	HUMAN	2	0.9727	0.9068	1.028	0.7935	0.8872	0.4147	caveola [GO:0005901]; cytoplasmic vesicle [GO:0031410]; cytoplasmic vesicle membrane [GO:0030659]; extracellular exosome [GO:0070062]; integral component of membrane [GO:0016021]; intracellular membrane-bounded organelle [GO:0043231]; nuclear envelope [GO:0005635]; nuclear membrane [GO:0031965]; plasma membrane [GO:0005886]	-0.0399332	-0.0424885	0.0398403	-0.100453	-0.172669	-0.382266
268	4.21	4.21	16.3	sp|P11279|LAMP1_HUMAN	Lysosome-associated membrane glycoprotein 1 OS=Homo sapiens OX=9606 GN=LAMP1 PE=1 SV=3	LAMP1	P11279	HUMAN	3	1.0666	0.665	2.3335	0.0444	1.803	0.1807	alveolar lamellar body [GO:0097208]; autolysosome [GO:0044754]; azurophil granule membrane [GO:0035577]; cytolytic granule [GO:0044194]; cytoplasm [GO:0005737]; cytosol [GO:0005829]; dendrite [GO:0030425]; endosome membrane [GO:0010008]; external side of plasma membrane [GO:0009897]; extracellular exosome [GO:0070062]; ficolin-1-rich granule membrane [GO:0101003]; integral component of plasma mem…	0.0930192	-0.177178	1.2225	-1.35262	0.850399	-0.743042
269	4.2	4.2	22.9	sp|P62424|RL7A_HUMAN	60S ribosomal protein L7a OS=Homo sapiens OX=9606 GN=RPL7A PE=1 SV=2	RL7A	P62424	HUMAN	2	1.1169	0.5965	1.2823	0.3137	1.2134	0.4009	cytoplasm [GO:0005737]; cytosol [GO:0005829]; cytosolic large ribosomal subunit [GO:0022625]; focal adhesion [GO:0005925]; membrane [GO:0016020]; nucleolus [GO:0005730]; nucleus [GO:0005634]; polysomal ribosome [GO:0042788]; synapse [GO:0045202]	0.1595	-0.22439	0.358734	-0.503485	0.279055	-0.396964
270	4.19	4.19	44.4	sp|P58876|H2B1D_HUMAN	Histone H2B type 1-D OS=Homo sapiens OX=9606 GN=HIST1H2BD PE=1 SV=2	H2B1D	P58876	HUMAN	3	0.8017	0.3055	1.5996	0.1904	1.3932	0.8796	cytosol [GO:0005829]; extracellular exosome [GO:0070062]; nucleoplasm [GO:0005654]; nucleosome [GO:0000786]; nucleus [GO:0005634]	-0.318866	-0.514989	0.677711	-0.720333	0.478402	-0.0557148
271	4.16	4.25	14.4	sp|P48643|TCPE_HUMAN	T-complex protein 1 subunit epsilon OS=Homo sapiens OX=9606 GN=CCT5 PE=1 SV=1	TCPE	P48643	HUMAN	2	1.0186	0.9475	1.0186	0.8674	1.0375	0.755	cell body [GO:0044297]; centrosome [GO:0005813]; chaperonin-containing T-complex [GO:0005832]; cytosol [GO:0005829]; extracellular exosome [GO:0070062]; microtubule [GO:0005874]; myelin sheath [GO:0043209]; nucleolus [GO:0005730]	0.0265876	-0.0234208	0.0265876	-0.0617806	0.0531113	-0.122053
272	4.11	6.13	23.3	sp|P62753|RS6_HUMAN	40S ribosomal protein S6 OS=Homo sapiens OX=9606 GN=RPS6 PE=1 SV=1	RS6	P62753	HUMAN	3	1.0965	0.4892	0.9908	0.9195	1.1272	0.3839	cell body [GO:0044297]; cytoplasmic ribonucleoprotein granule [GO:0036464]; cytosol [GO:0005829]; cytosolic small ribosomal subunit [GO:0022627]; dendrite [GO:0030425]; endoplasmic reticulum [GO:0005783]; membrane [GO:0016020]; nucleolus [GO:0005730]; nucleoplasm [GO:0005654]; nucleus [GO:0005634]; perinuclear region of cytoplasm [GO:0048471]; polysome [GO:0005844]; ribonucleoprotein complex [GO:…	0.132906	-0.310514	-0.0133342	-0.0364483	0.172744	-0.415782
273	4.07	4.08	8.5	sp|Q5T9L3|WLS_HUMAN	Protein wntless homolog OS=Homo sapiens OX=9606 GN=WLS PE=1 SV=2	WLS	Q5T9L3	HUMAN	2	1.1912	0.4316	1.4723	0.1733	1.5704	0.1406	cytoplasmic vesicle [GO:0031410]; dendrite cytoplasm [GO:0032839]; dendrite membrane [GO:0032590]; early endosome [GO:0005769]; early endosome membrane [GO:0031901]; endocytic vesicle membrane [GO:0030666]; endoplasmic reticulum membrane [GO:0005789]; extracellular exosome [GO:0070062]; Golgi apparatus [GO:0005794]; Golgi membrane [GO:0000139]; integral component of membrane [GO:0016021]; plasma …	0.252416	-0.364919	0.558072	-0.761201	0.651132	-0.852015
274	4.06	5.92	47	sp|P05387|RLA2_HUMAN	60S acidic ribosomal protein P2 OS=Homo sapiens OX=9606 GN=RPLP2 PE=1 SV=1	RLA2	P05387	HUMAN	3	0.8241	0.74	0.5012	0.5545	0.7047	0.7509	cytosol [GO:0005829]; cytosolic large ribosomal subunit [GO:0022625]; extracellular exosome [GO:0070062]; focal adhesion [GO:0005925]; membrane [GO:0016020]; synapse [GO:0045202]	-0.279109	-0.130768	-0.996542	-0.256098	-0.504919	-0.124418
275	4.04	4.19	10	sp|Q9HCJ1|ANKH_HUMAN	Progressive ankylosis protein homolog OS=Homo sapiens OX=9606 GN=ANKH PE=1 SV=2	ANKH	Q9HCJ1	HUMAN	2	1.0186	0.8101	1.2246	0.4405	1.1272	0.5597	integral component of membrane [GO:0016021]; integral component of plasma membrane [GO:0005887]; outer membrane [GO:0019867]; plasma membrane [GO:0005886]	0.0265876	-0.0914614	0.292311	-0.356054	0.172744	-0.252045
276	4.03	4.03	11	sp|P52292|IMA1_HUMAN	Importin subunit alpha-1 OS=Homo sapiens OX=9606 GN=KPNA2 PE=1 SV=1	IMA1	P52292	HUMAN	2	0.8017	0.5169	0.879	0.9535	1.0375	0.9004	cytoplasm [GO:0005737]; cytosol [GO:0005829]; extrinsic component of postsynaptic specialization membrane [GO:0098892]; glutamatergic synapse [GO:0098978]; membrane [GO:0016020]; nucleoplasm [GO:0005654]	-0.318866	-0.286593	-0.186065	-0.0206793	0.0531113	-0.0455645
277	4.01	4.01	32.1	sp|P42677|RS27_HUMAN	40S ribosomal protein S27 OS=Homo sapiens OX=9606 GN=RPS27 PE=1 SV=3	RS27	P42677	HUMAN	2	0.955	0.8746	1.0375	0.8812	1.0568	0.7669	cytosol [GO:0005829]; cytosolic small ribosomal subunit [GO:0022627]; GABA-ergic synapse [GO:0098982]; glutamatergic synapse [GO:0098978]; nucleoplasm [GO:0005654]; nucleus [GO:0005634]; postsynaptic density [GO:0014069]; presynapse [GO:0098793]; ribosome [GO:0005840]	-0.0664274	-0.0581905	0.0531113	-0.0549255	0.0797024	-0.115261
278	4.01	4.01	19.6	sp|Q04837|SSBP_HUMAN	Single-stranded DNA-binding protein, mitochondrial OS=Homo sapiens OX=9606 GN=SSBP1 PE=1 SV=1	SSBP	Q04837	HUMAN	2	0.879	0.68	1.0864	0.7612	1.1695	0.6084	extracellular exosome [GO:0070062]; mitochondrial matrix [GO:0005759]; mitochondrial nucleoid [GO:0042645]; mitochondrion [GO:0005739]; nucleoid [GO:0009295]; nucleus [GO:0005634]	-0.186065	-0.167491	0.119555	-0.118501	0.225892	-0.215811
279	4	4.61	18.5	sp|P51148|RAB5C_HUMAN	Ras-related protein Rab-5C OS=Homo sapiens OX=9606 GN=RAB5C PE=1 SV=2	RAB5C	P51148	HUMAN	3	1.0666	0.5627	0.9638	0.9997	1.0568	0.7694	azurophil granule membrane [GO:0035577]; early endosome [GO:0005769]; early endosome membrane [GO:0031901]; endocytic vesicle [GO:0030139]; endosome [GO:0005768]; extracellular exosome [GO:0070062]; lipid droplet [GO:0005811]; lysosomal membrane [GO:0005765]; melanosome [GO:0042470]; plasma membrane [GO:0005886]	0.0930192	-0.249723	-0.0531943	-0.000130308	0.0797024	-0.113848
280	4	4.09	6.6	sp|Q14974|IMB1_HUMAN	Importin subunit beta-1 OS=Homo sapiens OX=9606 GN=KPNB1 PE=1 SV=2	IMB1	Q14974	HUMAN	2	1.028	0.6984	0.871	0.9432	0.929	0.8834	cytoplasm [GO:0005737]; cytoplasmic stress granule [GO:0010494]; cytosol [GO:0005829]; endoplasmic reticulum tubular network [GO:0071782]; extracellular exosome [GO:0070062]; extracellular region [GO:0005576]; ficolin-1-rich granule lumen [GO:1904813]; host cell [GO:0043657]; membrane [GO:0016020]; nuclear envelope [GO:0005635]; nuclear membrane [GO:0031965]; nuclear periphery [GO:0034399]; nucle…	0.0398403	-0.155896	-0.199255	-0.0253962	-0.106249	-0.0538426
281	4	4.09	21.6	sp|P14209|CD99_HUMAN	CD99 antigen OS=Homo sapiens OX=9606 GN=CD99 PE=1 SV=1	CD99	P14209	HUMAN	6	0.2355	0.3751	1.1376	0.919	1	0.6117	cytoplasm [GO:0005737]; focal adhesion [GO:0005925]; integral component of plasma membrane [GO:0005887]; plasma membrane [GO:0005886]	-2.0862	-0.425853	0.185993	-0.0366845	0	-0.213462
282	4	4	6.7	sp|Q96J84|KIRR1_HUMAN	Kin of IRRE-like protein 1 OS=Homo sapiens OX=9606 GN=KIRREL1 PE=1 SV=2	KIRR1	Q96J84	HUMAN	2	1.4588	0.5063	0.863	0.7887	1.0471	0.9178	cell-cell junction [GO:0005911]; cell projection membrane [GO:0031253]; dendritic shaft [GO:0043198]; integral component of membrane [GO:0016021]; membrane raft [GO:0045121]; perinuclear region of cytoplasm [GO:0048471]; plasma membrane [GO:0005886]	0.544782	-0.295592	-0.212568	-0.103088	0.0663992	-0.0372519
283	4	4	11.7	sp|P48060|GLIP1_HUMAN	Glioma pathogenesis-related protein 1 OS=Homo sapiens OX=9606 GN=GLIPR1 PE=1 SV=3	GLIP1	P48060	HUMAN	3	1.1272	0.5413	1.0666	0.8534	1.0186	0.8202	azurophil granule membrane [GO:0035577]; extracellular space [GO:0005615]; integral component of membrane [GO:0016021]; membrane [GO:0016020]; plasma membrane [GO:0005886]	0.172744	-0.266562	0.0930192	-0.0688474	0.0265876	-0.0860802
284	4	4	9.6	sp|Q08722|CD47_HUMAN	Leukocyte surface antigen CD47 OS=Homo sapiens OX=9606 GN=CD47 PE=1 SV=1	CD47	Q08722	HUMAN	2	1.2023	0.4671	1.1482	0.3689	1.0186	0.5707	cell surface [GO:0009986]; extracellular exosome [GO:0070062]; integral component of plasma membrane [GO:0005887]; plasma membrane [GO:0005886]; specific granule membrane [GO:0035579]; tertiary granule membrane [GO:0070821]	0.265797	-0.33059	0.199374	-0.433091	0.0265876	-0.243592
285	4	4	5.6	sp|Q08380|LG3BP_HUMAN	Galectin-3-binding protein OS=Homo sapiens OX=9606 GN=LGALS3BP PE=1 SV=1	LG3BP	Q08380	HUMAN	2	1.1376	0.7844	0.9908	0.9991	1.1803	0.7313	blood microparticle [GO:0072562]; collagen-containing extracellular matrix [GO:0062023]; extracellular exosome [GO:0070062]; extracellular region [GO:0005576]; extracellular space [GO:0005615]; membrane [GO:0016020]; platelet dense granule lumen [GO:0031089]	0.185993	-0.105462	-0.0133342	-0.000391041	0.239154	-0.135904
286	4	4	31.9	sp|P61769|B2MG_HUMAN	Beta-2-microglobulin OS=Homo sapiens OX=9606 GN=B2M PE=1 SV=1	B2MG	P61769	HUMAN	2	0.7586	0.9353	0.4831	0.5146	0.3908	0.4456	cytosol [GO:0005829]; early endosome lumen [GO:0031905]; early endosome membrane [GO:0031901]; endoplasmic reticulum lumen [GO:0005788]; ER to Golgi transport vesicle membrane [GO:0012507]; external side of plasma membrane [GO:0009897]; extracellular exosome [GO:0070062]; extracellular region [GO:0005576]; extracellular space [GO:0005615]; focal adhesion [GO:0005925]; Golgi apparatus [GO:0005794]…	-0.398589	-0.0290491	-1.04961	-0.28853	-1.3555	-0.351055
287	4	4	9.7	sp|P62917|RL8_HUMAN	60S ribosomal protein L8 OS=Homo sapiens OX=9606 GN=RPL8 PE=1 SV=2	RL8	P62917	HUMAN	2	0.912	0.872	1.0765	0.9932	0.8472	0.5484	cytosol [GO:0005829]; cytosolic large ribosomal subunit [GO:0022625]; focal adhesion [GO:0005925]; membrane [GO:0016020]; polysomal ribosome [GO:0042788]; postsynapse [GO:0098794]; postsynaptic density [GO:0014069]	-0.132894	-0.0594835	0.106348	-0.00296329	-0.239226	-0.260903
288	4	4	21.6	sp|P62899|RL31_HUMAN	60S ribosomal protein L31 OS=Homo sapiens OX=9606 GN=RPL31 PE=1 SV=1	RL31	P62899	HUMAN	2	0.8395	0.8111	0.787	0.625	0.7727	0.6143	cytosol [GO:0005829]; cytosolic large ribosomal subunit [GO:0022625]; extracellular exosome [GO:0070062]; focal adhesion [GO:0005925]; membrane [GO:0016020]; polysomal ribosome [GO:0042788]	-0.252398	-0.0909256	-0.345564	-0.20412	-0.37202	-0.211619
289	3.96	3.96	22.7	sp|P35268|RL22_HUMAN	60S ribosomal protein L22 OS=Homo sapiens OX=9606 GN=RPL22 PE=1 SV=2	RL22	P35268	HUMAN	2	0.9376	0.795	0.871	0.6438	1	0.9086	cytoplasm [GO:0005737]; cytosol [GO:0005829]; cytosolic large ribosomal subunit [GO:0022625]; extracellular exosome [GO:0070062]; focal adhesion [GO:0005925]; nucleus [GO:0005634]; ribonucleoprotein complex [GO:1990904]	-0.0929555	-0.0996329	-0.199255	-0.191249	0	-0.0416273
290	3.89	3.89	15	sp|P08133|ANXA6_HUMAN	Annexin A6 OS=Homo sapiens OX=9606 GN=ANXA6 PE=1 SV=3	ANXA6	P08133	HUMAN	2	1.0864	0.8022	1.1912	0.5474	1.2359	0.6767	collagen-containing extracellular matrix [GO:0062023]; extracellular exosome [GO:0070062]; focal adhesion [GO:0005925]; late endosome membrane [GO:0031902]; lysosomal membrane [GO:0005765]; melanosome [GO:0042470]; membrane [GO:0016020]; mitochondrion [GO:0005739]; perinuclear region of cytoplasm [GO:0048471]	0.119555	-0.0957173	0.252416	-0.261695	0.305562	-0.169604
291	3.88	3.88	11.7	sp|Q13641|TPBG_HUMAN	Trophoblast glycoprotein OS=Homo sapiens OX=9606 GN=TPBG PE=1 SV=1	TPBG	Q13641	HUMAN	2	1.1803	0.375	1.1272	0.4882	1.2589	0.2527	cell surface [GO:0009986]; endoplasmic reticulum [GO:0005783]; integral component of plasma membrane [GO:0005887]	0.239154	-0.425969	0.172744	-0.311402	0.332164	-0.597395
292	3.87	3.87	35.9	sp|P83881|RL36A_HUMAN	60S ribosomal protein L36a OS=Homo sapiens OX=9606 GN=RPL36A PE=1 SV=2	RL36A	P83881	HUMAN	2	0.7656	0.6739	1.8707	0.1522	1.9953	0.1304	cytosol [GO:0005829]; cytosolic large ribosomal subunit [GO:0022625]; endoplasmic reticulum [GO:0005783]; plasma membrane [GO:0005886]; polysomal ribosome [GO:0042788]; ribosome [GO:0005840]	-0.385337	-0.171405	0.903578	-0.817585	0.996606	-0.884722
293	3.83	3.83	25.6	sp|Q02543|RL18A_HUMAN	60S ribosomal protein L18a OS=Homo sapiens OX=9606 GN=RPL18A PE=1 SV=2	RL18A	Q02543	HUMAN	2	1.1066	0.4985	1.0568	0.9149	0.9817	0.9594	cytosol [GO:0005829]; cytosolic large ribosomal subunit [GO:0022625]; membrane [GO:0016020]; polysomal ribosome [GO:0042788]; postsynaptic density [GO:0014069]	0.146134	-0.302335	0.0797024	-0.0386264	-0.0266459	-0.0180003
294	3.81	3.88	13.5	sp|P17987|TCPA_HUMAN	T-complex protein 1 subunit alpha OS=Homo sapiens OX=9606 GN=TCP1 PE=1 SV=1	TCPA	P17987	HUMAN	2	1.1912	0.2775	1.0765	0.6923	1.0666	0.5697	acrosomal vesicle [GO:0001669]; cell body [GO:0044297]; centrosome [GO:0005813]; chaperonin-containing T-complex [GO:0005832]; cytosol [GO:0005829]; extracellular exosome [GO:0070062]; Golgi apparatus [GO:0005794]; microtubule [GO:0005874]; myelin sheath [GO:0043209]; nuclear heterochromatin [GO:0005720]; pericentriolar material [GO:0000242]; zona pellucida receptor complex [GO:0002199]	0.252416	-0.556737	0.106348	-0.159706	0.0930192	-0.244354
295	3.79	3.79	12.3	sp|Q9P2J5|SYLC_HUMAN	Leucine--tRNA ligase, cytoplasmic OS=Homo sapiens OX=9606 GN=LARS PE=1 SV=2	SYLC	Q9P2J5	HUMAN	2	1.0864	0.5856	0.8551	0.3878	0.863	0.4198	aminoacyl-tRNA synthetase multienzyme complex [GO:0017101]; cytoplasm [GO:0005737]; cytosol [GO:0005829]; endomembrane system [GO:0012505]; endoplasmic reticulum [GO:0005783]; lysosome [GO:0005764]; nuclear body [GO:0016604]	0.119555	-0.232399	-0.225835	-0.411392	-0.212568	-0.376958
296	3.75	3.75	27.3	sp|P16104|H2AX_HUMAN	Histone H2AX OS=Homo sapiens OX=9606 GN=H2AFX PE=1 SV=2	H2AX	P16104	HUMAN	4	0.6546	0.2783	2.3988	0.5885	2.5586	0.2881	centrosome [GO:0005813]; condensed nuclear chromosome [GO:0000794]; extracellular exosome [GO:0070062]; male germ cell nucleus [GO:0001673]; nuclear chromatin [GO:0000790]; nuclear speck [GO:0016607]; nucleoplasm [GO:0005654]; nucleosome [GO:0000786]; nucleus [GO:0005634]; replication fork [GO:0005657]; site of DNA damage [GO:0090734]; site of double-strand break [GO:0035861]; XY body [GO:0001741]	-0.611314	-0.555487	1.26231	-0.230254	1.35535	-0.540457
297	3.74	5.68	26.6	sp|P09651|ROA1_HUMAN	Heterogeneous nuclear ribonucleoprotein A1 OS=Homo sapiens OX=9606 GN=HNRNPA1 PE=1 SV=5	ROA1	P09651	HUMAN	4	1.5704	0.3908	1.7865	0.3707	2.2284	0.2219	catalytic step 2 spliceosome [GO:0071013]; cytoplasm [GO:0005737]; extracellular exosome [GO:0070062]; membrane [GO:0016020]; nucleoplasm [GO:0005654]; nucleus [GO:0005634]; ribonucleoprotein complex [GO:1990904]; spliceosomal complex [GO:0005681]	0.651132	-0.408045	0.837136	-0.430977	1.15601	-0.653843
298	3.72	3.74	12.8	sp|P19256|LFA3_HUMAN	Lymphocyte function-associated antigen 3 OS=Homo sapiens OX=9606 GN=CD58 PE=1 SV=1	LFA3	P19256	HUMAN	2	0.9462	0.8893	1.1695	0.616	1.2023	0.589	cell surface [GO:0009986]; extracellular exosome [GO:0070062]; ficolin-1-rich granule membrane [GO:0101003]; integral component of plasma membrane [GO:0005887]; membrane [GO:0016020]; plasma membrane [GO:0005886]; secretory granule membrane [GO:0030667]	-0.0797829	-0.0509517	0.225892	-0.210419	0.265797	-0.229885
299	3.6	3.6	9.9	sp|P33992|MCM5_HUMAN	DNA replication licensing factor MCM5 OS=Homo sapiens OX=9606 GN=MCM5 PE=1 SV=5	MCM5	P33992	HUMAN	2	1.028	0.8498	0.9727	0.9796	0.7943	0.315	cytosol [GO:0005829]; MCM complex [GO:0042555]; membrane [GO:0016020]; nuclear chromosome, telomeric region [GO:0000784]; nucleoplasm [GO:0005654]; nucleus [GO:0005634]	0.0398403	-0.0706833	-0.0399332	-0.00895122	-0.332244	-0.501689
300	3.59	3.61	11.3	sp|P49915|GUAA_HUMAN	GMP synthase [glutamine-hydrolyzing] OS=Homo sapiens OX=9606 GN=GMPS PE=1 SV=1	GUAA	P49915	HUMAN	2	1.3428	0.4023	1.4322	0.4116	1.3677	0.4663	cytosol [GO:0005829]	0.425244	-0.39545	0.518233	-0.385525	0.451752	-0.331335
301	3.59	3.59	23.5	sp|P54826|GAS1_HUMAN	Growth arrest-specific protein 1 OS=Homo sapiens OX=9606 GN=GAS1 PE=2 SV=2	GAS1	P54826	HUMAN	3	0.955	0.9928	0.8091	0.3938	0.6486	0.2169	anchored component of plasma membrane [GO:0046658]; integral component of membrane [GO:0016021]; plasma membrane [GO:0005886]	-0.0664274	-0.00313823	-0.30561	-0.404724	-0.624599	-0.66374
302	3.55	3.55	26.4	sp|P81605|DCD_HUMAN	Dermcidin OS=Homo sapiens OX=9606 GN=DCD PE=1 SV=2	DCD	P81605	HUMAN	2	1.4997	0.4815	1.028	0.9341	1.0864	0.8537	extracellular exosome [GO:0070062]; extracellular region [GO:0005576]; extracellular space [GO:0005615]	0.584674	-0.317404	0.0398403	-0.0296066	0.119555	-0.0686947
303	3.53	3.53	30	sp|P06703|S10A6_HUMAN	Protein S100-A6 OS=Homo sapiens OX=9606 GN=S100A6 PE=1 SV=1	S10A6	P06703	HUMAN	2	1	0.9815	1	0.8465	1.0666	0.7207	collagen-containing extracellular matrix [GO:0062023]; cytoplasm [GO:0005737]; cytosol [GO:0005829]; extracellular exosome [GO:0070062]; extracellular region [GO:0005576]; extrinsic component of cytoplasmic side of plasma membrane [GO:0031234]; nuclear envelope [GO:0005635]; nucleus [GO:0005634]; perinuclear region of cytoplasm [GO:0048471]; plasma membrane [GO:0005886]; ruffle [GO:0001726]	0	-0.0081097	0	-0.072373	0.0930192	-0.142245
304	3.49	3.49	11.6	sp|O00116|ADAS_HUMAN	Alkyldihydroxyacetonephosphate synthase, peroxisomal OS=Homo sapiens OX=9606 GN=AGPS PE=1 SV=1	ADAS	O00116	HUMAN	2	0.9817	0.9835	1	0.974	1.028	0.9287	cytosol [GO:0005829]; membrane [GO:0016020]; mitochondrion [GO:0005739]; nucleolus [GO:0005730]; peroxisomal matrix [GO:0005782]; peroxisomal membrane [GO:0005778]; peroxisome [GO:0005777]	-0.0266459	-0.00722564	0	-0.011441	0.0398403	-0.0321246
305	3.46	3.46	35.9	sp|Q14019|COTL1_HUMAN	Coactosin-like protein OS=Homo sapiens OX=9606 GN=COTL1 PE=1 SV=3	COTL1	Q14019	HUMAN	2	0.929	0.72	0.9817	0.9969	1.0568	0.6006	cytoskeleton [GO:0005856]; extracellular exosome [GO:0070062]; extracellular region [GO:0005576]; ficolin-1-rich granule lumen [GO:1904813]; nucleus [GO:0005634]; secretory granule lumen [GO:0034774]	-0.106249	-0.142668	-0.0266459	-0.0013484	0.0797024	-0.221415
306	3.44	3.44	12.6	sp|P50552|VASP_HUMAN	Vasodilator-stimulated phosphoprotein OS=Homo sapiens OX=9606 GN=VASP PE=1 SV=3	VASP	P50552	HUMAN	2	0.8954	0.542	1.0864	0.9243	0.8241	0.5884	actin cytoskeleton [GO:0015629]; bicellular tight junction [GO:0005923]; cytosol [GO:0005829]; extracellular exosome [GO:0070062]; filopodium membrane [GO:0031527]; focal adhesion [GO:0005925]; lamellipodium membrane [GO:0031258]; plasma membrane [GO:0005886]	-0.159396	-0.266001	0.119555	-0.034187	-0.279109	-0.230327
307	3.42	3.44	10.8	sp|Q9H361|PABP3_HUMAN	Polyadenylate-binding protein 3 OS=Homo sapiens OX=9606 GN=PABPC3 PE=1 SV=2	PABP3	Q9H361	HUMAN	2	1.0093	0.7636	1.0765	0.8304	0.929	0.8868	cytoplasm [GO:0005737]; cytoplasmic stress granule [GO:0010494]; cytosol [GO:0005829]; extracellular exosome [GO:0070062]; nucleus [GO:0005634]; ribonucleoprotein complex [GO:1990904]	0.0133551	-0.117134	0.106348	-0.0807127	-0.106249	-0.0521743
308	3.41	3.41	5.4	sp|P11413|G6PD_HUMAN	Glucose-6-phosphate 1-dehydrogenase OS=Homo sapiens OX=9606 GN=G6PD PE=1 SV=4	G6PD	P11413	HUMAN	2	1.0965	0.8481	0.9908	0.8722	1.1272	0.7604	cytoplasm [GO:0005737]; cytoplasmic side of plasma membrane [GO:0009898]; cytosol [GO:0005829]; extracellular exosome [GO:0070062]; membrane [GO:0016020]; nucleus [GO:0005634]	0.132906	-0.0715529	-0.0133342	-0.0593839	0.172744	-0.118958
309	3.4	3.55	4.3	sp|Q7Z6Z7|HUWE1_HUMAN	E3 ubiquitin-protein ligase HUWE1 OS=Homo sapiens OX=9606 GN=HUWE1 PE=1 SV=3	HUWE1	Q7Z6Z7	HUMAN	3	1.3183	0.3432	0.4246	0.0621	0.4571	0.0781	cytoplasm [GO:0005737]; cytosol [GO:0005829]; extracellular exosome [GO:0070062]; extracellular region [GO:0005576]; ficolin-1-rich granule lumen [GO:1904813]; membrane [GO:0016020]; nucleoplasm [GO:0005654]; nucleus [GO:0005634]; secretory granule lumen [GO:0034774]	0.398679	-0.464453	-1.23582	-1.20691	-1.12942	-1.10735
310	3.4	3.4	6.8	sp|Q9Y639|NPTN_HUMAN	Neuroplastin OS=Homo sapiens OX=9606 GN=NPTN PE=1 SV=2	NPTN	Q9Y639	HUMAN	3	0.8241	0.7197	1.0765	0.8724	1	0.9898	axon [GO:0030424]; cell surface [GO:0009986]; dendrite [GO:0030425]; GABA-ergic synapse [GO:0098982]; glutamatergic synapse [GO:0098978]; inhibitory synapse [GO:0060077]; integral component of postsynaptic density membrane [GO:0099061]; integral component of presynaptic active zone membrane [GO:0099059]; plasma membrane [GO:0005886]; presynaptic membrane [GO:0042734]; Schaffer collateral - CA1 sy…	-0.279109	-0.142848	0.106348	-0.0592843	0	-0.00445255
311	3.39	27.55	34.2	sp|P12814|ACTN1_HUMAN	Alpha-actinin-1 OS=Homo sapiens OX=9606 GN=ACTN1 PE=1 SV=2	ACTN1	P12814	HUMAN	13	0.863	0.6437	0.8551	0.5939	0.912	0.6668	brush border [GO:0005903]; cell-cell junction [GO:0005911]; cell projection [GO:0042995]; cytoplasm [GO:0005737]; cytosol [GO:0005829]; extracellular exosome [GO:0070062]; extracellular region [GO:0005576]; extracellular space [GO:0005615]; fascia adherens [GO:0005916]; focal adhesion [GO:0005925]; glutamatergic synapse [GO:0098978]; intracellular [GO:0005622]; plasma membrane [GO:0005886]; plate…	-0.212568	-0.191316	-0.225835	-0.226287	-0.132894	-0.176004
312	3.34	3.4	7.2	sp|P20908|CO5A1_HUMAN	Collagen alpha-1(V) chain OS=Homo sapiens OX=9606 GN=COL5A1 PE=1 SV=3	CO5A1	P20908	HUMAN	3	0.863	0.4357	0.912	0.5871	0.9376	0.842	basement membrane [GO:0005604]; collagen-containing extracellular matrix [GO:0062023]; collagen type V trimer [GO:0005588]; endoplasmic reticulum lumen [GO:0005788]; extracellular matrix [GO:0031012]; extracellular region [GO:0005576]; extracellular space [GO:0005615]	-0.212568	-0.360812	-0.132894	-0.231288	-0.0929555	-0.0746879
313	3.3	3.59	19.4	sp|Q05682|CALD1_HUMAN	Caldesmon OS=Homo sapiens OX=9606 GN=CALD1 PE=1 SV=3	CALD1	Q05682	HUMAN	2	1.0765	0.7846	1	0.9814	0.9376	0.8434	actin cap [GO:0030478]; actin cytoskeleton [GO:0015629]; cytoskeleton [GO:0005856]; cytosol [GO:0005829]; intracellular membrane-bounded organelle [GO:0043231]; myofibril [GO:0030016]; plasma membrane [GO:0005886]	0.106348	-0.105352	0	-0.00815395	-0.0929555	-0.0739664
314	3.26	3.26	9	sp|O94925|GLSK_HUMAN	Glutaminase kidney isoform, mitochondrial OS=Homo sapiens OX=9606 GN=GLS PE=1 SV=1	GLSK	O94925	HUMAN	2	0.7447	0.2888	0.955	0.84	0.912	0.6263	cytosol [GO:0005829]; mitochondrial matrix [GO:0005759]; mitochondrion [GO:0005739]	-0.425269	-0.539403	-0.0664274	-0.0757207	-0.132894	-0.203218
315	3.24	3.24	4.2	sp|P54886|P5CS_HUMAN	Delta-1-pyrroline-5-carboxylate synthase OS=Homo sapiens OX=9606 GN=ALDH18A1 PE=1 SV=2	P5CS	P54886	HUMAN	2	1.0864	0.3149	1.0093	0.4489	1.1695	0.2137	cytosol [GO:0005829]; mitochondrial inner membrane [GO:0005743]; mitochondrion [GO:0005739]	0.119555	-0.501827	0.0133551	-0.34785	0.225892	-0.670195
316	3.21	3.31	9.5	sp|Q8NE71|ABCF1_HUMAN	ATP-binding cassette sub-family F member 1 OS=Homo sapiens OX=9606 GN=ABCF1 PE=1 SV=2	ABCF1	Q8NE71	HUMAN	2	0.8318	0.27	0.9638	0.9312	1.0186	0.7753	cytoplasm [GO:0005737]; cytosol [GO:0005829]; membrane [GO:0016020]; nuclear envelope [GO:0005635]; nucleoplasm [GO:0005654]; polysomal ribosome [GO:0042788]; ribosome [GO:0005840]	-0.265691	-0.568636	-0.0531943	-0.030957	0.0265876	-0.11053
317	3.19	3.32	6.1	sp|P02751|FINC_HUMAN	Fibronectin OS=Homo sapiens OX=9606 GN=FN1 PE=1 SV=4	FINC	P02751	HUMAN	1	1.028	0.7003	0.9908	0.9606	1	0.9672	apical plasma membrane [GO:0016324]; basement membrane [GO:0005604]; blood microparticle [GO:0072562]; collagen-containing extracellular matrix [GO:0062023]; endoplasmic reticulum-Golgi intermediate compartment [GO:0005793]; endoplasmic reticulum lumen [GO:0005788]; extracellular exosome [GO:0070062]; extracellular matrix [GO:0031012]; extracellular region [GO:0005576]; extracellular space [GO:00…	0.0398403	-0.154716	-0.0133342	-0.0174574	0	-0.0144837
318	3.16	3.24	5.1	sp|O75962|TRIO_HUMAN	Triple functional domain protein OS=Homo sapiens OX=9606 GN=TRIO PE=1 SV=2	TRIO	O75962	HUMAN	2	0.9727	0.7801	0.9462	0.4213	0.9462	0.3916	cytosol [GO:0005829]	-0.0399332	-0.10785	-0.0797829	-0.375409	-0.0797829	-0.407157
319	3.14	3.14	14.7	sp|O43657|TSN6_HUMAN	Tetraspanin-6 OS=Homo sapiens OX=9606 GN=TSPAN6 PE=1 SV=1	TSN6	O43657	HUMAN	2	0.9204	0.7833	1.2942	0.4498	1.1272	0.6643	extracellular exosome [GO:0070062]; integral component of plasma membrane [GO:0005887]	-0.119667	-0.106072	0.372061	-0.346981	0.172744	-0.177636
320	3.13	3.18	11.6	sp|O15226|NKRF_HUMAN	NF-kappa-B-repressing factor OS=Homo sapiens OX=9606 GN=NKRF PE=1 SV=2	NKRF	O15226	HUMAN	2	1.1169	0.5936	0.787	0.2914	0.9908	0.992	nucleolus [GO:0005730]; nucleoplasm [GO:0005654]; nucleus [GO:0005634]	0.1595	-0.226506	-0.345564	-0.53551	-0.0133342	-0.00348833
321	3.12	3.12	18	sp|Q99714|HCD2_HUMAN	3-hydroxyacyl-CoA dehydrogenase type-2 OS=Homo sapiens OX=9606 GN=HSD17B10 PE=1 SV=3	HCD2	Q99714	HUMAN	4	1.0765	0.5	0.9908	0.8222	0.912	0.5767	cytoplasm [GO:0005737]; mitochondrial matrix [GO:0005759]; mitochondrial ribonuclease P complex [GO:0030678]; mitochondrion [GO:0005739]; plasma membrane [GO:0005886]	0.106348	-0.30103	-0.0133342	-0.0850225	-0.132894	-0.23905
322	3.11	5.16	23.1	sp|P04083|ANXA1_HUMAN	Annexin A1 OS=Homo sapiens OX=9606 GN=ANXA1 PE=1 SV=2	ANXA1	P04083	HUMAN	3	0.871	0.7926	0.9462	0.9313	1.1376	0.7858	apical plasma membrane [GO:0016324]; basolateral plasma membrane [GO:0016323]; cell-cell adherens junction [GO:0005913]; cell surface [GO:0009986]; collagen-containing extracellular matrix [GO:0062023]; cornified envelope [GO:0001533]; cytoplasm [GO:0005737]; cytoplasmic vesicle membrane [GO:0030659]; cytosol [GO:0005829]; early endosome membrane [GO:0031901]; endosome [GO:0005768]; extracellular…	-0.199255	-0.100946	-0.0797829	-0.0309104	0.185993	-0.104688
323	3.11	3.11	14.6	sp|Q99832|TCPH_HUMAN	T-complex protein 1 subunit eta OS=Homo sapiens OX=9606 GN=CCT7 PE=1 SV=2	TCPH	Q99832	HUMAN	2	1.1376	0.3879	1.0965	0.5368	1.0965	0.3665	cell body [GO:0044297]; chaperonin-containing T-complex [GO:0005832]; cytoplasm [GO:0005737]; cytosol [GO:0005829]; extracellular exosome [GO:0070062]; microtubule [GO:0005874]	0.185993	-0.41128	0.132906	-0.270187	0.132906	-0.435926
324	3.09	3.09	15.2	sp|P31949|S10AB_HUMAN	Protein S100-A11 OS=Homo sapiens OX=9606 GN=S100A11 PE=1 SV=2	S10AB	P31949	HUMAN	2	1.028	0.8223	1.1066	0.7935	1.0864	0.8554	cell-cell adherens junction [GO:0005913]; cytoplasm [GO:0005737]; extracellular exosome [GO:0070062]; extracellular region [GO:0005576]; extracellular space [GO:0005615]; nucleus [GO:0005634]; ruffle [GO:0001726]; secretory granule lumen [GO:0034774]	0.0398403	-0.0849697	0.146134	-0.100453	0.119555	-0.0678308
325	3.07	3.07	6.6	sp|Q96HS1|PGAM5_HUMAN	Serine/threonine-protein phosphatase PGAM5, mitochondrial OS=Homo sapiens OX=9606 GN=PGAM5 PE=1 SV=2	PGAM5	Q96HS1	HUMAN	2	1.1066	0.8206	1.2589	0.645	1.1066	0.8152	integral component of membrane [GO:0016021]; mitochondrial outer membrane [GO:0005741]; mitochondrion [GO:0005739]	0.146134	-0.0858685	0.332164	-0.19044	0.146134	-0.0887358
326	3.06	3.07	11.2	sp|Q14566|MCM6_HUMAN	DNA replication licensing factor MCM6 OS=Homo sapiens OX=9606 GN=MCM6 PE=1 SV=1	MCM6	Q14566	HUMAN	2	1.0375	0.8071	0.9727	0.7521	0.863	0.5497	MCM complex [GO:0042555]; nuclear chromosome, telomeric region [GO:0000784]; nucleoplasm [GO:0005654]; nucleus [GO:0005634]	0.0531113	-0.0930727	-0.0399332	-0.123724	-0.212568	-0.259874
327	3.06	3.06	15.1	sp|Q13151|ROA0_HUMAN	Heterogeneous nuclear ribonucleoprotein A0 OS=Homo sapiens OX=9606 GN=HNRNPA0 PE=1 SV=1	ROA0	Q13151	HUMAN	2	0.8551	0.9497	1.1803	0.7309	1.1376	0.8716	nucleoplasm [GO:0005654]; nucleus [GO:0005634]; ribonucleoprotein complex [GO:1990904]	-0.225835	-0.0224136	0.239154	-0.136142	0.185993	-0.0596828
328	3	3.07	18.9	sp|P21926|CD9_HUMAN	CD9 antigen OS=Homo sapiens OX=9606 GN=CD9 PE=1 SV=4	CD9	P21926	HUMAN	2	0.7244	0.2054	0.8551	0.5251	0.955	0.8745	apical plasma membrane [GO:0016324]; clathrin-coated endocytic vesicle membrane [GO:0030669]; endocytic vesicle membrane [GO:0030666]; external side of plasma membrane [GO:0009897]; extracellular exosome [GO:0070062]; extracellular space [GO:0005615]; extracellular vesicle [GO:1903561]; focal adhesion [GO:0005925]; integral component of plasma membrane [GO:0005887]; membrane [GO:0016020]; plasma …	-0.465142	-0.6874	-0.225835	-0.279758	-0.0664274	-0.0582402
329	3	3	8.7	sp|P26196|DDX6_HUMAN	Probable ATP-dependent RNA helicase DDX6 OS=Homo sapiens OX=9606 GN=DDX6 PE=1 SV=2	DDX6	P26196	HUMAN	2	0.871	0.4552	0.8872	0.4917	0.912	0.6809	cell-cell adherens junction [GO:0005913]; chromatoid body [GO:0033391]; concave side of sperm head [GO:0061830]; cytoplasm [GO:0005737]; cytoplasmic ribonucleoprotein granule [GO:0036464]; cytoplasmic stress granule [GO:0010494]; cytosol [GO:0005829]; heterochromatin [GO:0000792]; membrane [GO:0016020]; mitochondrion [GO:0005739]; nucleolus [GO:0005730]; nucleus [GO:0005634]; outer dense fiber [G…	-0.199255	-0.341798	-0.172669	-0.3083	-0.132894	-0.166917
330	3	3	11.8	sp|P27105|STOM_HUMAN	Erythrocyte band 7 integral membrane protein OS=Homo sapiens OX=9606 GN=STOM PE=1 SV=3	STOM	P27105	HUMAN	2	0.2858	0.1945	1.0375	0.9294	0.787	0.6591	azurophil granule membrane [GO:0035577]; blood microparticle [GO:0072562]; cytoskeleton [GO:0005856]; endoplasmic reticulum [GO:0005783]; extracellular exosome [GO:0070062]; extracellular space [GO:0005615]; integral component of plasma membrane [GO:0005887]; melanosome [GO:0042470]; membrane [GO:0016020]; membrane raft [GO:0045121]; mitochondrion [GO:0005739]; perinuclear region of cytoplasm [GO…	-1.80692	-0.71108	0.0531113	-0.0317973	-0.345564	-0.181049
331	2.99	3.09	11.7	sp|P53618|COPB_HUMAN	Coatomer subunit beta OS=Homo sapiens OX=9606 GN=COPB1 PE=1 SV=3	COPB	P53618	HUMAN	2	0.8472	0.5782	0.8551	0.3699	0.871	0.5239	COPI vesicle coat [GO:0030126]; cytosol [GO:0005829]; endoplasmic reticulum-Golgi intermediate compartment [GO:0005793]; endoplasmic reticulum membrane [GO:0005789]; ficolin-1-rich granule membrane [GO:0101003]; Golgi apparatus [GO:0005794]; Golgi-associated vesicle [GO:0005798]; Golgi membrane [GO:0000139]; intracellular membrane-bounded organelle [GO:0043231]; membrane [GO:0016020]; plasma memb…	-0.239226	-0.237922	-0.225835	-0.431916	-0.199255	-0.280752
332	2.95	3.01	7.8	sp|Q13423|NNTM_HUMAN	NAD(P) transhydrogenase, mitochondrial OS=Homo sapiens OX=9606 GN=NNT PE=1 SV=3	NNTM	Q13423	HUMAN	2	1	0.9819	0.912	0.687	1.0186	0.8862	integral component of membrane [GO:0016021]; membrane [GO:0016020]; mitochondrial inner membrane [GO:0005743]; mitochondrial respirasome [GO:0005746]; mitochondrion [GO:0005739]	0	-0.00793274	-0.132894	-0.163043	0.0265876	-0.0524683
333	2.95	2.95	5.5	sp|P55287|CAD11_HUMAN	Cadherin-11 OS=Homo sapiens OX=9606 GN=CDH11 PE=1 SV=2	CAD11	P55287	HUMAN	2							catenin complex [GO:0016342]; cell-cell adherens junction [GO:0005913]; cell surface [GO:0009986]; cytoplasm [GO:0005737]; extracellular exosome [GO:0070062]; glutamatergic synapse [GO:0098978]; integral component of membrane [GO:0016021]; plasma membrane [GO:0005886]; Schaffer collateral - CA1 synapse [GO:0098685]	#NUM!	#NUM!	#NUM!	#NUM!	#NUM!	#NUM!
334	2.87	2.87	24.3	sp|P63173|RL38_HUMAN	60S ribosomal protein L38 OS=Homo sapiens OX=9606 GN=RPL38 PE=1 SV=2	RL38	P63173	HUMAN	3	0.8241	0.2708	0.955	0.7769	0.9036	0.5802	cytosol [GO:0005829]; cytosolic large ribosomal subunit [GO:0022625]; eukaryotic 80S initiation complex [GO:0033291]; focal adhesion [GO:0005925]; polysomal ribosome [GO:0042788]; postsynaptic density [GO:0014069]	-0.279109	-0.567351	-0.0664274	-0.109635	-0.146244	-0.236422
335	2.86	2.86	5.4	sp|O60669|MOT2_HUMAN	Monocarboxylate transporter 2 OS=Homo sapiens OX=9606 GN=SLC16A7 PE=1 SV=2	MOT2	O60669	HUMAN	2	0.5861	0.7669	0.5702	0.4784	0.4093	0.3421	integral component of plasma membrane [GO:0005887]; plasma membrane [GO:0005886]	-0.770781	-0.115261	-0.81046	-0.320209	-1.28877	-0.465847
336	2.83	2.89	6.6	sp|O60506|HNRPQ_HUMAN	Heterogeneous nuclear ribonucleoprotein Q OS=Homo sapiens OX=9606 GN=SYNCRIP PE=1 SV=2	HNRPQ	O60506	HUMAN	2	0.6368	0.3294	0.8954	0.8056	0.7727	0.9457	catalytic step 2 spliceosome [GO:0071013]; CRD-mediated mRNA stability complex [GO:0070937]; endoplasmic reticulum [GO:0005783]; GAIT complex [GO:0097452]; histone pre-mRNA 3'end processing complex [GO:0071204]; membrane [GO:0016020]; nucleoplasm [GO:0005654]; nucleus [GO:0005634]; ribonucleoprotein complex [GO:1990904]	-0.651088	-0.482276	-0.159396	-0.0938805	-0.37202	-0.0242466
337	2.83	2.85	6.3	sp|P33527|MRP1_HUMAN	Multidrug resistance-associated protein 1 OS=Homo sapiens OX=9606 GN=ABCC1 PE=1 SV=3	MRP1	P33527	HUMAN	2	0.7516	0.1649	0.7586	0.2214	0.8166	0.1986	basolateral plasma membrane [GO:0016323]; extracellular exosome [GO:0070062]; integral component of plasma membrane [GO:0005887]; membrane [GO:0016020]; plasma membrane [GO:0005886]; vacuolar membrane [GO:0005774]	-0.411963	-0.782779	-0.398589	-0.654822	-0.292299	-0.702021
338	2.82	2.82	12.3	sp|P10620|MGST1_HUMAN	Microsomal glutathione S-transferase 1 OS=Homo sapiens OX=9606 GN=MGST1 PE=1 SV=1	MGST1	P10620	HUMAN	2	1.0093	0.9188	0.955	0.9802	0.929	0.848	apical part of cell [GO:0045177]; azurophil granule membrane [GO:0035577]; endoplasmic reticulum [GO:0005783]; endoplasmic reticulum membrane [GO:0005789]; integral component of membrane [GO:0016021]; mitochondrial outer membrane [GO:0005741]; mitochondrion [GO:0005739]; nucleus [GO:0005634]; peroxisomal membrane [GO:0005778]; plasma membrane [GO:0005886]	0.0133551	-0.036779	-0.0664274	-0.0086853	-0.106249	-0.0716041
339	2.79	2.79	11	sp|P34741|SDC2_HUMAN	Syndecan-2 OS=Homo sapiens OX=9606 GN=SDC2 PE=1 SV=2	SDC2	P34741	HUMAN	2	1.0186	0.7526	1.2023	0.375	1.0186	0.711	cell surface [GO:0009986]; collagen-containing extracellular matrix [GO:0062023]; endoplasmic reticulum lumen [GO:0005788]; Golgi lumen [GO:0005796]; integral component of membrane [GO:0016021]; lysosomal lumen [GO:0043202]; plasma membrane [GO:0005886]	0.0265876	-0.123436	0.265797	-0.425969	0.0265876	-0.14813
340	2.77	2.79	8.2	sp|Q14254|FLOT2_HUMAN	Flotillin-2 OS=Homo sapiens OX=9606 GN=FLOT2 PE=1 SV=2	FLOT2	Q14254	HUMAN	2	1.0568	0.8054	0.8472	0.5317	0.9908	0.9918	acrosomal membrane [GO:0002080]; anchored component of presynaptic active zone membrane [GO:0099029]; basolateral plasma membrane [GO:0016323]; caveola [GO:0005901]; cell-cell adherens junction [GO:0005913]; cell-cell contact zone [GO:0044291]; cytoplasmic vesicle [GO:0031410]; dendrite cytoplasm [GO:0032839]; endocytic vesicle [GO:0030139]; endosome [GO:0005768]; extracellular exosome [GO:007006…	0.0797024	-0.0939884	-0.239226	-0.274333	-0.0133342	-0.0035759
341	2.76	2.76	14.9	sp|P33993|MCM7_HUMAN	DNA replication licensing factor MCM7 OS=Homo sapiens OX=9606 GN=MCM7 PE=1 SV=4	MCM7	P33993	HUMAN	1	1.0864	0.5149	0.8395	0.3101	0.9204	0.6229	chromatin [GO:0000785]; cytosol [GO:0005829]; MCM complex [GO:0042555]; membrane [GO:0016020]; nuclear chromosome, telomeric region [GO:0000784]; nucleoplasm [GO:0005654]; nucleus [GO:0005634]	0.119555	-0.288277	-0.252398	-0.508498	-0.119667	-0.205582
342	2.74	2.74	22.8	sp|Q10589|BST2_HUMAN	Bone marrow stromal antigen 2 OS=Homo sapiens OX=9606 GN=BST2 PE=1 SV=1	BST2	Q10589	HUMAN	2	0.5598	0.8862	1.1912	0.8795	1.3062	0.8358	anchored component of membrane [GO:0031225]; apical plasma membrane [GO:0016324]; azurophil granule membrane [GO:0035577]; cell surface [GO:0009986]; cytosol [GO:0005829]; extracellular exosome [GO:0070062]; Golgi apparatus [GO:0005794]; integral component of plasma membrane [GO:0005887]; membrane [GO:0016020]; membrane raft [GO:0045121]; multivesicular body [GO:0005771]; plasma membrane [GO:0005…	-0.837017	-0.0524683	0.252416	-0.0557642	0.385376	-0.0778976
343	2.71	2.71	20.3	sp|P51572|BAP31_HUMAN	B-cell receptor-associated protein 31 OS=Homo sapiens OX=9606 GN=BCAP31 PE=1 SV=3	BAP31	P51572	HUMAN	4	0.7047	0.6072	1.7378	0.2893	1.888	0.206	clathrin-coated vesicle [GO:0030136]; cytosol [GO:0005829]; endoplasmic reticulum [GO:0005783]; endoplasmic reticulum-Golgi intermediate compartment membrane [GO:0033116]; endoplasmic reticulum membrane [GO:0005789]; Golgi cisterna membrane [GO:0032580]; integral component of lumenal side of endoplasmic reticulum membrane [GO:0071556]; integral component of plasma membrane [GO:0005887]; lipid dro…	-0.504919	-0.216668	0.797262	-0.538652	0.916859	-0.686133
344	2.65	2.65	7.9	sp|P50914|RL14_HUMAN	60S ribosomal protein L14 OS=Homo sapiens OX=9606 GN=RPL14 PE=1 SV=4	RL14	P50914	HUMAN	1	0.955	0.7584	0.9204	0.8082	1.0375	0.9801	cytosol [GO:0005829]; cytosolic large ribosomal subunit [GO:0022625]; extracellular exosome [GO:0070062]; membrane [GO:0016020]; postsynaptic density [GO:0014069]	-0.0664274	-0.120102	-0.119667	-0.0924812	0.0531113	-0.00872961
345	2.57	2.57	5.8	sp|Q9H1U4|MEGF9_HUMAN	Multiple epidermal growth factor-like domains protein 9 OS=Homo sapiens OX=9606 GN=MEGF9 PE=2 SV=3	MEGF9	Q9H1U4	HUMAN	2	0.8954	0.8326	1.1066	0.8181	0.955	0.9392	basement membrane [GO:0005604]; integral component of membrane [GO:0016021]	-0.159396	-0.0795636	0.146134	-0.0871936	-0.0664274	-0.0272419
346	2.56	2.56	6.7	sp|P19440|GGT1_HUMAN	Glutathione hydrolase 1 proenzyme OS=Homo sapiens OX=9606 GN=GGT1 PE=1 SV=2	GGT1	P19440	HUMAN	1	1.3804	0.3824	0.9727	0.9381	0.8472	0.5507	extracellular exosome [GO:0070062]; extracellular space [GO:0005615]; integral component of membrane [GO:0016021]; plasma membrane [GO:0005886]	0.465086	-0.417482	-0.0399332	-0.0277509	-0.239226	-0.259085
347	2.54	2.54	6.1	sp|Q32P28|P3H1_HUMAN	Prolyl 3-hydroxylase 1 OS=Homo sapiens OX=9606 GN=P3H1 PE=1 SV=2	P3H1	Q32P28	HUMAN	1	0.879	0.6414	1.0965	0.5744	1.0864	0.5781	cytoplasm [GO:0005737]; endoplasmic reticulum [GO:0005783]; endoplasmic reticulum lumen [GO:0005788]; extracellular exosome [GO:0070062]; membrane [GO:0016020]; nucleus [GO:0005634]; protein-containing complex [GO:0032991]	-0.186065	-0.192871	0.132906	-0.240786	0.119555	-0.237997
348	2.54	2.54	12.1	sp|O75396|SC22B_HUMAN	Vesicle-trafficking protein SEC22b OS=Homo sapiens OX=9606 GN=SEC22B PE=1 SV=4	SC22B	O75396	HUMAN	2	1.0864	0.9185	0.9908	0.9469	1.1169	0.858	endoplasmic reticulum [GO:0005783]; endoplasmic reticulum-Golgi intermediate compartment [GO:0005793]; endoplasmic reticulum-Golgi intermediate compartment membrane [GO:0033116]; endoplasmic reticulum membrane [GO:0005789]; ER to Golgi transport vesicle membrane [GO:0012507]; Golgi membrane [GO:0000139]; integral component of membrane [GO:0016021]; melanosome [GO:0042470]; phagocytic vesicle memb…	0.119555	-0.0369208	-0.0133342	-0.0236959	0.1595	-0.0665127
349	2.53	2.53	3.4	sp|O15027|SC16A_HUMAN	Protein transport protein Sec16A OS=Homo sapiens OX=9606 GN=SEC16A PE=1 SV=4	SC16A	O15027	HUMAN	2	1.3804	0.504	0.673	0.4378	1.0186	0.9345	cytosol [GO:0005829]; endoplasmic reticulum [GO:0005783]; endoplasmic reticulum exit site [GO:0070971]; endoplasmic reticulum membrane [GO:0005789]; ER to Golgi transport vesicle membrane [GO:0012507]; Golgi apparatus [GO:0005794]; Golgi membrane [GO:0000139]; organelle membrane [GO:0031090]; perinuclear region of cytoplasm [GO:0048471]	0.465086	-0.297569	-0.571322	-0.358724	0.0265876	-0.0294207
350	2.52	2.61	12.6	sp|P12004|PCNA_HUMAN	Proliferating cell nuclear antigen OS=Homo sapiens OX=9606 GN=PCNA PE=1 SV=1	PCNA	P12004	HUMAN	2	0.8551	0.7715	0.6427	0.4709	0.879	0.8129	centrosome [GO:0005813]; chromatin [GO:0000785]; DNA replication factor C complex [GO:0005663]; extracellular exosome [GO:0070062]; nuclear body [GO:0016604]; nuclear chromosome, telomeric region [GO:0000784]; nuclear replication fork [GO:0043596]; nucleoplasm [GO:0005654]; nucleus [GO:0005634]; PCNA complex [GO:0043626]; PCNA-p21 complex [GO:0070557]; replication fork [GO:0005657]; replisome [GO…	-0.225835	-0.112664	-0.637783	-0.327071	-0.186065	-0.0899629
351	2.51	2.52	11.9	sp|Q7KZF4|SND1_HUMAN	Staphylococcal nuclease domain-containing protein 1 OS=Homo sapiens OX=9606 GN=SND1 PE=1 SV=1	SND1	Q7KZF4	HUMAN	2	1.2023	0.3675	0.9036	0.4811	1.0186	0.8371	cytoplasm [GO:0005737]; cytosol [GO:0005829]; dense body [GO:0097433]; extracellular exosome [GO:0070062]; melanosome [GO:0042470]; membrane [GO:0016020]; nucleus [GO:0005634]; RISC complex [GO:0016442]	0.265797	-0.434743	-0.146244	-0.317765	0.0265876	-0.0772227
352	2.48	3.14	35.2	sp|P60981|DEST_HUMAN	Destrin OS=Homo sapiens OX=9606 GN=DSTN PE=1 SV=3	DEST	P60981	HUMAN	1	0.9908	0.9922	0.9376	0.8993	1.0965	0.819	actin cytoskeleton [GO:0015629]; cortical actin cytoskeleton [GO:0030864]; extracellular exosome [GO:0070062]	-0.0133342	-0.00340078	-0.0929555	-0.0460954	0.132906	-0.0867161
353	2.46	2.46	9.3	sp|Q13433|S39A6_HUMAN	Zinc transporter ZIP6 OS=Homo sapiens OX=9606 GN=SLC39A6 PE=1 SV=3	S39A6	Q13433	HUMAN	2							cell surface [GO:0009986]; endoplasmic reticulum [GO:0005783]; integral component of plasma membrane [GO:0005887]; lamellipodium membrane [GO:0031258]; plasma membrane [GO:0005886]	#NUM!	#NUM!	#NUM!	#NUM!	#NUM!	#NUM!
354	2.44	2.44	12.1	sp|P33176|KINH_HUMAN	Kinesin-1 heavy chain OS=Homo sapiens OX=9606 GN=KIF5B PE=1 SV=1	KINH	P33176	HUMAN	1	1.0965	0.4879	0.9376	0.6757	1.0568	0.646	axonal growth cone [GO:0044295]; axon cytoplasm [GO:1904115]; ciliary rootlet [GO:0035253]; cytosol [GO:0005829]; kinesin complex [GO:0005871]; membrane [GO:0016020]; microtubule [GO:0005874]; microtubule organizing center [GO:0005815]; perinuclear region of cytoplasm [GO:0048471]; phagocytic vesicle [GO:0045335]; vesicle [GO:0031982]	0.132906	-0.311669	-0.0929555	-0.170246	0.0797024	-0.189767
355	2.4	2.89	17.2	sp|P18085|ARF4_HUMAN	ADP-ribosylation factor 4 OS=Homo sapiens OX=9606 GN=ARF4 PE=1 SV=3	ARF4	P18085	HUMAN	1	1.0375	0.7535	0.9908	0.7666	0.955	0.5709	cytoplasm [GO:0005737]; cytosol [GO:0005829]; dendritic spine [GO:0043197]; extracellular exosome [GO:0070062]; glutamatergic synapse [GO:0098978]; Golgi apparatus [GO:0005794]; membrane [GO:0016020]; plasma membrane [GO:0005886]; ruffle membrane [GO:0032587]	0.0531113	-0.122917	-0.0133342	-0.115431	-0.0664274	-0.24344
356	2.39	2.39	13.2	sp|P43243|MATR3_HUMAN	Matrin-3 OS=Homo sapiens OX=9606 GN=MATR3 PE=1 SV=2	MATR3	P43243	HUMAN	1	1.1272	0.4348	0.9817	0.9422	1.0186	0.9136	membrane [GO:0016020]; nuclear inner membrane [GO:0005637]; nuclear matrix [GO:0016363]	0.172744	-0.36171	-0.0266459	-0.0258569	0.0265876	-0.0392439
357	2.34	2.34	4.9	sp|P50416|CPT1A_HUMAN	Carnitine O-palmitoyltransferase 1, liver isoform OS=Homo sapiens OX=9606 GN=CPT1A PE=1 SV=2	CPT1A	P50416	HUMAN	1	1.0471	0.8467	0.9462	0.8771	1.2942	0.4676	integral component of mitochondrial outer membrane [GO:0031307]; membrane [GO:0016020]; mitochondrial outer membrane [GO:0005741]; mitochondrion [GO:0005739]	0.0663992	-0.0722704	-0.0797829	-0.0569509	0.372061	-0.330125
358	2.32	2.47	5.4	sp|Q9Y6M7|S4A7_HUMAN	Sodium bicarbonate cotransporter 3 OS=Homo sapiens OX=9606 GN=SLC4A7 PE=1 SV=2	S4A7	Q9Y6M7	HUMAN	1	0.7447	0.1255	0.9204	0.6883	0.8954	0.6119	apical plasma membrane [GO:0016324]; basolateral plasma membrane [GO:0016323]; cytoplasmic vesicle [GO:0031410]; integral component of membrane [GO:0016021]; integral component of plasma membrane [GO:0005887]; plasma membrane [GO:0005886]; stereocilium [GO:0032420]; synapse [GO:0045202]	-0.425269	-0.901356	-0.119667	-0.162222	-0.159396	-0.21332
359	2.3	2.3	13.9	sp|P62277|RS13_HUMAN	40S ribosomal protein S13 OS=Homo sapiens OX=9606 GN=RPS13 PE=1 SV=2	RS13	P62277	HUMAN	1	1.0965	0.8445	0.8017	0.6804	0.787	0.6622	cytosol [GO:0005829]; cytosolic small ribosomal subunit [GO:0022627]; extracellular exosome [GO:0070062]; focal adhesion [GO:0005925]; membrane [GO:0016020]; nucleolus [GO:0005730]; nucleoplasm [GO:0005654]; nucleus [GO:0005634]; postsynaptic density [GO:0014069]; ribosome [GO:0005840]	0.132906	-0.0734003	-0.318866	-0.167236	-0.345564	-0.179011
360	2.29	2.29	5.9	sp|P40939|ECHA_HUMAN	Trifunctional enzyme subunit alpha, mitochondrial OS=Homo sapiens OX=9606 GN=HADHA PE=1 SV=2	ECHA	P40939	HUMAN	2	1.0093	0.9334	0.9817	0.9606	1.1169	0.7115	mitochondrial fatty acid beta-oxidation multienzyme complex [GO:0016507]; mitochondrial inner membrane [GO:0005743]; mitochondrial nucleoid [GO:0042645]; mitochondrion [GO:0005739]	0.0133551	-0.0299322	-0.0266459	-0.0174574	0.1595	-0.147825
361	2.28	2.28	8	sp|P35520|CBS_HUMAN	Cystathionine beta-synthase OS=Homo sapiens OX=9606 GN=CBS PE=1 SV=2	CBS	P35520	HUMAN	2	1.4322	0.3026	1.2942	0.3894	1.3062	0.3736	cytoplasm [GO:0005737]; cytosol [GO:0005829]; nucleus [GO:0005634]	0.518233	-0.519131	0.372061	-0.409604	0.385376	-0.427593
362	2.26	2.32	5	sp|P55290|CAD13_HUMAN	Cadherin-13 OS=Homo sapiens OX=9606 GN=CDH13 PE=1 SV=1	CAD13	P55290	HUMAN	2	0.673	0.2472	0.7586	0.3637	0.9638	0.9214	anchored component of membrane [GO:0031225]; catenin complex [GO:0016342]; caveola [GO:0005901]; cell-cell adherens junction [GO:0005913]; cell surface [GO:0009986]; collagen-containing extracellular matrix [GO:0062023]; cytoplasm [GO:0005737]; external side of plasma membrane [GO:0009897]; extracellular exosome [GO:0070062]; extracellular region [GO:0005576]; extracellular space [GO:0005615]; fo…	-0.571322	-0.606952	-0.398589	-0.439257	-0.0531943	-0.0355518
363	2.26	2.28	6.9	sp|P16144|ITB4_HUMAN	Integrin beta-4 OS=Homo sapiens OX=9606 GN=ITGB4 PE=1 SV=5	ITB4	P16144	HUMAN	1	1.1695	0.6467	0.8091	0.5678	0.9204	0.8229	cell junction [GO:0030054]; cell leading edge [GO:0031252]; cell surface [GO:0009986]; extracellular exosome [GO:0070062]; focal adhesion [GO:0005925]; hemidesmosome [GO:0030056]; integrin complex [GO:0008305]; plasma membrane [GO:0005886]; receptor complex [GO:0043235]	0.225892	-0.189297	-0.30561	-0.245805	-0.119667	-0.0846529
364	2.24	3.24	5.8	sp|Q9Y4D7|PLXD1_HUMAN	Plexin-D1 OS=Homo sapiens OX=9606 GN=PLXND1 PE=1 SV=3	PLXD1	Q9Y4D7	HUMAN	2	0.673	0.5067	0.7311	0.5821	0.6026	0.4266	integral component of plasma membrane [GO:0005887]; lamellipodium [GO:0030027]; lamellipodium membrane [GO:0031258]; plasma membrane [GO:0005886]; semaphorin receptor complex [GO:0002116]	-0.571322	-0.295249	-0.451859	-0.235002	-0.730727	-0.369979
365	2.24	2.86	9.3	sp|P19823|ITIH2_HUMAN	Inter-alpha-trypsin inhibitor heavy chain H2 OS=Homo sapiens OX=9606 GN=ITIH2 PE=1 SV=2	ITIH2	P19823	HUMAN	2	0.929	0.8851	1.1066	0.5969	0.9908	0.8829	blood microparticle [GO:0072562]; collagen-containing extracellular matrix [GO:0062023]; endoplasmic reticulum lumen [GO:0005788]; extracellular exosome [GO:0070062]; extracellular region [GO:0005576]	-0.106249	-0.0530077	0.146134	-0.224098	-0.0133342	-0.0540885
366	2.24	2.32	11.9	sp|Q9NTJ3|SMC4_HUMAN	Structural maintenance of chromosomes protein 4 OS=Homo sapiens OX=9606 GN=SMC4 PE=1 SV=2	SMC4	Q9NTJ3	HUMAN	2	1.2474	0.4923	1.0765	0.7751	0.8954	0.7186	condensin complex [GO:0000796]; cytosol [GO:0005829]; nuclear speck [GO:0016607]; nucleoplasm [GO:0005654]; nucleus [GO:0005634]	0.318924	-0.30777	0.106348	-0.110642	-0.159396	-0.143513
367	2.24	2.24	11.8	sp|P08913|ADA2A_HUMAN	Alpha-2A adrenergic receptor OS=Homo sapiens OX=9606 GN=ADRA2A PE=1 SV=3	ADA2A	P08913	HUMAN	2	1	0.8044	1.1272	0.4938	1.0568	0.884	basolateral plasma membrane [GO:0016323]; cytoplasm [GO:0005737]; integral component of plasma membrane [GO:0005887]; plasma membrane [GO:0005886]; receptor complex [GO:0043235]	0	-0.0945279	0.172744	-0.306449	0.0797024	-0.0535477
368	2.24	2.24	15.7	sp|P61313|RL15_HUMAN	60S ribosomal protein L15 OS=Homo sapiens OX=9606 GN=RPL15 PE=1 SV=2	RL15	P61313	HUMAN	1	1.0765	0.8613	1.2474	0.6612	1.6293	0.4238	cytosol [GO:0005829]; cytosolic large ribosomal subunit [GO:0022625]; membrane [GO:0016020]; nucleus [GO:0005634]; ribosome [GO:0005840]	0.106348	-0.0648456	0.318924	-0.179667	0.704252	-0.372839
369	2.22	2.22	7.1	sp|P78347|GTF2I_HUMAN	General transcription factor II-I OS=Homo sapiens OX=9606 GN=GTF2I PE=1 SV=2	GTF2I	P78347	HUMAN	1	1.3183	0.6022	0.8017	0.6804	0.8954	0.8339	cytoplasm [GO:0005737]; membrane [GO:0016020]; nucleoplasm [GO:0005654]; nucleus [GO:0005634]	0.398679	-0.220259	-0.318866	-0.167236	-0.159396	-0.078886
370	2.21	2.32	8.7	sp|P02462|CO4A1_HUMAN	Collagen alpha-1(IV) chain OS=Homo sapiens OX=9606 GN=COL4A1 PE=1 SV=4	CO4A1	P02462	HUMAN	2	0.871	0.5682	0.9036	0.683	0.8241	0.5005	basement membrane [GO:0005604]; collagen-containing extracellular matrix [GO:0062023]; collagen type IV trimer [GO:0005587]; endoplasmic reticulum lumen [GO:0005788]; extracellular matrix [GO:0031012]; extracellular region [GO:0005576]; extracellular space [GO:0005615]	-0.199255	-0.245499	-0.146244	-0.165579	-0.279109	-0.300596
371	2.21	2.21	12.2	sp|O43242|PSMD3_HUMAN	26S proteasome non-ATPase regulatory subunit 3 OS=Homo sapiens OX=9606 GN=PSMD3 PE=1 SV=2	PSMD3	O43242	HUMAN	1	1.2474	0.607	1.1695	0.7003	1.0765	0.8399	cytosol [GO:0005829]; extracellular exosome [GO:0070062]; extracellular region [GO:0005576]; ficolin-1-rich granule lumen [GO:1904813]; membrane [GO:0016020]; nucleoplasm [GO:0005654]; nucleus [GO:0005634]; proteasome accessory complex [GO:0022624]; proteasome complex [GO:0000502]; proteasome regulatory particle, lid subcomplex [GO:0008541]; secretory granule lumen [GO:0034774]	0.318924	-0.216811	0.225892	-0.154716	0.106348	-0.0757724
372	2.19	2.26	10.5	sp|P46063|RECQ1_HUMAN	ATP-dependent DNA helicase Q1 OS=Homo sapiens OX=9606 GN=RECQL PE=1 SV=3	RECQ1	P46063	HUMAN	1	0.9727	0.9677	0.5754	0.3977	0.6252	0.4504	chromosome [GO:0005694]; cytoplasm [GO:0005737]; membrane [GO:0016020]; nucleoplasm [GO:0005654]; nucleus [GO:0005634]	-0.0399332	-0.0142593	-0.797363	-0.400444	-0.67761	-0.346402
373	2.18	2.22	8.4	sp|Q01813|PFKAP_HUMAN	ATP-dependent 6-phosphofructokinase, platelet type OS=Homo sapiens OX=9606 GN=PFKP PE=1 SV=2	PFKAP	Q01813	HUMAN	1	0.9817	0.5902	1.0375	0.7212	1.0965	0.4179	6-phosphofructokinase complex [GO:0005945]; cytoplasm [GO:0005737]; cytosol [GO:0005829]; extracellular exosome [GO:0070062]; membrane [GO:0016020]; nucleus [GO:0005634]	-0.0266459	-0.229001	0.0531113	-0.141944	0.132906	-0.378928
374	2.18	2.18	7.6	sp|P07954|FUMH_HUMAN	Fumarate hydratase, mitochondrial OS=Homo sapiens OX=9606 GN=FH PE=1 SV=3	FUMH	P07954	HUMAN	1	0.8166	0.4753	1.1912	0.5183	1.1169	0.6371	cytoplasm [GO:0005737]; extracellular exosome [GO:0070062]; mitochondrial matrix [GO:0005759]; mitochondrion [GO:0005739]; tricarboxylic acid cycle enzyme complex [GO:0045239]	-0.292299	-0.323032	0.252416	-0.285419	0.1595	-0.195792
375	2.17	2.31	12.5	sp|P27694|RFA1_HUMAN	Replication protein A 70 kDa DNA-binding subunit OS=Homo sapiens OX=9606 GN=RPA1 PE=1 SV=2	RFA1	P27694	HUMAN	1	0.871	0.5229	0.8954	0.6134	0.8395	0.318	DNA replication factor A complex [GO:0005662]; nuclear chromosome, telomeric region [GO:0000784]; nucleoplasm [GO:0005654]; nucleus [GO:0005634]; PML body [GO:0016605]; site of DNA damage [GO:0090734]	-0.199255	-0.281581	-0.159396	-0.212256	-0.252398	-0.497573
376	2.17	2.24	6.7	sp|Q13283|G3BP1_HUMAN	Ras GTPase-activating protein-binding protein 1 OS=Homo sapiens OX=9606 GN=G3BP1 PE=1 SV=1	G3BP1	Q13283	HUMAN	1	0.863	0.9416	1.1376	0.7108	1.0765	0.6591	cytoplasmic stress granule [GO:0010494]; cytosol [GO:0005829]; focal adhesion [GO:0005925]; nucleus [GO:0005634]; perikaryon [GO:0043204]; ribonucleoprotein complex [GO:1990904]	-0.212568	-0.0261336	0.185993	-0.148253	0.106348	-0.181049
377	2.16	18.22	40.7	sp|P30508|1C12_HUMAN	HLA class I histocompatibility antigen, Cw-12 alpha chain OS=Homo sapiens OX=9606 GN=HLA-C PE=1 SV=2	1C12	P30508	HUMAN	12	1.3804	0.3043	1.1376	0.5122	1.1588	0.4913	cell surface [GO:0009986]; early endosome membrane [GO:0031901]; endoplasmic reticulum [GO:0005783]; ER to Golgi transport vesicle membrane [GO:0012507]; Golgi apparatus [GO:0005794]; Golgi membrane [GO:0000139]; integral component of lumenal side of endoplasmic reticulum membrane [GO:0071556]; integral component of plasma membrane [GO:0005887]; MHC class I protein complex [GO:0042612]; phagocyti…	0.465086	-0.516698	0.185993	-0.29056	0.212632	-0.308653
378	2.16	2.16	11.5	sp|P05166|PCCB_HUMAN	Propionyl-CoA carboxylase beta chain, mitochondrial OS=Homo sapiens OX=9606 GN=PCCB PE=1 SV=3	PCCB	P05166	HUMAN	2	1.0666	0.6619	0.9727	0.9238	1	0.9052	cytosol [GO:0005829]; mitochondrial matrix [GO:0005759]; mitochondrion [GO:0005739]	0.0930192	-0.179208	-0.0399332	-0.034422	0	-0.0432555
379	2.16	2.16	28.2	sp|O00264|PGRC1_HUMAN	Membrane-associated progesterone receptor component 1 OS=Homo sapiens OX=9606 GN=PGRMC1 PE=1 SV=3	PGRC1	O00264	HUMAN	1	1.0864	0.286	1.1169	0.5278	1.0666	0.7858	cell body [GO:0044297]; endoplasmic reticulum [GO:0005783]; integral component of plasma membrane [GO:0005887]; membrane [GO:0016020]; neuronal cell body [GO:0043025]; neuron projection [GO:0043005]; plasma membrane [GO:0005886]; smooth endoplasmic reticulum membrane [GO:0030868]; specific granule membrane [GO:0035579]; synapse [GO:0045202]	0.119555	-0.543634	0.1595	-0.277531	0.0930192	-0.104688
380	2.16	2.16	4.2	sp|P06576|ATPB_HUMAN	ATP synthase subunit beta, mitochondrial OS=Homo sapiens OX=9606 GN=ATP5F1B PE=1 SV=3	ATPB	P06576	HUMAN	1	0.8872	0.6576	1.0375	0.9964	1.028	0.8621	cell surface [GO:0009986]; extracellular exosome [GO:0070062]; membrane [GO:0016020]; mitochondrial matrix [GO:0005759]; mitochondrial membrane [GO:0031966]; mitochondrial nucleoid [GO:0042645]; mitochondrial proton-transporting ATP synthase, catalytic core [GO:0005754]; mitochondrial proton-transporting ATP synthase complex [GO:0005753]; mitochondrion [GO:0005739]; myelin sheath [GO:0043209]; nu…	-0.172669	-0.182038	0.0531113	-0.00156628	0.0398403	-0.0644424
381	2.14	2.34	10.1	sp|P12270|TPR_HUMAN	Nucleoprotein TPR OS=Homo sapiens OX=9606 GN=TPR PE=1 SV=3	TPR	P12270	HUMAN	1	0.7943	0.3523	1.4859	0.3515	0.4966	0.114	cytoplasm [GO:0005737]; cytoplasmic dynein complex [GO:0005868]; extrinsic component of membrane [GO:0019898]; kinetochore [GO:0000776]; mitotic spindle [GO:0072686]; nuclear envelope [GO:0005635]; nuclear inclusion body [GO:0042405]; nuclear membrane [GO:0031965]; nuclear periphery [GO:0034399]; nuclear pore [GO:0005643]; nuclear pore nuclear basket [GO:0044615]; nucleoplasm [GO:0005654]; nucleu…	-0.332244	-0.453087	0.571337	-0.454075	-1.00984	-0.943095
382	2.13	18.62	48.2	sp|P09493|TPM1_HUMAN	Tropomyosin alpha-1 chain OS=Homo sapiens OX=9606 GN=TPM1 PE=1 SV=2	TPM1	P09493	HUMAN	11	1.1482	0.8982	2.1086	0.3129	1.5849	0.7856	actin cytoskeleton [GO:0015629]; actin filament [GO:0005884]; bleb [GO:0032059]; cytoskeleton [GO:0005856]; cytosol [GO:0005829]; muscle thin filament tropomyosin [GO:0005862]; ruffle membrane [GO:0032587]; sarcomere [GO:0030017]; stress fiber [GO:0001725]	0.199374	-0.0466269	1.07629	-0.504594	0.664392	-0.104799
383	2.13	2.13	8.5	sp|P26641|EF1G_HUMAN	Elongation factor 1-gamma OS=Homo sapiens OX=9606 GN=EEF1G PE=1 SV=3	EF1G	P26641	HUMAN	1	1.028	0.8911	1.1066	0.7176	1.0375	0.8749	cytoplasm [GO:0005737]; cytosol [GO:0005829]; extracellular exosome [GO:0070062]; membrane [GO:0016020]; nucleus [GO:0005634]	0.0398403	-0.0500736	0.146134	-0.144118	0.0531113	-0.0580416
384	2.12	2.13	8.9	sp|Q4KMQ2|ANO6_HUMAN	Anoctamin-6 OS=Homo sapiens OX=9606 GN=ANO6 PE=1 SV=2	ANO6	Q4KMQ2	HUMAN	1	1.2134	0.2026	1.0093	0.9214	0.9638	0.766	cell surface [GO:0009986]; chloride channel complex [GO:0034707]; cytosol [GO:0005829]; extracellular exosome [GO:0070062]; membrane [GO:0016020]; plasma membrane [GO:0005886]; specific granule membrane [GO:0035579]; tertiary granule membrane [GO:0070821]	0.279055	-0.693361	0.0133551	-0.0355518	-0.0531943	-0.115771
385	2.11	3.38	29.7	sp|P62937|PPIA_HUMAN	Peptidyl-prolyl cis-trans isomerase A OS=Homo sapiens OX=9606 GN=PPIA PE=1 SV=2	PPIA	P62937	HUMAN	2	1.0093	0.8948	0.871	0.8128	0.929	0.8292	cytosol [GO:0005829]; extracellular exosome [GO:0070062]; extracellular region [GO:0005576]; extracellular space [GO:0005615]; ficolin-1-rich granule lumen [GO:1904813]; focal adhesion [GO:0005925]; membrane [GO:0016020]; nucleus [GO:0005634]; protein-containing complex [GO:0032991]; secretory granule lumen [GO:0034774]; vesicle [GO:0031982]	0.0133551	-0.048274	-0.199255	-0.0900163	-0.106249	-0.0813407
386	2.1	2.1	13.4	sp|P52272|HNRPM_HUMAN	Heterogeneous nuclear ribonucleoprotein M OS=Homo sapiens OX=9606 GN=HNRNPM PE=1 SV=3	HNRPM	P52272	HUMAN	2	0.8241	0.3338	0.8954	0.6009	0.8166	0.3297	catalytic step 2 spliceosome [GO:0071013]; collagen-containing extracellular matrix [GO:0062023]; cytoplasm [GO:0005737]; extracellular exosome [GO:0070062]; membrane [GO:0016020]; nuclear matrix [GO:0016363]; nucleolus [GO:0005730]; nucleoplasm [GO:0005654]; nucleus [GO:0005634]; paraspeckles [GO:0042382]; post-mRNA release spliceosomal complex [GO:0071014]; ribonucleoprotein complex [GO:1990904…	-0.279109	-0.476514	-0.159396	-0.221198	-0.292299	-0.481881
387	2.1	2.1	9.2	sp|P39656|OST48_HUMAN	Dolichyl-diphosphooligosaccharide--protein glycosyltransferase 48 kDa subunit OS=Homo sapiens OX=9606 GN=DDOST PE=1 SV=4	OST48	P39656	HUMAN	2	0.871	0.5209	1	0.9648	0.8318	0.4633	azurophil granule membrane [GO:0035577]; endoplasmic reticulum [GO:0005783]; endoplasmic reticulum membrane [GO:0005789]; integral component of membrane [GO:0016021]; intracellular membrane-bounded organelle [GO:0043231]; membrane [GO:0016020]; oligosaccharyltransferase complex [GO:0008250]; plasma membrane [GO:0005886]; protein-containing complex [GO:0032991]	-0.199255	-0.283246	0	-0.0155627	-0.265691	-0.334138
388	2.09	2.17	7.2	sp|Q16363|LAMA4_HUMAN	Laminin subunit alpha-4 OS=Homo sapiens OX=9606 GN=LAMA4 PE=1 SV=4	LAMA4	Q16363	HUMAN	1	1.2359	0.674	0.787	0.6572	0.8017	0.6826	basement membrane [GO:0005604]; collagen-containing extracellular matrix [GO:0062023]; extracellular exosome [GO:0070062]; extracellular region [GO:0005576]	0.305562	-0.17134	-0.345564	-0.182302	-0.318866	-0.165834
389	2.09	2.11	7.9	sp|Q04637|IF4G1_HUMAN	Eukaryotic translation initiation factor 4 gamma 1 OS=Homo sapiens OX=9606 GN=EIF4G1 PE=1 SV=4	IF4G1	Q04637	HUMAN	2	1.4588	0.4107	0.8954	0.7743	1.4723	0.4035	cytoplasm [GO:0005737]; cytosol [GO:0005829]; eukaryotic translation initiation factor 4F complex [GO:0016281]; membrane [GO:0016020]; nucleus [GO:0005634]; polysome [GO:0005844]	0.544782	-0.386475	-0.159396	-0.111091	0.558072	-0.394156
390	2.09	2.09	17	sp|P14868|SYDC_HUMAN	Aspartate--tRNA ligase, cytoplasmic OS=Homo sapiens OX=9606 GN=DARS PE=1 SV=2	SYDC	P14868	HUMAN	1	0.8954	0.8428	1.1803	0.729	1.0568	0.8909	aminoacyl-tRNA synthetase multienzyme complex [GO:0017101]; cytoplasm [GO:0005737]; cytosol [GO:0005829]; extracellular exosome [GO:0070062]; membrane [GO:0016020]; synapse [GO:0045202]	-0.159396	-0.0742755	0.239154	-0.137272	0.0797024	-0.050171
391	2.09	2.09	6.6	sp|P55884|EIF3B_HUMAN	Eukaryotic translation initiation factor 3 subunit B OS=Homo sapiens OX=9606 GN=EIF3B PE=1 SV=3	EIF3B	P55884	HUMAN	1	0.7798	0.6301	0.7447	0.7943	0.9727	0.7342	cytosol [GO:0005829]; eukaryotic 43S preinitiation complex [GO:0016282]; eukaryotic 48S preinitiation complex [GO:0033290]; eukaryotic translation initiation factor 3 complex [GO:0005852]; eukaryotic translation initiation factor 3 complex, eIF3m [GO:0071541]; extracellular exosome [GO:0070062]; synapse [GO:0045202]	-0.358824	-0.200591	-0.425269	-0.100015	-0.0399332	-0.134186
392	2.09	2.09	20.7	sp|P61586|RHOA_HUMAN	Transforming protein RhoA OS=Homo sapiens OX=9606 GN=RHOA PE=1 SV=1	RHOA	P61586	HUMAN	1	1.8535	0.3574	1.3062	0.6077	1.6596	0.4157	apical junction complex [GO:0043296]; axon [GO:0030424]; cell cortex [GO:0005938]; cell division site [GO:0032153]; cell junction [GO:0030054]; cell periphery [GO:0071944]; cleavage furrow [GO:0032154]; cytoplasm [GO:0005737]; cytoskeleton [GO:0005856]; cytosol [GO:0005829]; dendritic spine [GO:0043197]; endoplasmic reticulum membrane [GO:0005789]; endosome [GO:0005768]; extracellular exosome [GO…	0.890252	-0.446845	0.385376	-0.216311	0.730836	-0.38122
393	2.08	2.13	7.5	sp|P51532|SMCA4_HUMAN	Transcription activator BRG1 OS=Homo sapiens OX=9606 GN=SMARCA4 PE=1 SV=2	SMCA4	P51532	HUMAN	1	1.2823	0.6327	0.912	0.8717	1.0965	0.8331	extracellular space [GO:0005615]; membrane [GO:0016020]; nBAF complex [GO:0071565]; npBAF complex [GO:0071564]; nuclear chromatin [GO:0000790]; nucleolus [GO:0005730]; nucleoplasm [GO:0005654]; nucleus [GO:0005634]; protein-containing complex [GO:0032991]; SWI/SNF complex [GO:0016514]	0.358734	-0.198802	-0.132894	-0.059633	0.132906	-0.0793029
394	2.08	2.08	6.6	sp|P26640|SYVC_HUMAN	Valine--tRNA ligase OS=Homo sapiens OX=9606 GN=VARS PE=1 SV=4	SYVC	P26640	HUMAN	1	0.9908	0.9992	1.0965	0.3812	1.0765	0.4328	cytosol [GO:0005829]	-0.0133342	-0.000347575	0.132906	-0.418847	0.106348	-0.363713
395	2.08	2.08	11.5	sp|Q12907|LMAN2_HUMAN	Vesicular integral-membrane protein VIP36 OS=Homo sapiens OX=9606 GN=LMAN2 PE=1 SV=1	LMAN2	Q12907	HUMAN	1	1.1482	0.8776	1.2134	0.4461	1.0471	0.771	cell surface [GO:0009986]; COPII-coated ER to Golgi transport vesicle [GO:0030134]; endoplasmic reticulum-Golgi intermediate compartment [GO:0005793]; endoplasmic reticulum-Golgi intermediate compartment membrane [GO:0033116]; endoplasmic reticulum membrane [GO:0005789]; extracellular exosome [GO:0070062]; extracellular space [GO:0005615]; Golgi apparatus [GO:0005794]; Golgi membrane [GO:0000139]…	0.199374	-0.0567034	0.279055	-0.350568	0.0663992	-0.112946
396	2.07	4.09	17.5	sp|P61026|RAB10_HUMAN	Ras-related protein Rab-10 OS=Homo sapiens OX=9606 GN=RAB10 PE=1 SV=1	RAB10	P61026	HUMAN	2	0.8472	0.667	0.7311	0.4495	0.7656	0.5121	cell-cell adherens junction [GO:0005913]; cilium [GO:0005929]; cytoplasmic vesicle membrane [GO:0030659]; cytosol [GO:0005829]; endoplasmic reticulum membrane [GO:0005789]; endoplasmic reticulum tubular network [GO:0071782]; endosome [GO:0005768]; exocytic vesicle [GO:0070382]; extracellular exosome [GO:0070062]; focal adhesion [GO:0005925]; Golgi apparatus [GO:0005794]; Golgi membrane [GO:000013…	-0.239226	-0.175874	-0.451859	-0.34727	-0.385337	-0.290645
397	2.07	2.12	4.1	sp|Q14839|CHD4_HUMAN	Chromodomain-helicase-DNA-binding protein 4 OS=Homo sapiens OX=9606 GN=CHD4 PE=1 SV=2	CHD4	Q14839	HUMAN	1	2.7797	0.2307	1.3183	0.5965	1.7378	0.3881	centrosome [GO:0005813]; cytoplasm [GO:0005737]; membrane [GO:0016020]; nuclear chromatin [GO:0000790]; nucleoplasm [GO:0005654]; nucleus [GO:0005634]; NuRD complex [GO:0016581]; protein-containing complex [GO:0032991]	1.47493	-0.636952	0.398679	-0.22439	0.797262	-0.411056
398	2.07	2.09	11.9	sp|P48444|COPD_HUMAN	Coatomer subunit delta OS=Homo sapiens OX=9606 GN=ARCN1 PE=1 SV=1	COPD	P48444	HUMAN	1	0.871	0.8626	0.955	0.7984	0.9908	0.7309	COPI-coated vesicle [GO:0030137]; COPI vesicle coat [GO:0030126]; cytosol [GO:0005829]; endoplasmic reticulum membrane [GO:0005789]; Golgi membrane [GO:0000139]; membrane [GO:0016020]; transport vesicle [GO:0030133]	-0.199255	-0.0641905	-0.0664274	-0.0977795	-0.0133342	-0.136142
399	2.07	2.07	11	sp|Q9NZ01|TECR_HUMAN	Very-long-chain enoyl-CoA reductase OS=Homo sapiens OX=9606 GN=TECR PE=1 SV=1	TECR	Q9NZ01	HUMAN	1	0.7586	0.5413	0.8954	0.7945	0.955	0.9292	endoplasmic reticulum [GO:0005783]; endoplasmic reticulum membrane [GO:0005789]; integral component of endoplasmic reticulum membrane [GO:0030176]; nucleus [GO:0005634]	-0.398589	-0.266562	-0.159396	-0.0999061	-0.0664274	-0.0318908
400	2.07	2.07	17.8	sp|P62269|RS18_HUMAN	40S ribosomal protein S18 OS=Homo sapiens OX=9606 GN=RPS18 PE=1 SV=3	RS18	P62269	HUMAN	1	1.0186	0.944	0.8395	0.7209	0.9638	0.9553	cytosol [GO:0005829]; cytosolic small ribosomal subunit [GO:0022627]; extracellular exosome [GO:0070062]; focal adhesion [GO:0005925]; membrane [GO:0016020]; nucleoplasm [GO:0005654]; nucleus [GO:0005634]; postsynaptic density [GO:0014069]; ribosome [GO:0005840]; small ribosomal subunit [GO:0015935]	0.0265876	-0.025028	-0.252398	-0.142125	-0.0531943	-0.0198602
401	2.07	2.07	10.2	sp|P41227|NAA10_HUMAN	N-alpha-acetyltransferase 10 OS=Homo sapiens OX=9606 GN=NAA10 PE=1 SV=1	NAA10	P41227	HUMAN	1	1.2823	0.3567	0.9727	0.9279	1.2706	0.3624	cytoplasm [GO:0005737]; cytosol [GO:0005829]; intracellular [GO:0005622]; membrane [GO:0016020]; NatA complex [GO:0031415]; nucleolus [GO:0005730]; nucleus [GO:0005634]	0.358734	-0.447697	-0.0399332	-0.0324988	0.34551	-0.440812
402	2.06	2.11	8.3	sp|P05067|A4_HUMAN	Amyloid-beta A4 protein OS=Homo sapiens OX=9606 GN=APP PE=1 SV=3	A4	P05067	HUMAN	1	1.0666	0.8676	1.1482	0.7443	1.1803	0.7009	amyloid-beta complex [GO:0106003]; apical part of cell [GO:0045177]; astrocyte projection [GO:0097449]; axon [GO:0030424]; cell-cell junction [GO:0005911]; cell surface [GO:0009986]; ciliary rootlet [GO:0035253]; clathrin-coated pit [GO:0005905]; COPII-coated ER to Golgi transport vesicle [GO:0030134]; cytoplasm [GO:0005737]; cytosol [GO:0005829]; dendritic shaft [GO:0043198]; dendritic spine [GO…	0.0930192	-0.0616805	0.199374	-0.128252	0.239154	-0.154344
403	2.05	2.12	13.9	sp|P35998|PRS7_HUMAN	26S proteasome regulatory subunit 7 OS=Homo sapiens OX=9606 GN=PSMC2 PE=1 SV=3	PRS7	P35998	HUMAN	1	0.7047	0.2236	1.5417	0.2985	1.1169	0.6326	cytoplasm [GO:0005737]; cytoplasmic ribonucleoprotein granule [GO:0036464]; cytosol [GO:0005829]; dendritic spine [GO:0043197]; extracellular region [GO:0005576]; ficolin-1-rich granule lumen [GO:1904813]; membrane [GO:0016020]; nucleoplasm [GO:0005654]; nucleus [GO:0005634]; P-body [GO:0000932]; proteasome accessory complex [GO:0022624]; proteasome complex [GO:0000502]; proteasome regulatory par…	-0.504919	-0.650528	0.624522	-0.525056	0.1595	-0.198871
404	2.05	2.05	21.7	sp|P61513|RL37A_HUMAN	60S ribosomal protein L37a OS=Homo sapiens OX=9606 GN=RPL37A PE=1 SV=2	RL37A	P61513	HUMAN	1	0.955	0.6785	0.955	0.5955	0.9727	0.7571	cytosol [GO:0005829]; cytosolic large ribosomal subunit [GO:0022625]; extracellular exosome [GO:0070062]; focal adhesion [GO:0005925]; nucleus [GO:0005634]	-0.0664274	-0.16845	-0.0664274	-0.225118	-0.0399332	-0.120847
405	2.04	2.04	10.6	sp|Q9H6X2|ANTR1_HUMAN	Anthrax toxin receptor 1 OS=Homo sapiens OX=9606 GN=ANTXR1 PE=1 SV=2	ANTR1	Q9H6X2	HUMAN	1	1.028	0.5531	0.929	0.8852	0.955	0.8655	cell surface [GO:0009986]; endosome membrane [GO:0010008]; external side of plasma membrane [GO:0009897]; filopodium membrane [GO:0031527]; integral component of membrane [GO:0016021]; lamellipodium membrane [GO:0031258]; plasma membrane [GO:0005886]	0.0398403	-0.257196	-0.106249	-0.0529586	-0.0664274	-0.0627329
406	2.04	2.04	18.9	sp|P22061|PIMT_HUMAN	Protein-L-isoaspartate(D-aspartate) O-methyltransferase OS=Homo sapiens OX=9606 GN=PCMT1 PE=1 SV=4	PIMT	P22061	HUMAN	3	0.278	0.1899	1.1066	0.8198	0.7112	0.5519	cytoplasm [GO:0005737]; cytosol [GO:0005829]; extracellular exosome [GO:0070062]; extracellular vesicle [GO:1903561]	-1.84684	-0.721475	0.146134	-0.0862921	-0.491673	-0.25814
407	2.03	4.08	39.4	sp|P32119|PRDX2_HUMAN	Peroxiredoxin-2 OS=Homo sapiens OX=9606 GN=PRDX2 PE=1 SV=5	PRDX2	P32119	HUMAN	3	0.863	0.5705	0.9817	0.9869	0.879	0.5964	cytoplasm [GO:0005737]; cytosol [GO:0005829]; extracellular exosome [GO:0070062]	-0.212568	-0.243744	-0.0266459	-0.00572685	-0.186065	-0.224462
408	2.03	2.04	5.7	sp|Q7L1W4|LRC8D_HUMAN	Volume-regulated anion channel subunit LRRC8D OS=Homo sapiens OX=9606 GN=LRRC8D PE=1 SV=1	LRC8D	Q7L1W4	HUMAN	1	0.7178	0.4452	0.863	0.6885	0.912	0.8227	cytoplasm [GO:0005737]; endoplasmic reticulum membrane [GO:0005789]; integral component of plasma membrane [GO:0005887]; ion channel complex [GO:0034702]; membrane [GO:0016020]; plasma membrane [GO:0005886]	-0.478346	-0.351445	-0.212568	-0.162096	-0.132894	-0.0847585
409	2.03	2.04	9.5	sp|P08865|RSSA_HUMAN	40S ribosomal protein SA OS=Homo sapiens OX=9606 GN=RPSA PE=1 SV=4	RSSA	P08865	HUMAN	1	0.6982	0.5368	0.6427	0.4697	0.9376	0.9073	cytoplasm [GO:0005737]; cytosol [GO:0005829]; cytosolic small ribosomal subunit [GO:0022627]; extracellular exosome [GO:0070062]; membrane [GO:0016020]; nucleoplasm [GO:0005654]; nucleus [GO:0005634]; plasma membrane [GO:0005886]	-0.518288	-0.270187	-0.637783	-0.328179	-0.0929555	-0.0422491
410	2.03	2.03	3.9	sp|P35555|FBN1_HUMAN	Fibrillin-1 OS=Homo sapiens OX=9606 GN=FBN1 PE=1 SV=3	FBN1	P35555	HUMAN	1	0.6427	0.4088	0.7943	0.6299	0.6486	0.415	basement membrane [GO:0005604]; collagen-containing extracellular matrix [GO:0062023]; endoplasmic reticulum lumen [GO:0005788]; extracellular matrix [GO:0031012]; extracellular region [GO:0005576]; extracellular space [GO:0005615]; microfibril [GO:0001527]	-0.637783	-0.388489	-0.332244	-0.200728	-0.624599	-0.381952
411	2.03	2.03	7.9	sp|P78371|TCPB_HUMAN	T-complex protein 1 subunit beta OS=Homo sapiens OX=9606 GN=CCT2 PE=1 SV=4	TCPB	P78371	HUMAN	1	2.9648	0.2187	2.8576	0.2262	2.9923	0.2163	azurophil granule lumen [GO:0035578]; cell body [GO:0044297]; chaperonin-containing T-complex [GO:0005832]; cytosol [GO:0005829]; extracellular exosome [GO:0070062]; extracellular region [GO:0005576]; microtubule [GO:0005874]; myelin sheath [GO:0043209]; zona pellucida receptor complex [GO:0002199]	1.56793	-0.660151	1.5148	-0.645507	1.58125	-0.664943
412	2.03	2.03	3.8	sp|P42765|THIM_HUMAN	3-ketoacyl-CoA thiolase, mitochondrial OS=Homo sapiens OX=9606 GN=ACAA2 PE=1 SV=2	THIM	P42765	HUMAN	1	1.1912	0.7015	0.955	0.9406	1.0093	0.9714	mitochondrial matrix [GO:0005759]; mitochondrion [GO:0005739]	0.252416	-0.153972	-0.0664274	-0.026595	0.0133551	-0.0126019
413	2.02	12.28	50.5	sp|P06753|TPM3_HUMAN	Tropomyosin alpha-3 chain OS=Homo sapiens OX=9606 GN=TPM3 PE=1 SV=2	TPM3	P06753	HUMAN	6	1.7061	0.285	1.7701	0.2701	1.7701	0.2708	actin cytoskeleton [GO:0015629]; actin filament [GO:0005884]; cytoskeleton [GO:0005856]; cytosol [GO:0005829]; extracellular exosome [GO:0070062]; muscle thin filament tropomyosin [GO:0005862]; stress fiber [GO:0001725]	0.770702	-0.545155	0.823831	-0.568475	0.823831	-0.567351
414	2.02	2.04	9.4	sp|Q96T37|RBM15_HUMAN	RNA-binding protein 15 OS=Homo sapiens OX=9606 GN=RBM15 PE=1 SV=2	RBM15	Q96T37	HUMAN	1	0.9036	0.854	0.863	0.7872	0.9638	0.9609	nuclear membrane [GO:0031965]; nuclear speck [GO:0016607]; nucleoplasm [GO:0005654]; nucleus [GO:0005634]; RNA N6-methyladenosine methyltransferase complex [GO:0036396]	-0.146244	-0.0685421	-0.212568	-0.103915	-0.0531943	-0.0173218
415	2.02	2.04	5.7	sp|P22413|ENPP1_HUMAN	Ectonucleotide pyrophosphatase/phosphodiesterase family member 1 OS=Homo sapiens OX=9606 GN=ENPP1 PE=1 SV=2	ENPP1	P22413	HUMAN	1	1.4191	0.5269	1.4454	0.5088	1.4322	0.5219	basolateral plasma membrane [GO:0016323]; cell surface [GO:0009986]; extracellular space [GO:0005615]; integral component of membrane [GO:0016021]; integral component of plasma membrane [GO:0005887]; lysosomal membrane [GO:0005765]; plasma membrane [GO:0005886]	0.504976	-0.278272	0.531469	-0.293453	0.518233	-0.282413
416	2.02	2.03	13.6	sp|O75477|ERLN1_HUMAN	Erlin-1 OS=Homo sapiens OX=9606 GN=ERLIN1 PE=1 SV=1	ERLN1	O75477	HUMAN	1	1.4322	0.5225	1.2942	0.619	0.9908	0.9965	endoplasmic reticulum [GO:0005783]; endoplasmic reticulum membrane [GO:0005789]; integral component of membrane [GO:0016021]; protein-containing complex [GO:0032991]	0.518233	-0.281914	0.372061	-0.208309	-0.0133342	-0.0015227
417	2.02	2.02	13.8	sp|O75821|EIF3G_HUMAN	Eukaryotic translation initiation factor 3 subunit G OS=Homo sapiens OX=9606 GN=EIF3G PE=1 SV=2	EIF3G	O75821	HUMAN	1	0.9638	0.8848	0.863	0.6334	0.863	0.6331	cytoplasm [GO:0005737]; cytosol [GO:0005829]; eukaryotic 43S preinitiation complex [GO:0016282]; eukaryotic 48S preinitiation complex [GO:0033290]; eukaryotic translation initiation factor 3 complex [GO:0005852]; perinuclear region of cytoplasm [GO:0048471]	-0.0531943	-0.0531549	-0.212568	-0.198322	-0.212568	-0.198528
418	2.02	2.02	4.7	sp|P42224|STAT1_HUMAN	Signal transducer and activator of transcription 1-alpha/beta OS=Homo sapiens OX=9606 GN=STAT1 PE=1 SV=2	STAT1	P42224	HUMAN	1	1.0765	0.8639	0.9908	0.9958	1	0.9824	axon [GO:0030424]; cytoplasm [GO:0005737]; cytosol [GO:0005829]; dendrite [GO:0030425]; nuclear chromatin [GO:0000790]; nucleolus [GO:0005730]; nucleoplasm [GO:0005654]; nucleus [GO:0005634]; perinuclear region of cytoplasm [GO:0048471]; protein-containing complex [GO:0032991]	0.106348	-0.0635365	-0.0133342	-0.00182788	0	-0.00771165
419	2.02	2.02	7.7	sp|P43897|EFTS_HUMAN	Elongation factor Ts, mitochondrial OS=Homo sapiens OX=9606 GN=TSFM PE=1 SV=2	EFTS	P43897	HUMAN	1	0.7047	0.5472	0.6486	0.4748	1	0.9912	mitochondrial matrix [GO:0005759]; mitochondrion [GO:0005739]; nucleus [GO:0005634]	-0.504919	-0.261854	-0.624599	-0.323489	0	-0.00383871
420	2.02	2.02	15.4	sp|P49207|RL34_HUMAN	60S ribosomal protein L34 OS=Homo sapiens OX=9606 GN=RPL34 PE=1 SV=3	RL34	P49207	HUMAN	1	1.0568	0.8127	1.0568	0.7508	1.0666	0.729	cytosol [GO:0005829]; cytosolic large ribosomal subunit [GO:0022625]; endoplasmic reticulum [GO:0005783]; extracellular exosome [GO:0070062]	0.0797024	-0.0900697	0.0797024	-0.124476	0.0930192	-0.137272
421	2.02	2.02	9.5	sp|Q9NRW3|ABC3C_HUMAN	DNA dC->dU-editing enzyme APOBEC-3C OS=Homo sapiens OX=9606 GN=APOBEC3C PE=1 SV=2	ABC3C	Q9NRW3	HUMAN	1	1.3062	0.6074	0.879	0.8149	1.1588	0.7574	cytoplasm [GO:0005737]; nucleus [GO:0005634]; P-body [GO:0000932]	0.385376	-0.216525	-0.186065	-0.0888957	0.212632	-0.120675
422	2.02	2.02	9.8	sp|P61081|UBC12_HUMAN	NEDD8-conjugating enzyme Ubc12 OS=Homo sapiens OX=9606 GN=UBE2M PE=1 SV=1	UBC12	P61081	HUMAN	1	1.1912	0.7368	0.912	0.8387	1.0965	0.8466	cytosol [GO:0005829]; nucleoplasm [GO:0005654]	0.252416	-0.13265	-0.132894	-0.0763934	0.132906	-0.0723217
423	2.02	2.02	8.7	sp|P50402|EMD_HUMAN	Emerin OS=Homo sapiens OX=9606 GN=EMD PE=1 SV=1	EMD	P50402	HUMAN	1	1.0666	0.8737	0.9908	0.9999	1.1376	0.7601	cytoplasm [GO:0005737]; endoplasmic reticulum [GO:0005783]; integral component of membrane [GO:0016021]; membrane [GO:0016020]; microtubule [GO:0005874]; nuclear envelope [GO:0005635]; nuclear inner membrane [GO:0005637]; nuclear membrane [GO:0031965]; nuclear outer membrane [GO:0005640]; nucleoplasm [GO:0005654]; spindle [GO:0005819]	0.0930192	-0.0586377	-0.0133342	-4.34316e-05	0.185993	-0.119129
424	2.01	16.17	35.8	sp|Q13509|TBB3_HUMAN	Tubulin beta-3 chain OS=Homo sapiens OX=9606 GN=TUBB3 PE=1 SV=2	TBB3	Q13509	HUMAN	13	1.3183	0.602	0.9462	0.9239	0.879	0.8162	axon [GO:0030424]; cytoplasm [GO:0005737]; dendrite [GO:0030425]; extracellular exosome [GO:0070062]; microtubule [GO:0005874]; nucleus [GO:0005634]	0.398679	-0.220404	-0.0797829	-0.034375	-0.186065	-0.0882034
425	2.01	2.03	6.3	sp|O43493|TGON2_HUMAN	Trans-Golgi network integral membrane protein 2 OS=Homo sapiens OX=9606 GN=TGOLN2 PE=1 SV=3	TGON2	O43493	HUMAN	1	0.7379	0.5927	0.3802	0.2476	0.9908	0.9993	clathrin-coated vesicle membrane [GO:0030665]; endoplasmic reticulum lumen [GO:0005788]; endosome [GO:0005768]; Golgi apparatus [GO:0005794]; integral component of membrane [GO:0016021]; nucleoplasm [GO:0005654]; plasma membrane [GO:0005886]; trans-Golgi network [GO:0005802]; trans-Golgi network transport vesicle [GO:0030140]; transport vesicle [GO:0030133]	-0.438503	-0.227165	-1.39517	-0.606249	-0.0133342	-0.000304113
426	2.01	2.02	14.1	sp|P18621|RL17_HUMAN	60S ribosomal protein L17 OS=Homo sapiens OX=9606 GN=RPL17 PE=1 SV=3	RL17	P18621	HUMAN	2	0.879	0.6175	0.9036	0.6663	0.9638	0.9119	cytosol [GO:0005829]; cytosolic large ribosomal subunit [GO:0022625]; nucleus [GO:0005634]	-0.186065	-0.209363	-0.146244	-0.17633	-0.0531943	-0.0400528
427	2.01	2.01	18.9	sp|Q9NX63|MIC19_HUMAN	MICOS complex subunit MIC19 OS=Homo sapiens OX=9606 GN=CHCHD3 PE=1 SV=1	MIC19	Q9NX63	HUMAN	1	1.9409	0.3372	1.4723	0.4959	1.3305	0.5901	cytoplasm [GO:0005737]; extracellular exosome [GO:0070062]; MICOS complex [GO:0061617]; mitochondrial inner membrane [GO:0005743]; mitochondrion [GO:0005739]; nucleus [GO:0005634]	0.956726	-0.472112	0.558072	-0.304606	0.411969	-0.229074
428	2.01	2.01	8.8	sp|Q9P258|RCC2_HUMAN	Protein RCC2 OS=Homo sapiens OX=9606 GN=RCC2 PE=1 SV=2	RCC2	Q9P258	HUMAN	1	0.9908	0.8052	1.0864	0.7826	1.2359	0.7743	chromosome, centromeric core domain [GO:0034506]; cytosol [GO:0005829]; early endosome membrane [GO:0031901]; microtubule [GO:0005874]; midbody [GO:0030496]; mitotic spindle midzone [GO:1990023]; nucleolus [GO:0005730]; plasma membrane [GO:0005886]	-0.0133342	-0.0940962	0.119555	-0.10646	0.305562	-0.111091
429	2.01	2.01	5.9	sp|Q96RQ3|MCCA_HUMAN	Methylcrotonoyl-CoA carboxylase subunit alpha, mitochondrial OS=Homo sapiens OX=9606 GN=MCCC1 PE=1 SV=3	MCCA	Q96RQ3	HUMAN	1	1.2023	0.7046	1.0093	0.9652	1.0093	0.9766	3-methylcrotonyl-CoA carboxylase complex, mitochondrial [GO:0002169]; cytosol [GO:0005829]; methylcrotonoyl-CoA carboxylase complex [GO:1905202]; mitochondrial matrix [GO:0005759]; mitochondrion [GO:0005739]	0.265797	-0.152057	0.0133551	-0.0153827	0.0133551	-0.0102833
430	2.01	2.01	7.5	sp|P22695|QCR2_HUMAN	Cytochrome b-c1 complex subunit 2, mitochondrial OS=Homo sapiens OX=9606 GN=UQCRC2 PE=1 SV=3	QCR2	P22695	HUMAN	1	1.1695	0.7485	1.1803	0.7363	1.1066	0.8271	mitochondrial inner membrane [GO:0005743]; mitochondrial respiratory chain complex III [GO:0005750]; mitochondrial respiratory chain complex IV [GO:0005751]; mitochondrion [GO:0005739]; myelin sheath [GO:0043209]; nucleoplasm [GO:0005654]	0.225892	-0.125808	0.239154	-0.132945	0.146134	-0.082442
431	2.01	2.01	14.7	sp|P62750|RL23A_HUMAN	60S ribosomal protein L23a OS=Homo sapiens OX=9606 GN=RPL23A PE=1 SV=1	RL23A	P62750	HUMAN	1	1.2706	0.6398	1.4322	0.5226	1.5276	0.4707	cytoplasm [GO:0005737]; cytosol [GO:0005829]; cytosolic large ribosomal subunit [GO:0022625]; extracellular exosome [GO:0070062]; nucleolus [GO:0005730]; nucleus [GO:0005634]	0.34551	-0.193956	0.518233	-0.281831	0.611267	-0.327256
432	2	44.18	65.3	sp|P60709|ACTB_HUMAN	Actin, cytoplasmic 1 OS=Homo sapiens OX=9606 GN=ACTB PE=1 SV=1	ACTB	P60709	HUMAN	80							actin cytoskeleton [GO:0015629]; blood microparticle [GO:0072562]; cytoplasm [GO:0005737]; cytoplasmic ribonucleoprotein granule [GO:0036464]; cytoskeleton [GO:0005856]; cytosol [GO:0005829]; dense body [GO:0097433]; extracellular exosome [GO:0070062]; extracellular space [GO:0005615]; focal adhesion [GO:0005925]; glutamatergic synapse [GO:0098978]; membrane [GO:0016020]; NuA4 histone acetyltrans…	#NUM!	#NUM!	#NUM!	#NUM!	#NUM!	#NUM!
433	2	25.74	52.3	sp|Q9BQE3|TBA1C_HUMAN	Tubulin alpha-1C chain OS=Homo sapiens OX=9606 GN=TUBA1C PE=1 SV=1	TBA1C	Q9BQE3	HUMAN	23	1.1376	0.7891	0.7727	0.6413	0.8954	0.8375	cytoplasm [GO:0005737]; microtubule [GO:0005874]; microtubule cytoskeleton [GO:0015630]; nucleus [GO:0005634]; vesicle [GO:0031982]	0.185993	-0.102868	-0.37202	-0.192939	-0.159396	-0.0770152
434	2	13.64	40.6	sp|P10412|H14_HUMAN	Histone H1.4 OS=Homo sapiens OX=9606 GN=HIST1H1E PE=1 SV=2	H14	P10412	HUMAN	7	1.4723	0.8373	3.9811	0.4432	2.5119	0.4945	nuclear heterochromatin [GO:0005720]; nuclear nucleosome [GO:0000788]; nucleus [GO:0005634]	0.558072	-0.0771189	1.99317	-0.3534	1.32878	-0.305834
435	2	4	16.3	sp|P61106|RAB14_HUMAN	Ras-related protein Rab-14 OS=Homo sapiens OX=9606 GN=RAB14 PE=1 SV=4	RAB14	P61106	HUMAN	2	0.879	0.8148	0.8954	0.8422	0.673	0.5026	cytosol [GO:0005829]; early endosome [GO:0005769]; early endosome membrane [GO:0031901]; extracellular exosome [GO:0070062]; Golgi membrane [GO:0000139]; Golgi stack [GO:0005795]; intracellular [GO:0005622]; intracellular membrane-bounded organelle [GO:0043231]; late endosome [GO:0005770]; lysosomal membrane [GO:0005765]; lysosome [GO:0005764]; nuclear outer membrane-endoplasmic reticulum membran…	-0.186065	-0.088949	-0.159396	-0.0745848	-0.571322	-0.298778
436	2	3.19	29.8	sp|P63104|1433Z_HUMAN	14-3-3 protein zeta/delta OS=Homo sapiens OX=9606 GN=YWHAZ PE=1 SV=1	1433Z	P63104	HUMAN	2	0.955	0.9829	0.8318	0.7894	1.3804	0.5493	blood microparticle [GO:0072562]; cytoplasm [GO:0005737]; cytosol [GO:0005829]; extracellular exosome [GO:0070062]; extracellular space [GO:0005615]; focal adhesion [GO:0005925]; glutamatergic synapse [GO:0098978]; hippocampal mossy fiber to CA3 synapse [GO:0098686]; melanosome [GO:0042470]; mitochondrion [GO:0005739]; nucleoplasm [GO:0005654]; nucleus [GO:0005634]; vesicle [GO:0031982]	-0.0664274	-0.00749066	-0.265691	-0.102703	0.465086	-0.26019
437	2	2.47	13.3	sp|P84085|ARF5_HUMAN	ADP-ribosylation factor 5 OS=Homo sapiens OX=9606 GN=ARF5 PE=1 SV=2	ARF5	P84085	HUMAN	1	1.0864	0.8497	0.8472	0.7616	1.0666	0.8768	cytoplasm [GO:0005737]; extracellular exosome [GO:0070062]; Golgi apparatus [GO:0005794]; perinuclear region of cytoplasm [GO:0048471]; plasma membrane [GO:0005886]	0.119555	-0.0707344	-0.239226	-0.118273	0.0930192	-0.0570995
438	2	2.13	3.8	sp|O75976|CBPD_HUMAN	Carboxypeptidase D OS=Homo sapiens OX=9606 GN=CPD PE=1 SV=2	CBPD	O75976	HUMAN	1	0.3565	0.2321	1.6904	0.4031	1.6144	0.4288	extracellular exosome [GO:0070062]; extracellular space [GO:0005615]; integral component of membrane [GO:0016021]; membrane [GO:0016020]; plasma membrane [GO:0005886]	-1.48803	-0.634325	0.757365	-0.394587	0.690998	-0.367745
439	2	2.08	11	sp|Q12797|ASPH_HUMAN	Aspartyl/asparaginyl beta-hydroxylase OS=Homo sapiens OX=9606 GN=ASPH PE=1 SV=3	ASPH	Q12797	HUMAN	1	2.0324	0.3184	1.0186	0.9623	1.0765	0.867	calcium channel complex [GO:0034704]; cell [GO:0005623]; cortical endoplasmic reticulum [GO:0032541]; endoplasmic reticulum [GO:0005783]; endoplasmic reticulum membrane [GO:0005789]; integral component of endoplasmic reticulum membrane [GO:0030176]; integral component of membrane [GO:0016021]; junctional sarcoplasmic reticulum membrane [GO:0014701]; plasma membrane [GO:0005886]; sarcoplasmic reti…	1.02318	-0.497027	0.0265876	-0.0166895	0.106348	-0.0619809
440	2	2.07	3.7	sp|Q12769|NU160_HUMAN	Nuclear pore complex protein Nup160 OS=Homo sapiens OX=9606 GN=NUP160 PE=1 SV=3	NU160	Q12769	HUMAN	1	1.6293	0.4272	1	0.9847	1.0471	0.9108	cytosol [GO:0005829]; nuclear envelope [GO:0005635]; nuclear pore [GO:0005643]; nuclear pore outer ring [GO:0031080]	0.704252	-0.369369	0	-0.00669606	0.0663992	-0.040577
441	2	2.05	10.4	sp|Q9UHB9|SRP68_HUMAN	Signal recognition particle subunit SRP68 OS=Homo sapiens OX=9606 GN=SRP68 PE=1 SV=2	SRP68	Q9UHB9	HUMAN	1	2.5823	0.2465	2.8054	0.2298	2.421	0.2635	cytosol [GO:0005829]; endoplasmic reticulum [GO:0005783]; focal adhesion [GO:0005925]; nucleolus [GO:0005730]; ribosome [GO:0005840]; signal recognition particle [GO:0048500]; signal recognition particle, endoplasmic reticulum targeting [GO:0005786]	1.36866	-0.608183	1.48821	-0.63865	1.2756	-0.579219
442	2	2.05	7.9	sp|P28066|PSA5_HUMAN	Proteasome subunit alpha type-5 OS=Homo sapiens OX=9606 GN=PSMA5 PE=1 SV=3	PSA5	P28066	HUMAN	1	0.6368	0.463	1.6293	0.4231	1.2359	0.6737	cytoplasm [GO:0005737]; cytosol [GO:0005829]; extracellular exosome [GO:0070062]; extracellular region [GO:0005576]; ficolin-1-rich granule lumen [GO:1904813]; nucleoplasm [GO:0005654]; nucleus [GO:0005634]; proteasome complex [GO:0000502]; proteasome core complex [GO:0005839]; proteasome core complex, alpha-subunit complex [GO:0019773]; secretory granule lumen [GO:0034774]	-0.651088	-0.334419	0.704252	-0.373557	0.305562	-0.171533
443	2	2.04	3.9	sp|Q99523|SORT_HUMAN	Sortilin OS=Homo sapiens OX=9606 GN=SORT1 PE=1 SV=3	SORT	Q99523	HUMAN	1	1.7378	0.3855	1.0471	0.909	1.7701	0.3797	cell surface [GO:0009986]; clathrin-coated pit [GO:0005905]; clathrin-coated vesicle [GO:0030136]; cytoplasmic vesicle [GO:0031410]; cytoplasmic vesicle membrane [GO:0030659]; cytosol [GO:0005829]; dendrite [GO:0030425]; early endosome [GO:0005769]; endoplasmic reticulum membrane [GO:0005789]; endosome membrane [GO:0010008]; Golgi apparatus [GO:0005794]; Golgi cisterna membrane [GO:0032580]; inte…	0.797262	-0.413976	0.0663992	-0.0414361	0.823831	-0.420559
444	2	2.03	14.6	sp|P13726|TF_HUMAN	Tissue factor OS=Homo sapiens OX=9606 GN=F3 PE=1 SV=1	TF	P13726	HUMAN	1							cell surface [GO:0009986]; collagen-containing extracellular matrix [GO:0062023]; extracellular space [GO:0005615]; integral component of membrane [GO:0016021]; intrinsic component of external side of plasma membrane [GO:0031233]; plasma membrane [GO:0005886]; serine-type peptidase complex [GO:1905286]	#NUM!	#NUM!	#NUM!	#NUM!	#NUM!	#NUM!
445	2	2.03	10.3	sp|P46781|RS9_HUMAN	40S ribosomal protein S9 OS=Homo sapiens OX=9606 GN=RPS9 PE=1 SV=3	RS9	P46781	HUMAN	1	1.3677	0.542	1.3062	0.537	1.4588	0.5212	cytoplasm [GO:0005737]; cytosol [GO:0005829]; cytosolic small ribosomal subunit [GO:0022627]; extracellular exosome [GO:0070062]; focal adhesion [GO:0005925]; membrane [GO:0016020]; nucleolus [GO:0005730]; nucleoplasm [GO:0005654]; nucleus [GO:0005634]; ribonucleoprotein complex [GO:1990904]; ribosome [GO:0005840]; synapse [GO:0045202]	0.451752	-0.266001	0.385376	-0.270026	0.544782	-0.282996
446	2	2.02	9.7	sp|Q14914|PTGR1_HUMAN	Prostaglandin reductase 1 OS=Homo sapiens OX=9606 GN=PTGR1 PE=1 SV=2	PTGR1	Q14914	HUMAN	1	1.406	0.5323	1.0471	0.9111	1.4997	0.4791	cytoplasm [GO:0005737]; extracellular exosome [GO:0070062]	0.491597	-0.273844	0.0663992	-0.040434	0.584674	-0.319574
447	2	2.02	2.6	sp|Q10471|GALT2_HUMAN	Polypeptide N-acetylgalactosaminyltransferase 2 OS=Homo sapiens OX=9606 GN=GALNT2 PE=1 SV=1	GALT2	Q10471	HUMAN	1	1.556	0.4577	1.6293	0.4231	1.7061	0.3989	endoplasmic reticulum membrane [GO:0005789]; extracellular region [GO:0005576]; Golgi apparatus [GO:0005794]; Golgi cisterna membrane [GO:0032580]; Golgi membrane [GO:0000139]; Golgi stack [GO:0005795]; integral component of Golgi membrane [GO:0030173]; membrane [GO:0016020]; perinuclear region of cytoplasm [GO:0048471]	0.637842	-0.339419	0.704252	-0.373557	0.770702	-0.399136
448	2	2.01	4.5	sp|Q9NQC3|RTN4_HUMAN	Reticulon-4 OS=Homo sapiens OX=9606 GN=RTN4 PE=1 SV=2	RTN4	Q9NQC3	HUMAN	1	0.9727	0.9994	1.1588	0.9017	0.8954	0.7284	cell projection [GO:0042995]; endoplasmic reticulum [GO:0005783]; endoplasmic reticulum membrane [GO:0005789]; endoplasmic reticulum tubular network [GO:0071782]; endoplasmic reticulum tubular network membrane [GO:0098826]; integral component of endoplasmic reticulum membrane [GO:0030176]; intracellular [GO:0005622]; neuronal cell body [GO:0043025]; nuclear envelope [GO:0005635]; plasma membrane …	-0.0399332	-0.000260655	0.212632	-0.0449379	-0.159396	-0.13763
449	2	2.01	17.7	sp|P20042|IF2B_HUMAN	Eukaryotic translation initiation factor 2 subunit 2 OS=Homo sapiens OX=9606 GN=EIF2S2 PE=1 SV=2	IF2B	P20042	HUMAN	1	0.879	0.8063	1.028	0.9405	0.7047	0.54	cytoplasm [GO:0005737]; cytosol [GO:0005829]; eukaryotic translation initiation factor 2 complex [GO:0005850]	-0.186065	-0.0935033	0.0398403	-0.0266412	-0.504919	-0.267606
450	2	2	14.6	sp|Q01844|EWS_HUMAN	RNA-binding protein EWS OS=Homo sapiens OX=9606 GN=EWSR1 PE=1 SV=1	EWS	Q01844	HUMAN	1	0.8166	0.7022	0.9908	0.9936	1.0864	0.8525	cytoplasm [GO:0005737]; nucleolus [GO:0005730]; nucleus [GO:0005634]; plasma membrane [GO:0005886]	-0.292299	-0.153539	-0.0133342	-0.00278842	0.119555	-0.0693056
451	2	2	4.5	sp|Q14767|LTBP2_HUMAN	Latent-transforming growth factor beta-binding protein 2 OS=Homo sapiens OX=9606 GN=LTBP2 PE=1 SV=3	LTBP2	Q14767	HUMAN	1	0.955	0.9413	1.4191	0.5291	0.8954	0.8391	cell [GO:0005623]; collagen-containing extracellular matrix [GO:0062023]; extracellular exosome [GO:0070062]; extracellular matrix [GO:0031012]; extracellular region [GO:0005576]; extracellular space [GO:0005615]	-0.0664274	-0.0262719	0.504976	-0.276462	-0.159396	-0.0761863
452	2	2	9.7	sp|Q8NF37|PCAT1_HUMAN	Lysophosphatidylcholine acyltransferase 1 OS=Homo sapiens OX=9606 GN=LPCAT1 PE=1 SV=2	PCAT1	Q8NF37	HUMAN	1	1.1169	0.8111	1.0093	0.9773	0.9727	0.9685	azurophil granule membrane [GO:0035577]; endoplasmic reticulum [GO:0005783]; endoplasmic reticulum membrane [GO:0005789]; Golgi apparatus [GO:0005794]; Golgi membrane [GO:0000139]; integral component of membrane [GO:0016021]; lipid droplet [GO:0005811]; membrane [GO:0016020]; plasma membrane [GO:0005886]	0.1595	-0.0909256	0.0133551	-0.0099721	-0.0399332	-0.0139004
453	2	2	8.6	sp|P55072|TERA_HUMAN	Transitional endoplasmic reticulum ATPase OS=Homo sapiens OX=9606 GN=VCP PE=1 SV=4	TERA	P55072	HUMAN	1	0.863	0.785	0.8472	0.7514	0.863	0.7822	ATPase complex [GO:1904949]; azurophil granule lumen [GO:0035578]; cytoplasm [GO:0005737]; cytoplasmic stress granule [GO:0010494]; cytosol [GO:0005829]; Derlin-1 retrotranslocation complex [GO:0036513]; endoplasmic reticulum [GO:0005783]; endoplasmic reticulum membrane [GO:0005789]; extracellular exosome [GO:0070062]; extracellular region [GO:0005576]; ficolin-1-rich granule lumen [GO:1904813]; …	-0.212568	-0.10513	-0.239226	-0.124129	-0.212568	-0.106682
454	2	2	8.1	sp|P40692|MLH1_HUMAN	DNA mismatch repair protein Mlh1 OS=Homo sapiens OX=9606 GN=MLH1 PE=1 SV=1	MLH1	P40692	HUMAN	1	0.5297	0.3567	1.4723	0.4972	1.2942	0.6183	chiasma [GO:0005712]; late recombination nodule [GO:0005715]; male germ cell nucleus [GO:0001673]; membrane [GO:0016020]; mismatch repair complex [GO:0032300]; MutLalpha complex [GO:0032389]; nucleoplasm [GO:0005654]; nucleus [GO:0005634]; synaptonemal complex [GO:0000795]	-0.916753	-0.447697	0.558072	-0.303469	0.372061	-0.208801
455	2	2	9.1	sp|O95831|AIFM1_HUMAN	Apoptosis-inducing factor 1, mitochondrial OS=Homo sapiens OX=9606 GN=AIFM1 PE=1 SV=1	AIFM1	O95831	HUMAN	1	1.1376	0.7786	0.7447	0.596	0.9204	0.8849	cytosol [GO:0005829]; mitochondrial inner membrane [GO:0005743]; mitochondrial intermembrane space [GO:0005758]; mitochondrion [GO:0005739]; nucleus [GO:0005634]; perinuclear region of cytoplasm [GO:0048471]	0.185993	-0.108686	-0.425269	-0.224754	-0.119667	-0.0531058
456	2	2	2.7	sp|Q9UHN6|CEIP2_HUMAN	Cell surface hyaluronidase OS=Homo sapiens OX=9606 GN=CEMIP2 PE=1 SV=1	CEIP2	Q9UHN6	HUMAN	1	1.1588	0.7559	1.3305	0.5909	0.9462	0.9192	extracellular exosome [GO:0070062]; integral component of membrane [GO:0016021]; integral component of plasma membrane [GO:0005887]	0.212632	-0.121536	0.411969	-0.228486	-0.0797829	-0.03659
457	2	2	4.5	sp|Q9H0D6|XRN2_HUMAN	5'-3' exoribonuclease 2 OS=Homo sapiens OX=9606 GN=XRN2 PE=1 SV=1	XRN2	Q9H0D6	HUMAN	1	1.0666	0.8838	0.7178	0.5658	0.871	0.7935	aggresome [GO:0016235]; membrane [GO:0016020]; nucleolus [GO:0005730]; nucleoplasm [GO:0005654]; nucleus [GO:0005634]	0.0930192	-0.053646	-0.478346	-0.247337	-0.199255	-0.100453
458	2	2	6.7	sp|Q6NUK1|SCMC1_HUMAN	Calcium-binding mitochondrial carrier protein SCaMC-1 OS=Homo sapiens OX=9606 GN=SLC25A24 PE=1 SV=2	SCMC1	Q6NUK1	HUMAN	1	1.2589	0.6503	0.9817	0.9808	1.2023	0.7065	integral component of membrane [GO:0016021]; mitochondrial inner membrane [GO:0005743]; mitochondrion [GO:0005739]	0.332164	-0.186886	-0.0266459	-0.00841954	0.265797	-0.150888
459	2	2	7.1	sp|O94826|TOM70_HUMAN	Mitochondrial import receptor subunit TOM70 OS=Homo sapiens OX=9606 GN=TOMM70 PE=1 SV=1	TOM70	O94826	HUMAN	1	0.1995	0.1529	0.6855	0.5222	0.3162	0.21	extracellular exosome [GO:0070062]; integral component of membrane [GO:0016021]; membrane [GO:0016020]; mitochondrial outer membrane [GO:0005741]; mitochondrial outer membrane translocase complex [GO:0005742]; mitochondrion [GO:0005739]	-2.32554	-0.815593	-0.544771	-0.282163	-1.66109	-0.677781
460	2	2	10.4	sp|Q5SWX8|ODR4_HUMAN	Protein odr-4 homolog OS=Homo sapiens OX=9606 GN=ODR4 PE=1 SV=1	ODR4	Q5SWX8	HUMAN	1	1.3804	0.5493	0.9036	0.8582	0.8318	0.7284	integral component of membrane [GO:0016021]	0.465086	-0.26019	-0.146244	-0.0664115	-0.265691	-0.13763
461	2	2	6.8	sp|P31040|SDHA_HUMAN	Succinate dehydrogenase [ubiquinone] flavoprotein subunit, mitochondrial OS=Homo sapiens OX=9606 GN=SDHA PE=1 SV=2	SDHA	P31040	HUMAN	1	0.955	0.9364	1.3305	0.5901	1.1272	0.7979	mitochondrial inner membrane [GO:0005743]; mitochondrial respiratory chain complex II, succinate dehydrogenase complex (ubiquinone) [GO:0005749]; mitochondrion [GO:0005739]; myelin sheath [GO:0043209]; nucleolus [GO:0005730]; plasma membrane succinate dehydrogenase complex [GO:0045282]	-0.0664274	-0.0285386	0.411969	-0.229074	0.172744	-0.0980515
462	2	2	5.4	sp|Q8WTV0|SCRB1_HUMAN	Scavenger receptor class B member 1 OS=Homo sapiens OX=9606 GN=SCARB1 PE=1 SV=1	SCRB1	Q8WTV0	HUMAN	1	0.871	0.797	1.5136	0.4721	2.0512	0.3146	caveola [GO:0005901]; cell surface [GO:0009986]; endocytic vesicle membrane [GO:0030666]; extracellular exosome [GO:0070062]; integral component of plasma membrane [GO:0005887]; intracellular membrane-bounded organelle [GO:0043231]; lysosomal membrane [GO:0005765]; microvillus membrane [GO:0031528]; plasma membrane [GO:0005886]	-0.199255	-0.0985417	0.597984	-0.325966	1.03647	-0.502241
463	2	2	5.1	sp|Q1KMD3|HNRL2_HUMAN	Heterogeneous nuclear ribonucleoprotein U-like protein 2 OS=Homo sapiens OX=9606 GN=HNRNPUL2 PE=1 SV=1	HNRL2	Q1KMD3	HUMAN	1	1.3305	0.5938	1	0.9894	1.5417	0.4628	membrane [GO:0016020]; nucleoplasm [GO:0005654]; nucleus [GO:0005634]	0.411969	-0.22636	0	-0.00462809	0.624522	-0.334607
464	2	2	11.7	sp|P52799|EFNB2_HUMAN	Ephrin-B2 OS=Homo sapiens OX=9606 GN=EFNB2 PE=1 SV=1	EFNB2	P52799	HUMAN	1	0.5297	0.4025	0.871	0.7106	0.4529	0.2718	focal adhesion [GO:0005925]; glutamatergic synapse [GO:0098978]; integral component of plasma membrane [GO:0005887]; integral component of postsynaptic density membrane [GO:0099061]; integral component of presynaptic membrane [GO:0099056]; plasma membrane [GO:0005886]; Schaffer collateral - CA1 synapse [GO:0098685]	-0.916753	-0.395234	-0.199255	-0.148375	-1.14274	-0.565751
465	2	2	3.3	sp|P51659|DHB4_HUMAN	Peroxisomal multifunctional enzyme type 2 OS=Homo sapiens OX=9606 GN=HSD17B4 PE=1 SV=3	DHB4	P51659	HUMAN	1	0.6855	0.519	0.879	0.8161	1.0666	0.8887	cytosol [GO:0005829]; membrane [GO:0016020]; peroxisomal matrix [GO:0005782]; peroxisomal membrane [GO:0005778]; peroxisome [GO:0005777]	-0.544771	-0.284833	-0.186065	-0.0882566	0.0930192	-0.0512448
466	2	2	8.3	sp|Q9H6B4|CLMP_HUMAN	CXADR-like membrane protein OS=Homo sapiens OX=9606 GN=CLMP PE=1 SV=1	CLMP	Q9H6B4	HUMAN	1	0.8954	0.835	1.0186	0.9613	0.9462	0.9244	bicellular tight junction [GO:0005923]; cell surface [GO:0009986]; cytoplasmic microtubule [GO:0005881]; integral component of membrane [GO:0016021]; plasma membrane [GO:0005886]	-0.159396	-0.0783135	0.0265876	-0.0171411	-0.0797829	-0.0341401
467	2	2	8.3	sp|Q9BRX2|PELO_HUMAN	Protein pelota homolog OS=Homo sapiens OX=9606 GN=PELO PE=1 SV=2	PELO	Q9BRX2	HUMAN	1	0.6546	0.405	0.6368	0.4855	1.1169	0.8902	cytoplasm [GO:0005737]; nucleus [GO:0005634]	-0.611314	-0.392545	-0.651088	-0.313811	0.1595	-0.0505124
468	2	2	15.7	sp|Q8TCZ2|C99L2_HUMAN	CD99 antigen-like protein 2 OS=Homo sapiens OX=9606 GN=CD99L2 PE=1 SV=1	C99L2	Q8TCZ2	HUMAN	1	1.6144	0.4309	2.7797	0.2307	2.3988	0.2657	cell-cell adherens junction [GO:0005913]; cell surface [GO:0009986]; focal adhesion [GO:0005925]; integral component of membrane [GO:0016021]; plasma membrane [GO:0005886]	0.690998	-0.365624	1.47493	-0.636952	1.26231	-0.575608
469	2	2	3.4	sp|Q5VUB5|F1711_HUMAN	Protein FAM171A1 OS=Homo sapiens OX=9606 GN=FAM171A1 PE=1 SV=1	F1711	Q5VUB5	HUMAN	1	0.413	0.2687	0.5916	0.4152	0.7244	0.5685	integral component of membrane [GO:0016021]	-1.27579	-0.570732	-0.757306	-0.381743	-0.465142	-0.24527
470	2	2	6.2	sp|Q3ZCQ8|TIM50_HUMAN	Mitochondrial import inner membrane translocase subunit TIM50 OS=Homo sapiens OX=9606 GN=TIMM50 PE=1 SV=2	TIM50	Q3ZCQ8	HUMAN	1	0.929	0.8907	0.9204	0.8849	1.1482	0.77	integral component of membrane [GO:0016021]; mitochondrial inner membrane [GO:0005743]; mitochondrion [GO:0005739]; nuclear speck [GO:0016607]; nucleoplasm [GO:0005654]; TIM23 mitochondrial import inner membrane translocase complex [GO:0005744]	-0.106249	-0.0502685	-0.119667	-0.0531058	0.199374	-0.113509
471	2	2	22.8	sp|P26447|S10A4_HUMAN	Protein S100-A4 OS=Homo sapiens OX=9606 GN=S100A4 PE=1 SV=1	S10A4	P26447	HUMAN	1	1.5276	0.4683	1.4588	0.5025	1.6596	0.4147	extracellular exosome [GO:0070062]; extracellular region [GO:0005576]; extracellular space [GO:0005615]; neuron projection [GO:0043005]; nucleus [GO:0005634]; perinuclear region of cytoplasm [GO:0048471]	0.611267	-0.329476	0.544782	-0.298864	0.730836	-0.382266
472	2	2	7.3	sp|P05198|IF2A_HUMAN	Eukaryotic translation initiation factor 2 subunit 1 OS=Homo sapiens OX=9606 GN=EIF2S1 PE=1 SV=3	IF2A	P05198	HUMAN	1	1.0471	0.8624	0.9817	0.9176	0.9462	0.9978	cytoplasmic stress granule [GO:0010494]; cytosol [GO:0005829]; eukaryotic 48S preinitiation complex [GO:0033290]; eukaryotic translation initiation factor 2B complex [GO:0005851]; eukaryotic translation initiation factor 2 complex [GO:0005850]; extracellular exosome [GO:0070062]; glial limiting end-foot [GO:0097451]; membrane [GO:0016020]; multi-eIF complex [GO:0043614]; nucleus [GO:0005634]; pol…	0.0663992	-0.0642913	-0.0266459	-0.0373466	-0.0797829	-0.0009565
473	2	2	3.4	sp|Q9H6U8|ALG9_HUMAN	Alpha-1,2-mannosyltransferase ALG9 OS=Homo sapiens OX=9606 GN=ALG9 PE=1 SV=2	ALG9	Q9H6U8	HUMAN	1	0.6546	0.4851	0.8241	0.7168	0.5808	0.4016	endoplasmic reticulum [GO:0005783]; endoplasmic reticulum membrane [GO:0005789]; integral component of membrane [GO:0016021]; membrane [GO:0016020]	-0.611314	-0.314169	-0.279109	-0.144602	-0.783887	-0.396206
474	2	2	10.9	sp|Q8N5M9|JAGN1_HUMAN	Protein jagunal homolog 1 OS=Homo sapiens OX=9606 GN=JAGN1 PE=1 SV=1	JAGN1	Q8N5M9	HUMAN	1	0.9204	0.6313	1.1066	0.8093	0.912	0.8699	endoplasmic reticulum [GO:0005783]; endoplasmic reticulum membrane [GO:0005789]; integral component of membrane [GO:0016021]	-0.119667	-0.199764	0.146134	-0.0918905	-0.132894	-0.0605307
475	2	2	12.2	sp|Q5JNZ5|RS26L_HUMAN	Putative 40S ribosomal protein S26-like 1 OS=Homo sapiens OX=9606 GN=RPS26P11 PE=5 SV=1	RS26L	Q5JNZ5	HUMAN	1	0.912	0.9887	0.9036	0.8372	1.0864	0.8633	cytosolic small ribosomal subunit [GO:0022627]	-0.132894	-0.00493547	-0.146244	-0.0771708	0.119555	-0.0638383
476	2	2	4.2	sp|P85037|FOXK1_HUMAN	Forkhead box protein K1 OS=Homo sapiens OX=9606 GN=FOXK1 PE=1 SV=1	FOXK1	P85037	HUMAN	1							cytoplasm [GO:0005737]; nucleoplasm [GO:0005654]; nucleus [GO:0005634]	#NUM!	#NUM!	#NUM!	#NUM!	#NUM!	#NUM!
477	2	2	10.2	sp|P83731|RL24_HUMAN	60S ribosomal protein L24 OS=Homo sapiens OX=9606 GN=RPL24 PE=1 SV=1	RL24	P83731	HUMAN	1	1.2359	0.6734	1.1272	0.7984	1.0186	0.9481	cytoplasm [GO:0005737]; cytosol [GO:0005829]; cytosolic large ribosomal subunit [GO:0022625]; endoplasmic reticulum [GO:0005783]; extracellular exosome [GO:0070062]; membrane [GO:0016020]; polysomal ribosome [GO:0042788]; synapse [GO:0045202]	0.305562	-0.171727	0.172744	-0.0977795	0.0265876	-0.0231459
478	2	2	8.3	sp|P48729|KC1A_HUMAN	Casein kinase I isoform alpha OS=Homo sapiens OX=9606 GN=CSNK1A1 PE=1 SV=2	KC1A	P48729	HUMAN	1	1.5136	0.477	0.863	0.7851	0.7112	0.5533	beta-catenin destruction complex [GO:0030877]; centrosome [GO:0005813]; ciliary basal body [GO:0036064]; cilium [GO:0005929]; condensed chromosome kinetochore [GO:0000777]; cytoplasm [GO:0005737]; cytosol [GO:0005829]; membrane [GO:0016020]; nuclear speck [GO:0016607]; nucleus [GO:0005634]; ribonucleoprotein complex [GO:1990904]	0.597984	-0.321482	-0.212568	-0.105075	-0.491673	-0.257039
479	2	2	7.1	sp|O15372|EIF3H_HUMAN	Eukaryotic translation initiation factor 3 subunit H OS=Homo sapiens OX=9606 GN=EIF3H PE=1 SV=1	EIF3H	O15372	HUMAN	1	1.2134	0.6924	1.7061	0.3959	1.4454	0.5118	cytosol [GO:0005829]; eukaryotic 43S preinitiation complex [GO:0016282]; eukaryotic 48S preinitiation complex [GO:0033290]; eukaryotic translation initiation factor 3 complex [GO:0005852]; eukaryotic translation initiation factor 3 complex, eIF3m [GO:0071541]; extracellular exosome [GO:0070062]; membrane [GO:0016020]; polysomal ribosome [GO:0042788]	0.279055	-0.159643	0.770702	-0.402414	0.531469	-0.2909
480	2	2	13	sp|Q9P2X0|DPM3_HUMAN	Dolichol-phosphate mannosyltransferase subunit 3 OS=Homo sapiens OX=9606 GN=DPM3 PE=1 SV=2	DPM3	Q9P2X0	HUMAN	1	1.4322	0.5171	1.4859	0.4871	1.4191	0.5244	dolichol-phosphate-mannose synthase complex [GO:0033185]; endoplasmic reticulum [GO:0005783]; endoplasmic reticulum membrane [GO:0005789]; integral component of endoplasmic reticulum membrane [GO:0030176]; mannosyltransferase complex [GO:0031501]; membrane [GO:0016020]	0.518233	-0.286425	0.571337	-0.312382	0.504976	-0.280337
481	2	2	4.3	sp|Q9H3N1|TMX1_HUMAN	Thioredoxin-related transmembrane protein 1 OS=Homo sapiens OX=9606 GN=TMX1 PE=1 SV=1	TMX1	Q9H3N1	HUMAN	1	1.0666	0.8516	1.1482	0.7971	1.0864	0.8889	endoplasmic reticulum membrane [GO:0005789]; integral component of membrane [GO:0016021]	0.0930192	-0.0697643	0.199374	-0.0984872	0.119555	-0.0511471
482	2	2	6.6	sp|Q16563|SYPL1_HUMAN	Synaptophysin-like protein 1 OS=Homo sapiens OX=9606 GN=SYPL1 PE=1 SV=1	SYPL1	Q16563	HUMAN	1							extracellular exosome [GO:0070062]; integral component of membrane [GO:0016021]; integral component of plasma membrane [GO:0005887]; integral component of synaptic vesicle membrane [GO:0030285]; melanosome [GO:0042470]; secretory granule [GO:0030141]	#NUM!	#NUM!	#NUM!	#NUM!	#NUM!	#NUM!
483	2	2	8.5	sp|P62316|SMD2_HUMAN	Small nuclear ribonucleoprotein Sm D2 OS=Homo sapiens OX=9606 GN=SNRPD2 PE=1 SV=1	SMD2	P62316	HUMAN	1	1.5136	0.4754	0.9727	0.9714	1.0965	0.839	catalytic step 2 spliceosome [GO:0071013]; cytosol [GO:0005829]; extracellular exosome [GO:0070062]; methylosome [GO:0034709]; nucleoplasm [GO:0005654]; nucleus [GO:0005634]; pICln-Sm protein complex [GO:0034715]; small nuclear ribonucleoprotein complex [GO:0030532]; SMN-Sm protein complex [GO:0034719]; spliceosomal complex [GO:0005681]; U12-type spliceosomal complex [GO:0005689]; U1 snRNP [GO:00…	0.597984	-0.322941	-0.0399332	-0.0126019	0.132906	-0.076238
484	2	2	15.1	sp|P62306|RUXF_HUMAN	Small nuclear ribonucleoprotein F OS=Homo sapiens OX=9606 GN=SNRPF PE=1 SV=1	RUXF	P62306	HUMAN	1	2.2284	0.2857	1.888	0.3484	1.1169	0.8087	catalytic step 2 spliceosome [GO:0071013]; cytosol [GO:0005829]; methylosome [GO:0034709]; nucleoplasm [GO:0005654]; nucleus [GO:0005634]; pICln-Sm protein complex [GO:0034715]; small nuclear ribonucleoprotein complex [GO:0030532]; small nucleolar ribonucleoprotein complex [GO:0005732]; SMN-Sm protein complex [GO:0034719]; spliceosomal complex [GO:0005681]; U12-type spliceosomal complex [GO:00056…	1.15601	-0.54409	0.916859	-0.457922	0.1595	-0.0922126
485	2	2	9.3	sp|P49458|SRP09_HUMAN	Signal recognition particle 9 kDa protein OS=Homo sapiens OX=9606 GN=SRP9 PE=1 SV=2	SRP09	P49458	HUMAN	1	1.2246	0.6841	0.9817	0.9788	0.6138	0.4347	cytosol [GO:0005829]; signal recognition particle, endoplasmic reticulum targeting [GO:0005786]; signal recognition particle receptor complex [GO:0005785]	0.292311	-0.16488	-0.0266459	-0.00930604	-0.704159	-0.36181
486	2	2	4.7	sp|P48307|TFPI2_HUMAN	Tissue factor pathway inhibitor 2 OS=Homo sapiens OX=9606 GN=TFPI2 PE=1 SV=1	TFPI2	P48307	HUMAN	1							extracellular matrix [GO:0031012]; extracellular space [GO:0005615]	#NUM!	#NUM!	#NUM!	#NUM!	#NUM!	#NUM!
487	2	2	2.6	sp|P02749|APOH_HUMAN	Beta-2-glycoprotein 1 OS=Homo sapiens OX=9606 GN=APOH PE=1 SV=3	APOH	P02749	HUMAN	1	0.9036	0.8596	0.7112	0.5557	1.0375	0.9286	cell surface [GO:0009986]; chylomicron [GO:0042627]; collagen-containing extracellular matrix [GO:0062023]; extracellular exosome [GO:0070062]; extracellular region [GO:0005576]; extracellular space [GO:0005615]; high-density lipoprotein particle [GO:0034364]; platelet dense granule lumen [GO:0031089]; very-low-density lipoprotein particle [GO:0034361]	-0.146244	-0.0657036	-0.491673	-0.25516	0.0531113	-0.0321713
488	2	2	4.9	sp|O95456|PSMG1_HUMAN	Proteasome assembly chaperone 1 OS=Homo sapiens OX=9606 GN=PSMG1 PE=1 SV=1	PSMG1	O95456	HUMAN	1	1.6596	0.4145	1.3062	0.6101	1.0186	0.952	cytoplasm [GO:0005737]; cytosol [GO:0005829]; endoplasmic reticulum [GO:0005783]; Golgi apparatus [GO:0005794]; nucleoplasm [GO:0005654]; nucleus [GO:0005634]	0.730836	-0.382475	0.385376	-0.214599	0.0265876	-0.0213631
489	2	2	4.5	sp|O43760|SNG2_HUMAN	Synaptogyrin-2 OS=Homo sapiens OX=9606 GN=SYNGR2 PE=1 SV=1	SNG2	O43760	HUMAN	1	2.2909	0.2777	1.5136	0.4739	2.208	0.2894	cell junction [GO:0030054]; extracellular exosome [GO:0070062]; integral component of membrane [GO:0016021]; lipid droplet [GO:0005811]; neuromuscular junction [GO:0031594]; synaptic vesicle membrane [GO:0030672]	1.19591	-0.556424	0.597984	-0.324313	1.14274	-0.538501
490	1.99	2	13.7	sp|Q70UQ0|IKIP_HUMAN	Inhibitor of nuclear factor kappa-B kinase-interacting protein OS=Homo sapiens OX=9606 GN=IKBIP PE=1 SV=1	IKIP	Q70UQ0	HUMAN	1	1.3183	0.5969	1.6444	0.4209	1.5276	0.4704
491	1.96	2	10	sp|P49736|MCM2_HUMAN	DNA replication licensing factor MCM2 OS=Homo sapiens OX=9606 GN=MCM2 PE=1 SV=4	MCM2	P49736	HUMAN	1
492	1.96	2	13.6	sp|P07737|PROF1_HUMAN	Profilin-1 OS=Homo sapiens OX=9606 GN=PFN1 PE=1 SV=2	PROF1	P07737	HUMAN	1	1.1695	0.7454	0.9727	0.9629	0.863	0.7822
493	1.94	2.02	7.3	sp|P49755|TMEDA_HUMAN	Transmembrane emp24 domain-containing protein 10 OS=Homo sapiens OX=9606 GN=TMED10 PE=1 SV=2	TMEDA	P49755	HUMAN	1	0.871	0.6214	0.929	0.8386	1.3305	0.4206
494	1.92	2.19	6.6	sp|Q14008|CKAP5_HUMAN	Cytoskeleton-associated protein 5 OS=Homo sapiens OX=9606 GN=CKAP5 PE=1 SV=3	CKAP5	Q14008	HUMAN	1	1.3804	0.5486	1.4588	0.5338	1.1803	0.7317
495	1.9	2.09	7.3	sp|Q8NB49|AT11C_HUMAN	Phospholipid-transporting ATPase IG OS=Homo sapiens OX=9606 GN=ATP11C PE=1 SV=3	AT11C	Q8NB49	HUMAN	1	0.879	0.3639	1.0093	0.7414	1	0.8215
496	1.89	1.89	10.1	sp|Q15003|CND2_HUMAN	Condensin complex subunit 2 OS=Homo sapiens OX=9606 GN=NCAPH PE=1 SV=3	CND2	Q15003	HUMAN	1	0.8472	0.3717	0.9204	0.7072	0.8166	0.3177
497	1.87	4.01	9.4	sp|Q9NZR1|TMOD2_HUMAN	Tropomodulin-2 OS=Homo sapiens OX=9606 GN=TMOD2 PE=1 SV=1	TMOD2	Q9NZR1	HUMAN	2	1.0765	0.8791	2.2699	0.6256	2.3988	0.6075
498	1.86	1.86	18.1	sp|P08962|CD63_HUMAN	CD63 antigen OS=Homo sapiens OX=9606 GN=CD63 PE=1 SV=2	CD63	P08962	HUMAN	2	0.6427	0.8803	1.3428	0.5959	2.4434	0.2139
499	1.85	1.85	1.5	sp|Q9C0K1|S39A8_HUMAN	Zinc transporter ZIP8 OS=Homo sapiens OX=9606 GN=SLC39A8 PE=2 SV=1	S39A8	Q9C0K1	HUMAN	1	1.406	0.5392	1.5849	0.4431	1.1272	0.7968
500	1.84	1.84	6.3	sp|P55285|CADH6_HUMAN	Cadherin-6 OS=Homo sapiens OX=9606 GN=CDH6 PE=1 SV=1	CADH6	P55285	HUMAN	1	1	0.9499	0.9376	0.7251	0.9204	0.6621
501	1.83	1.83	16.9	sp|Q03135|CAV1_HUMAN	Caveolin-1 OS=Homo sapiens OX=9606 GN=CAV1 PE=1 SV=4	CAV1	Q03135	HUMAN	1	1.0568	0.8854	0.7447	0.4307	0.631	0.3243
502	1.82	1.82	10.3	sp|Q9NY35|CLDN1_HUMAN	Claudin domain-containing protein 1 OS=Homo sapiens OX=9606 GN=CLDND1 PE=1 SV=1	CLDN1	Q9NY35	HUMAN	1
503	1.81	1.91	15.8	sp|P40227|TCPZ_HUMAN	T-complex protein 1 subunit zeta OS=Homo sapiens OX=9606 GN=CCT6A PE=1 SV=3	TCPZ	P40227	HUMAN	1	0.2249	0.0645	0.3076	0.1562	0.8551	0.7015
504	1.8	1.8	14.5	sp|P47914|RL29_HUMAN	60S ribosomal protein L29 OS=Homo sapiens OX=9606 GN=RPL29 PE=1 SV=2	RL29	P47914	HUMAN	1	0.9727	0.9632	1.1169	0.8063	1.028	0.9418
505	1.79	1.81	4.6	sp|P50443|S26A2_HUMAN	Sulfate transporter OS=Homo sapiens OX=9606 GN=SLC26A2 PE=1 SV=2	S26A2	P50443	HUMAN	1	1.0965	0.8035	0.8872	0.7827	0.8017	0.6254
506	1.79	1.79	14.8	sp|P62888|RL30_HUMAN	60S ribosomal protein L30 OS=Homo sapiens OX=9606 GN=RPL30 PE=1 SV=2	RL30	P62888	HUMAN	1	0.929	0.7011	1.0765	0.6688	1.0965	0.5999
507	1.77	3.89	18.3	sp|P20340|RAB6A_HUMAN	Ras-related protein Rab-6A OS=Homo sapiens OX=9606 GN=RAB6A PE=1 SV=3	RAB6A	P20340	HUMAN	2	0.9908	0.9951	1.1803	0.7328	1.2246	0.6861
508	1.77	1.77	14.1	sp|Q8IVT2|MISP_HUMAN	Mitotic interactor and substrate of PLK1 OS=Homo sapiens OX=9606 GN=MISP PE=1 SV=1	MISP	Q8IVT2	HUMAN	1	0.3281	0.2162	0.8318	0.7263	1.0375	0.9279
509	1.74	6.13	31.4	sp|P16401|H15_HUMAN	Histone H1.5 OS=Homo sapiens OX=9606 GN=HIST1H1B PE=1 SV=3	H15	P16401	HUMAN	4	0.8395	0.5394	1.3677	0.5931	1.6144	0.4011
510	1.74	1.74	4.7	sp|Q658P3|STEA3_HUMAN	Metalloreductase STEAP3 OS=Homo sapiens OX=9606 GN=STEAP3 PE=1 SV=2	STEA3	Q658P3	HUMAN	1	1.0375	0.9203	0.9036	0.8496	0.8166	0.7091
511	1.73	1.74	16.6	sp|Q13347|EIF3I_HUMAN	Eukaryotic translation initiation factor 3 subunit I OS=Homo sapiens OX=9606 GN=EIF3I PE=1 SV=1	EIF3I	Q13347	HUMAN	2	1.1482	0.7724	1.556	0.4548	1.5704	0.4494
512	1.73	1.73	15.7	sp|P07910|HNRPC_HUMAN	Heterogeneous nuclear ribonucleoproteins C1/C2 OS=Homo sapiens OX=9606 GN=HNRNPC PE=1 SV=4	HNRPC	P07910	HUMAN	1	0.7727	0.643	0.8872	0.8201	0.9727	0.9683
513	1.72	1.72	2.8	sp|Q5VU97|CAHD1_HUMAN	VWFA and cache domain-containing protein 1 OS=Homo sapiens OX=9606 GN=CACHD1 PE=2 SV=2	CAHD1	Q5VU97	HUMAN	1	1.0765	0.7371	0.8017	0.6476	1.0375	0.9317
514	1.71	1.72	9.4	sp|Q12792|TWF1_HUMAN	Twinfilin-1 OS=Homo sapiens OX=9606 GN=TWF1 PE=1 SV=3	TWF1	Q12792	HUMAN	1	0.7656	0.6988	0.8017	0.4552	0.8017	0.6644
515	1.7	1.74	11.4	sp|P26373|RL13_HUMAN	60S ribosomal protein L13 OS=Homo sapiens OX=9606 GN=RPL13 PE=1 SV=4	RL13	P26373	HUMAN	1	0.6792	0.5144	0.6368	0.4626	0.9204	0.8818
516	1.7	1.7	8.8	sp|P62851|RS25_HUMAN	40S ribosomal protein S25 OS=Homo sapiens OX=9606 GN=RPS25 PE=1 SV=1	RS25	P62851	HUMAN	1	0.871	0.7916	0.5754	0.3983	1.1588	0.7543
517	1.66	1.66	3.9	sp|Q15393|SF3B3_HUMAN	Splicing factor 3B subunit 3 OS=Homo sapiens OX=9606 GN=SF3B3 PE=1 SV=4	SF3B3	Q15393	HUMAN	1	1.5417	0.4635	0.8872	0.8254	0.8091	0.6987
518	1.65	1.7	14.2	sp|Q14152|EIF3A_HUMAN	Eukaryotic translation initiation factor 3 subunit A OS=Homo sapiens OX=9606 GN=EIF3A PE=1 SV=1	EIF3A	Q14152	HUMAN	1	1.0093	0.765	1.0471	0.494	0.9908	0.9926
519	1.65	1.65	31.8	sp|Q9NP84|TNR12_HUMAN	Tumor necrosis factor receptor superfamily member 12A OS=Homo sapiens OX=9606 GN=TNFRSF12A PE=1 SV=1	TNR12	Q9NP84	HUMAN	1	0.9908	0.9929	1.1169	0.8129	0.955	0.9456
520	1.62	1.62	5	sp|Q9UBS4|DJB11_HUMAN	DnaJ homolog subfamily B member 11 OS=Homo sapiens OX=9606 GN=DNAJB11 PE=1 SV=1	DJB11	Q9UBS4	HUMAN	1	1.2589	0.6485	1.0765	0.8607	0.955	0.946
521	1.6	1.6	6.5	sp|P09874|PARP1_HUMAN	Poly [ADP-ribose] polymerase 1 OS=Homo sapiens OX=9606 GN=PARP1 PE=1 SV=4	PARP1	P09874	HUMAN	1
522	1.59	1.65	5.3	sp|P57678|GEMI4_HUMAN	Gem-associated protein 4 OS=Homo sapiens OX=9606 GN=GEMIN4 PE=1 SV=2	GEMI4	P57678	HUMAN	1	1.8535	0.3578	0.929	0.9011	1.6293	0.4226
523	1.59	1.64	7.8	sp|P30533|AMRP_HUMAN	Alpha-2-macroglobulin receptor-associated protein OS=Homo sapiens OX=9606 GN=LRPAP1 PE=1 SV=1	AMRP	P30533	HUMAN	1	1.2474	0.6645	0.8872	0.8264	1.1695	0.7416
524	1.59	1.6	5.3	sp|Q86UE4|LYRIC_HUMAN	Protein LYRIC OS=Homo sapiens OX=9606 GN=MTDH PE=1 SV=2	LYRIC	Q86UE4	HUMAN	1	0.8017	0.6046	0.8318	0.8007	0.9908	0.9135
525	1.58	1.58	14	sp|Q9Y3A5|SBDS_HUMAN	Ribosome maturation protein SBDS OS=Homo sapiens OX=9606 GN=SBDS PE=1 SV=4	SBDS	Q9Y3A5	HUMAN	1	1.2474	0.5507	1.1588	0.6643	1.0965	0.7649
526	1.55	1.59	3.4	sp|Q12884|SEPR_HUMAN	Prolyl endopeptidase FAP OS=Homo sapiens OX=9606 GN=FAP PE=1 SV=5	SEPR	Q12884	HUMAN	1	0.871	0.9826	0.8872	0.7751	0.8954	0.8001
527	1.54	1.58	4.3	sp|Q6KC79|NIPBL_HUMAN	Nipped-B-like protein OS=Homo sapiens OX=9606 GN=NIPBL PE=1 SV=2	NIPBL	Q6KC79	HUMAN	1	1.0375	0.6842	0.9376	0.6238	0.9204	0.5099
528	1.54	1.54	6.4	sp|P26599|PTBP1_HUMAN	Polypyrimidine tract-binding protein 1 OS=Homo sapiens OX=9606 GN=PTBP1 PE=1 SV=1	PTBP1	P26599	HUMAN	1	1.1169	0.7601	1.1376	0.831	1.1376	0.734
529	1.53	1.55	9.8	sp|P30153|2AAA_HUMAN	Serine/threonine-protein phosphatase 2A 65 kDa regulatory subunit A alpha isoform OS=Homo sapiens OX=9606 GN=PPP2R1A PE=1 SV=4	2AAA	P30153	HUMAN	2
530	1.53	1.53	11	sp|Q14978|NOLC1_HUMAN	Nucleolar and coiled-body phosphoprotein 1 OS=Homo sapiens OX=9606 GN=NOLC1 PE=1 SV=2	NOLC1	Q14978	HUMAN	1	1.1376	0.6692	0.871	0.6586	0.8954	0.7213
531	1.5	1.52	9.2	sp|P31327|CPSM_HUMAN	Carbamoyl-phosphate synthase [ammonia], mitochondrial OS=Homo sapiens OX=9606 GN=CPS1 PE=1 SV=2	CPSM	P31327	HUMAN	2	0.871	0.4737	0.5754	0.4294	1.1482	0.6536
532	1.5	1.5	12.7	sp|O95433|AHSA1_HUMAN	Activator of 90 kDa heat shock protein ATPase homolog 1 OS=Homo sapiens OX=9606 GN=AHSA1 PE=1 SV=1	AHSA1	O95433	HUMAN	1	1.0765	0.5354	0.912	0.8629	0.8318	0.5104
533	1.49	1.49	35.4	sp|P60468|SC61B_HUMAN	Protein transport protein Sec61 subunit beta OS=Homo sapiens OX=9606 GN=SEC61B PE=1 SV=2	SC61B	P60468	HUMAN	2	1.2823	0.2223	1.2589	0.2324	1.2023	0.273
534	1.49	1.49	3.5	sp|Q9H2H9|S38A1_HUMAN	Sodium-coupled neutral amino acid transporter 1 OS=Homo sapiens OX=9606 GN=SLC38A1 PE=1 SV=1	S38A1	Q9H2H9	HUMAN	1	1.0568	0.8926	0.8395	0.7416	0.955	0.9451
535	1.48	1.48	24.9	sp|Q16527|CSRP2_HUMAN	Cysteine and glycine-rich protein 2 OS=Homo sapiens OX=9606 GN=CSRP2 PE=1 SV=3	CSRP2	Q16527	HUMAN	1	1	0.9437	0.9462	0.9056	1	0.885
536	1.47	1.51	7.5	sp|Q8WWM7|ATX2L_HUMAN	Ataxin-2-like protein OS=Homo sapiens OX=9606 GN=ATXN2L PE=1 SV=2	ATX2L	Q8WWM7	HUMAN	1	0.5702	0.3905	0.8091	0.6908	0.7943	0.6681
537	1.46	1.49	6.7	sp|O95347|SMC2_HUMAN	Structural maintenance of chromosomes protein 2 OS=Homo sapiens OX=9606 GN=SMC2 PE=1 SV=2	SMC2	O95347	HUMAN	1	0.912	0.7836	0.9036	0.7809	0.8551	0.653
538	1.46	1.46	10.1	sp|P36542|ATPG_HUMAN	ATP synthase subunit gamma, mitochondrial OS=Homo sapiens OX=9606 GN=ATP5F1C PE=1 SV=1	ATPG	P36542	HUMAN	1	1.2823	0.6281	0.8551	0.765	1.1588	0.7564
539	1.44	1.49	16.8	sp|P83110|HTRA3_HUMAN	Serine protease HTRA3 OS=Homo sapiens OX=9606 GN=HTRA3 PE=1 SV=2	HTRA3	P83110	HUMAN	1
540	1.44	1.44	1.5	sp|Q9NVP1|DDX18_HUMAN	ATP-dependent RNA helicase DDX18 OS=Homo sapiens OX=9606 GN=DDX18 PE=1 SV=2	DDX18	Q9NVP1	HUMAN	1	1.0375	0.9309	0.7379	0.5876	1.1272	0.7911
541	1.43	1.43	8.4	sp|O60279|SUSD5_HUMAN	Sushi domain-containing protein 5 OS=Homo sapiens OX=9606 GN=SUSD5 PE=1 SV=3	SUSD5	O60279	HUMAN	1	1.0568	0.4754	0.9727	0.9652	0.9204	0.7584
542	1.42	1.42	4.4	sp|P55809|SCOT1_HUMAN	Succinyl-CoA:3-ketoacid coenzyme A transferase 1, mitochondrial OS=Homo sapiens OX=9606 GN=OXCT1 PE=1 SV=1	SCOT1	P55809	HUMAN	1	0.7047	0.5073	0.7943	0.6803	0.9727	0.9425
543	1.42	1.42	12.3	sp|P20645|MPRD_HUMAN	Cation-dependent mannose-6-phosphate receptor OS=Homo sapiens OX=9606 GN=M6PR PE=1 SV=1	MPRD	P20645	HUMAN	1	0.7447	0.594	0.6607	0.4916	1.0093	0.9656
544	1.42	1.42	14.5	sp|P56385|ATP5I_HUMAN	ATP synthase subunit e, mitochondrial OS=Homo sapiens OX=9606 GN=ATP5ME PE=1 SV=2	ATP5I	P56385	HUMAN	1	0.9908	0.9967	0.787	0.6608	0.5649	0.3873
545	1.41	1.47	5	sp|Q9UPA5|BSN_HUMAN	Protein bassoon OS=Homo sapiens OX=9606 GN=BSN PE=1 SV=4	BSN	Q9UPA5	HUMAN	1	0.1977	0.2152	0.6668	0.6966	0.7727	0.9032
546	1.4	1.4	11.1	sp|P22234|PUR6_HUMAN	Multifunctional protein ADE2 OS=Homo sapiens OX=9606 GN=PAICS PE=1 SV=3	PUR6	P22234	HUMAN	1	0.8872	0.7907	0.9908	0.9935	0.7656	0.58
547	1.4	1.4	10	sp|Q15363|TMED2_HUMAN	Transmembrane emp24 domain-containing protein 2 OS=Homo sapiens OX=9606 GN=TMED2 PE=1 SV=1	TMED2	Q15363	HUMAN	1	0.5297	0.3571	0.879	0.8092	0.7656	0.6249
548	1.38	1.46	14.3	sp|P25445|TNR6_HUMAN	Tumor necrosis factor receptor superfamily member 6 OS=Homo sapiens OX=9606 GN=FAS PE=1 SV=1	TNR6	P25445	HUMAN	1	1.0765	0.7194	0.863	0.5285	0.9204	0.7307
549	1.38	1.41	11.4	sp|P25398|RS12_HUMAN	40S ribosomal protein S12 OS=Homo sapiens OX=9606 GN=RPS12 PE=1 SV=3	RS12	P25398	HUMAN	1	0.5058	0.3354	0.6607	0.4922	0.6546	0.4823
550	1.36	1.38	8.6	sp|O14880|MGST3_HUMAN	Microsomal glutathione S-transferase 3 OS=Homo sapiens OX=9606 GN=MGST3 PE=1 SV=1	MGST3	O14880	HUMAN	1	0.6982	0.5339	0.8241	0.7253	1.0471	0.9131
551	1.36	1.36	9.9	sp|Q13642|FHL1_HUMAN	Four and a half LIM domains protein 1 OS=Homo sapiens OX=9606 GN=FHL1 PE=1 SV=4	FHL1	Q13642	HUMAN	1	1.0093	0.9678	1.1272	0.7957	1.2706	0.6363
552	1.35	1.35	6.6	sp|P07942|LAMB1_HUMAN	Laminin subunit beta-1 OS=Homo sapiens OX=9606 GN=LAMB1 PE=1 SV=2	LAMB1	P07942	HUMAN	1	0.9817	0.9735	1.0093	0.9466	0.9908	0.9927
553	1.34	1.36	9.9	sp|Q7KYR7|BT2A1_HUMAN	Butyrophilin subfamily 2 member A1 OS=Homo sapiens OX=9606 GN=BTN2A1 PE=1 SV=3	BT2A1	Q7KYR7	HUMAN	1	1.9409	0.335	1.1588	0.7572	1.1912	0.7244
554	1.34	1.34	5.5	sp|Q9Y6N7|ROBO1_HUMAN	Roundabout homolog 1 OS=Homo sapiens OX=9606 GN=ROBO1 PE=1 SV=1	ROBO1	Q9Y6N7	HUMAN	1	0.9638	0.957	0.7798	0.649	1.0965	0.8424
555	1.33	1.33	11.5	sp|P78310|CXAR_HUMAN	Coxsackievirus and adenovirus receptor OS=Homo sapiens OX=9606 GN=CXADR PE=1 SV=1	CXAR	P78310	HUMAN	1	0.5754	0.3963	0.6194	0.4447	0.6607	0.4864
556	1.31	1.38	6	sp|P55060|XPO2_HUMAN	Exportin-2 OS=Homo sapiens OX=9606 GN=CSE1L PE=1 SV=3	XPO2	P55060	HUMAN	1	1.0093	0.9343	1.0186	0.8765	0.9817	0.9618
557	1.3	1.3	7.5	sp|P36578|RL4_HUMAN	60S ribosomal protein L4 OS=Homo sapiens OX=9606 GN=RPL4 PE=1 SV=5	RL4	P36578	HUMAN	1	0.7798	0.5391	1.0965	0.7747	1.0375	0.9019
558	1.3	1.3	10.4	sp|P63241|IF5A1_HUMAN	Eukaryotic translation initiation factor 5A-1 OS=Homo sapiens OX=9606 GN=EIF5A PE=1 SV=2	IF5A1	P63241	HUMAN	1	1.2589	0.6488	0.7379	0.5885	1.0186	0.9625
559	1.28	3.34	8.4	sp|Q13332|PTPRS_HUMAN	Receptor-type tyrosine-protein phosphatase S OS=Homo sapiens OX=9606 GN=PTPRS PE=1 SV=3	PTPRS	Q13332	HUMAN	2	1.1169	0.8117	0.863	0.7873	1.2246	0.6793
560	1.28	1.28	7.5	sp|P09622|DLDH_HUMAN	Dihydrolipoyl dehydrogenase, mitochondrial OS=Homo sapiens OX=9606 GN=DLD PE=1 SV=2	DLDH	P09622	HUMAN	1	1.1376	0.7808	1.3062	0.6098	0.9817	0.9781
561	1.27	1.31	8	sp|Q92542|NICA_HUMAN	Nicastrin OS=Homo sapiens OX=9606 GN=NCSTN PE=1 SV=2	NICA	Q92542	HUMAN	1	0.9727	0.8661	0.929	0.9757	0.9817	0.6617
562	1.25	1.25	31.5	sp|P62249|RS16_HUMAN	40S ribosomal protein S16 OS=Homo sapiens OX=9606 GN=RPS16 PE=1 SV=2	RS16	P62249	HUMAN	1	0.9204	0.1861	0.912	0.3572	0.9908	0.8198
563	1.24	1.24	9.6	sp|Q8TF66|LRC15_HUMAN	Leucine-rich repeat-containing protein 15 OS=Homo sapiens OX=9606 GN=LRRC15 PE=2 SV=2	LRC15	Q8TF66	HUMAN	1	0.3565	0.7069	0.3133	0.054	0.4487	0.0978
564	1.23	1.23	5.7	sp|Q8WUX1|S38A5_HUMAN	Sodium-coupled neutral amino acid transporter 5 OS=Homo sapiens OX=9606 GN=SLC38A5 PE=1 SV=1	S38A5	Q8WUX1	HUMAN	1	1.6293	0.4052	1.1272	0.7865	0.8872	0.8161
565	1.22	1.22	17	sp|P62633|CNBP_HUMAN	Cellular nucleic acid-binding protein OS=Homo sapiens OX=9606 GN=CNBP PE=1 SV=1	CNBP	P62633	HUMAN	1	1.1695	0.7501	1.3183	0.5998	1.0765	0.8738
566	1.21	1.21	10.3	sp|Q16186|ADRM1_HUMAN	Proteasomal ubiquitin receptor ADRM1 OS=Homo sapiens OX=9606 GN=ADRM1 PE=1 SV=2	ADRM1	Q16186	HUMAN	2	0.9638	0.7859	1.1912	0.3435	1.2474	0.3126
567	1.21	1.21	5.1	sp|Q8NBI5|S43A3_HUMAN	Solute carrier family 43 member 3 OS=Homo sapiens OX=9606 GN=SLC43A3 PE=1 SV=2	S43A3	Q8NBI5	HUMAN	1	0.8091	0.7914	0.9462	0.8818	0.7516	0.5914
568	1.2	1.2	8.1	sp|P54577|SYYC_HUMAN	Tyrosine--tRNA ligase, cytoplasmic OS=Homo sapiens OX=9606 GN=YARS PE=1 SV=4	SYYC	P54577	HUMAN	1	0.8954	0.8453	1.028	0.9364	0.879	0.8115
569	1.19	1.24	6.1	sp|Q6P2Q9|PRP8_HUMAN	Pre-mRNA-processing-splicing factor 8 OS=Homo sapiens OX=9606 GN=PRPF8 PE=1 SV=2	PRP8	Q6P2Q9	HUMAN	1	1.028	0.8372	0.9204	0.4078	0.9817	0.8922
570	1.19	1.19	20.3	sp|P62857|RS28_HUMAN	40S ribosomal protein S28 OS=Homo sapiens OX=9606 GN=RPS28 PE=1 SV=1	RS28	P62857	HUMAN	1	1.1695	0.7492	0.7178	0.557	1.1066	0.8311
571	1.18	1.19	6.8	sp|O94991|SLIK5_HUMAN	SLIT and NTRK-like protein 5 OS=Homo sapiens OX=9606 GN=SLITRK5 PE=2 SV=2	SLIK5	O94991	HUMAN	1	0.7379	0.3838	1.2023	0.471	1.0471	0.7259
572	1.17	1.17	5.6	sp|P08559|ODPA_HUMAN	Pyruvate dehydrogenase E1 component subunit alpha, somatic form, mitochondrial OS=Homo sapiens OX=9606 GN=PDHA1 PE=1 SV=3	ODPA	P08559	HUMAN	1	1.0471	0.7333	1.1272	0.4555	0.9462	0.6211
573	1.17	1.17	3.1	RRRRRsp|Q00534|CDK6_HUMAN	REVERSED Cyclin-dependent kinase 6 OS=Homo sapiens OX=9606 GN=CDK6 PE=1 SV=1	CDK6	Q00534	HUMAN	1	0.8166	0.7271	1.028	0.861	0.9036	0.9002
574	1.14	1.15	10.1	sp|Q9UJZ1|STML2_HUMAN	Stomatin-like protein 2, mitochondrial OS=Homo sapiens OX=9606 GN=STOML2 PE=1 SV=1	STML2	Q9UJZ1	HUMAN	2	1.4454	0.5112	1.3932	0.5415	1.2706	0.6358
575	1.14	1.14	5.8	sp|Q9NVI7|ATD3A_HUMAN	ATPase family AAA domain-containing protein 3A OS=Homo sapiens OX=9606 GN=ATAD3A PE=1 SV=2	ATD3A	Q9NVI7	HUMAN	1	1.0666	0.8783	1.0471	0.9145	0.955	0.9362
576	1.11	1.11	3.6	sp|Q99720|SGMR1_HUMAN	Sigma non-opioid intracellular receptor 1 OS=Homo sapiens OX=9606 GN=SIGMAR1 PE=1 SV=1	SGMR1	Q99720	HUMAN	1	1.3804	0.5487	1.1912	0.7207	1.1695	0.7456
577	1.1	1.14	5.5	sp|Q29980|MICB_HUMAN	MHC class I polypeptide-related sequence B OS=Homo sapiens OX=9606 GN=MICB PE=1 SV=1	MICB	Q29980	HUMAN	1	0.8872	0.8285	0.929	0.8951	0.9908	0.9948
578	1.1	1.1	12.2	sp|P61077|UB2D3_HUMAN	Ubiquitin-conjugating enzyme E2 D3 OS=Homo sapiens OX=9606 GN=UBE2D3 PE=1 SV=1	UB2D3	P61077	HUMAN	1	0.787	0.9759	1.0965	0.5462	0.9462	0.8288
579	1.09	1.1	7.2	sp|Q15645|PCH2_HUMAN	Pachytene checkpoint protein 2 homolog OS=Homo sapiens OX=9606 GN=TRIP13 PE=1 SV=2	PCH2	Q15645	HUMAN	1	1.0864	0.858	1.0375	0.92	0.9204	0.8844
580	1.09	1.09	7.4	sp|Q8N8Z6|DCBD1_HUMAN	Discoidin, CUB and LCCL domain-containing protein 1 OS=Homo sapiens OX=9606 GN=DCBLD1 PE=1 SV=2	DCBD1	Q8N8Z6	HUMAN	1	1.0965	0.6298	1.0765	0.689	1.2474	0.4036
581	1.09	1.09	6.1	sp|Q494V2|CP100_HUMAN	Cilia- and flagella-associated protein 100 OS=Homo sapiens OX=9606 GN=CFAP100 PE=2 SV=1	CP100	Q494V2	HUMAN	1
582	1.09	1.09	2.7	sp|A1L0T0|ILVBL_HUMAN	Acetolactate synthase-like protein OS=Homo sapiens OX=9606 GN=ILVBL PE=1 SV=2	ILVBL	A1L0T0	HUMAN	1	0.9036	0.6337	0.787	0.4539	0.7798	0.4347
583	1.09	1.09	4.8	sp|Q9UM00|TMCO1_HUMAN	Calcium load-activated calcium channel OS=Homo sapiens OX=9606 GN=TMCO1 PE=1 SV=1	TMCO1	Q9UM00	HUMAN	1	0.9462	0.9199	0.8091	0.7014	0.7311	0.5788
584	1.08	1.09	5.1	sp|Q16666|IF16_HUMAN	Gamma-interferon-inducible protein 16 OS=Homo sapiens OX=9606 GN=IFI16 PE=1 SV=3	IF16	Q16666	HUMAN	1	1.028	0.9385	1.0864	0.8509	1.1588	0.7583
585	1.08	1.09	5.7	sp|P07099|HYEP_HUMAN	Epoxide hydrolase 1 OS=Homo sapiens OX=9606 GN=EPHX1 PE=1 SV=1	HYEP	P07099	HUMAN	1	1.2359	0.5875	0.929	0.851	0.912	0.8126
586	1.08	1.09	6.7	sp|Q8TED1|GPX8_HUMAN	Probable glutathione peroxidase 8 OS=Homo sapiens OX=9606 GN=GPX8 PE=1 SV=2	GPX8	Q8TED1	HUMAN	1	0.9462	0.9242	0.9204	0.8777	0.955	0.9379
587	1.07	1.1	19.2	sp|P51153|RAB13_HUMAN	Ras-related protein Rab-13 OS=Homo sapiens OX=9606 GN=RAB13 PE=1 SV=1	RAB13	P51153	HUMAN	1	1.1066	0.7655	1.1482	0.7028	1.1695	0.6557
588	1.05	1.05	4.2	sp|P17252|KPCA_HUMAN	Protein kinase C alpha type OS=Homo sapiens OX=9606 GN=PRKCA PE=1 SV=4	KPCA	P17252	HUMAN	1	1.0186	0.9591	0.9036	0.8575	0.7943	0.6776
589	1.05	1.05	2.5	RRRRRsp|Q7Z5J1|DHI1L_HUMAN	REVERSED Hydroxysteroid 11-beta-dehydrogenase 1-like protein OS=Homo sapiens OX=9606 GN=HSD11B1L PE=2 SV=1	DHI1L	Q7Z5J1	HUMAN	1	0.929	0.8944	0.9462	0.9181	1.1482	0.7766
590	1	1.04	7.6	sp|Q5M775|CYTSB_HUMAN	Cytospin-B OS=Homo sapiens OX=9606 GN=SPECC1 PE=1 SV=1	CYTSB	Q5M775	HUMAN	1	1.0765	0.8608	1.2942	0.6223	1.1376	0.7825
591	1	1.02	3.4	sp|Q02218|ODO1_HUMAN	2-oxoglutarate dehydrogenase, mitochondrial OS=Homo sapiens OX=9606 GN=OGDH PE=1 SV=3	ODO1	Q02218	HUMAN	1	0.9817	0.9947	0.8954	0.7801	1.1376	0.6902
592	1	1	8.6	sp|P04632|CPNS1_HUMAN	Calpain small subunit 1 OS=Homo sapiens OX=9606 GN=CAPNS1 PE=1 SV=1	CPNS1	P04632	HUMAN	1	0.9817	0.9861	1.556	0.4557	1.7701	0.3769
593	0.99	1.02	6.4	sp|P34932|HSP74_HUMAN	Heat shock 70 kDa protein 4 OS=Homo sapiens OX=9606 GN=HSPA4 PE=1 SV=4	HSP74	P34932	HUMAN	1	1.4997	0.4828	1.2706	0.6404	1.2589	0.6466
594	0.99	0.99	9.2	sp|Q99985|SEM3C_HUMAN	Semaphorin-3C OS=Homo sapiens OX=9606 GN=SEMA3C PE=2 SV=2	SEM3C	Q99985	HUMAN	1	1.3804	0.5503	1.0375	0.9293	0.9462	0.9191
595	0.99	0.99	23.8	sp|P27635|RL10_HUMAN	60S ribosomal protein L10 OS=Homo sapiens OX=9606 GN=RPL10 PE=1 SV=4	RL10	P27635	HUMAN	0	0.9204	0.777	1.2246	0.4542	1.1482	0.5851
596	0.98	1.39	17.2	sp|P20700|LMNB1_HUMAN	Lamin-B1 OS=Homo sapiens OX=9606 GN=LMNB1 PE=1 SV=2	LMNB1	P20700	HUMAN	1	1.3305	0.588	0.8954	0.8366	0.871	0.799
597	0.98	0.98	7.2	sp|P43304|GPDM_HUMAN	Glycerol-3-phosphate dehydrogenase, mitochondrial OS=Homo sapiens OX=9606 GN=GPD2 PE=1 SV=3	GPDM	P43304	HUMAN	1	1.0765	0.8826	1.1482	0.7173	1.0186	0.9585
598	0.97	0.98	12.8	sp|Q9NQS3|NECT3_HUMAN	Nectin-3 OS=Homo sapiens OX=9606 GN=NECTIN3 PE=1 SV=1	NECT3	Q9NQS3	HUMAN	1	0.9638	0.9484	1.1169	0.7983	0.9462	0.9246
599	0.97	0.97	6.4	sp|Q8TAQ2|SMRC2_HUMAN	SWI/SNF complex subunit SMARCC2 OS=Homo sapiens OX=9606 GN=SMARCC2 PE=1 SV=1	SMRC2	Q8TAQ2	HUMAN	1	1.1482	0.7673	1.0568	0.9006	1.2823	0.6323
600	0.96	0.96	5.8	sp|P53597|SUCA_HUMAN	Succinate--CoA ligase [ADP/GDP-forming] subunit alpha, mitochondrial OS=Homo sapiens OX=9606 GN=SUCLG1 PE=1 SV=4	SUCA	P53597	HUMAN	1	1.0471	0.8957	0.8872	0.8158	0.871	0.7893
601	0.96	0.96	10.1	sp|P57088|TMM33_HUMAN	Transmembrane protein 33 OS=Homo sapiens OX=9606 GN=TMEM33 PE=1 SV=2	TMM33	P57088	HUMAN	1	0.955	0.9413	1	0.9852	1.1066	0.8209
602	0.94	0.95	3.5	sp|Q9ULI3|HEG1_HUMAN	Protein HEG homolog 1 OS=Homo sapiens OX=9606 GN=HEG1 PE=1 SV=3	HEG1	Q9ULI3	HUMAN	1	0.492	0.3255	0.9036	0.8516	0.7244	0.5687
603	0.94	0.94	3.6	sp|Q13643|FHL3_HUMAN	Four and a half LIM domains protein 3 OS=Homo sapiens OX=9606 GN=FHL3 PE=1 SV=4	FHL3	Q13643	HUMAN	1	0.8318	0.7279	0.7943	0.6735	0.673	0.5043
604	0.91	0.93	15.8	sp|P24593|IBP5_HUMAN	Insulin-like growth factor-binding protein 5 OS=Homo sapiens OX=9606 GN=IGFBP5 PE=1 SV=1	IBP5	P24593	HUMAN	1	1.1912	0.7145	0.9462	0.9254	0.8091	0.7011
605	0.91	0.92	5.7	sp|Q02790|FKBP4_HUMAN	Peptidyl-prolyl cis-trans isomerase FKBP4 OS=Homo sapiens OX=9606 GN=FKBP4 PE=1 SV=3	FKBP4	Q02790	HUMAN	1	0.4699	0.3085	0.7311	0.5803	0.9908	0.9946
606	0.91	0.91	6.9	sp|O43688|PLPP2_HUMAN	Phospholipid phosphatase 2 OS=Homo sapiens OX=9606 GN=PLPP2 PE=1 SV=1	PLPP2	O43688	HUMAN	1	1.6904	0.4019	1.2589	0.6474	1.5849	0.4406
607	0.89	0.92	6.3	sp|P26358|DNMT1_HUMAN	DNA (cytosine-5)-methyltransferase 1 OS=Homo sapiens OX=9606 GN=DNMT1 PE=1 SV=2	DNMT1	P26358	HUMAN	1	0.3048	0.2035	1.4191	0.5273	1.1912	0.7142
608	0.89	0.89	2	RRRRRsp|Q8N1S5|S39AB_HUMAN	REVERSED Zinc transporter ZIP11 OS=Homo sapiens OX=9606 GN=SLC39A11 PE=2 SV=3	S39AB	Q8N1S5	HUMAN	1
609	0.88	1.25	2.6	RRRRRsp|Q8TCU6|PREX1_HUMAN	REVERSED Phosphatidylinositol 3,4,5-trisphosphate-dependent Rac exchanger 1 protein OS=Homo sapiens OX=9606 GN=PREX1 PE=1 SV=3	PREX1	Q8TCU6	HUMAN	1
610	0.87	0.87	18.1	sp|P08758|ANXA5_HUMAN	Annexin A5 OS=Homo sapiens OX=9606 GN=ANXA5 PE=1 SV=2	ANXA5	P08758	HUMAN	1	0.8472	0.5375	1.1695	0.5558	1.2134	0.5015
611	0.87	0.87	11	sp|P27695|APEX1_HUMAN	DNA-(apurinic or apyrimidinic site) lyase OS=Homo sapiens OX=9606 GN=APEX1 PE=1 SV=2	APEX1	P27695	HUMAN	1	0.7379	0.4666	1.028	0.9129	1.0666	0.8379
612	0.87	0.87	2.1	sp|Q9Y305|ACOT9_HUMAN	Acyl-coenzyme A thioesterase 9, mitochondrial OS=Homo sapiens OX=9606 GN=ACOT9 PE=1 SV=2	ACOT9	Q9Y305	HUMAN	1	1.0186	0.9479	1.0471	0.9062	1.1588	0.7619
613	0.86	0.86	9.1	sp|O00273|DFFA_HUMAN	DNA fragmentation factor subunit alpha OS=Homo sapiens OX=9606 GN=DFFA PE=1 SV=1	DFFA	O00273	HUMAN	1
614	0.84	0.86	9.2	sp|Q92878|RAD50_HUMAN	DNA repair protein RAD50 OS=Homo sapiens OX=9606 GN=RAD50 PE=1 SV=1	RAD50	Q92878	HUMAN	1	0.929	0.9865	0.871	0.8107	0.7727	0.6902
615	0.84	0.84	5.4	RRRRRsp|Q8IYK4|GT252_HUMAN	REVERSED Procollagen galactosyltransferase 2 OS=Homo sapiens OX=9606 GN=COLGALT2 PE=1 SV=1	GT252	Q8IYK4	HUMAN	1
616	0.84	0.84	1.6	sp|P15144|AMPN_HUMAN	Aminopeptidase N OS=Homo sapiens OX=9606 GN=ANPEP PE=1 SV=4	AMPN	P15144	HUMAN	1	0.955	0.9447	1	0.9855	1.1482	0.7702
617	0.84	0.84	2.2	sp|P13473|LAMP2_HUMAN	Lysosome-associated membrane glycoprotein 2 OS=Homo sapiens OX=9606 GN=LAMP2 PE=1 SV=2	LAMP2	P13473	HUMAN	1	1.3062	0.6099	1.4322	0.5169	1.1376	0.7814
618	0.83	0.85	7.2	sp|O43143|DHX15_HUMAN	Pre-mRNA-splicing factor ATP-dependent RNA helicase DHX15 OS=Homo sapiens OX=9606 GN=DHX15 PE=1 SV=2	DHX15	O43143	HUMAN	0	0.3192	0.2114	1.0375	0.9213	0.8395	0.7435
619	0.82	0.82	4.3	sp|Q13148|TADBP_HUMAN	TAR DNA-binding protein 43 OS=Homo sapiens OX=9606 GN=TARDBP PE=1 SV=1	TADBP	Q13148	HUMAN	1	1.0666	0.8763	1.0666	0.8853	0.9908	0.9929
620	0.81	0.81	5	sp|Q8TCC7|S22A8_HUMAN	Solute carrier family 22 member 8 OS=Homo sapiens OX=9606 GN=SLC22A8 PE=1 SV=1	S22A8	Q8TCC7	HUMAN	1	0.9638	0.9514	1.2023	0.7037	1.1588	0.7533
621	0.8	0.82	5.1	sp|P36941|TNR3_HUMAN	Tumor necrosis factor receptor superfamily member 3 OS=Homo sapiens OX=9606 GN=LTBR PE=1 SV=1	TNR3	P36941	HUMAN	1	1.3183	0.6017	0.955	0.9396	1.2474	0.6579
622	0.79	0.82	6.6	sp|Q92888|ARHG1_HUMAN	Rho guanine nucleotide exchange factor 1 OS=Homo sapiens OX=9606 GN=ARHGEF1 PE=1 SV=2	ARHG1	Q92888	HUMAN	1
623	0.78	0.9	5.2	sp|Q14643|ITPR1_HUMAN	Inositol 1,4,5-trisphosphate receptor type 1 OS=Homo sapiens OX=9606 GN=ITPR1 PE=1 SV=3	ITPR1	Q14643	HUMAN	1	1.0093	0.9581	0.8318	0.7648	0.9638	0.8931
624	0.78	0.78	7.4	sp|P21980|TGM2_HUMAN	Protein-glutamine gamma-glutamyltransferase 2 OS=Homo sapiens OX=9606 GN=TGM2 PE=1 SV=2	TGM2	P21980	HUMAN	1	1.0471	0.7867	1.0965	0.5241	1.1588	0.4425
625	0.78	0.78	5	RRRRRsp|Q6PI78|TMM65_HUMAN	REVERSED Transmembrane protein 65 OS=Homo sapiens OX=9606 GN=TMEM65 PE=1 SV=2	TMM65	Q6PI78	HUMAN	1	0.5702	0.4743	0.8091	0.72	0.6427	0.5798
626	0.77	0.92	5.4	sp|Q5VYK3|ECM29_HUMAN	Proteasome adapter and scaffold protein ECM29 OS=Homo sapiens OX=9606 GN=ECPAS PE=1 SV=2	ECM29	Q5VYK3	HUMAN	1	1.1695	0.7426	0.8395	0.7394	1.2474	0.6637
627	0.77	0.77	12.5	sp|Q9NV96|CC50A_HUMAN	Cell cycle control protein 50A OS=Homo sapiens OX=9606 GN=TMEM30A PE=1 SV=1	CC50A	Q9NV96	HUMAN	2	0.912	0.616	1	0.8206	1.0765	0.5345
628	0.74	0.74	8.1	RRRRRsp|Q04323|UBXN1_HUMAN	REVERSED UBX domain-containing protein 1 OS=Homo sapiens OX=9606 GN=UBXN1 PE=1 SV=2	UBXN1	Q04323	HUMAN	1	1.1169	0.8178	1.3428	0.5771	1.5849	0.44
629	0.73	0.73	4.3	sp|O00468|AGRIN_HUMAN	Agrin OS=Homo sapiens OX=9606 GN=AGRN PE=1 SV=6	AGRIN	O00468	HUMAN	1	1.5996	0.4336	1.2246	0.6891	1.0375	0.9278
630	0.73	0.73	7.3	RRRRRsp|Q92561|PHYIP_HUMAN	REVERSED Phytanoyl-CoA hydroxylase-interacting protein OS=Homo sapiens OX=9606 GN=PHYHIP PE=1 SV=1	PHYIP	Q92561	HUMAN	1
631	0.72	0.86	23.1	sp|Q9P2E9|RRBP1_HUMAN	Ribosome-binding protein 1 OS=Homo sapiens OX=9606 GN=RRBP1 PE=1 SV=5	RRBP1	Q9P2E9	HUMAN	2	1.0965	0.4311	1.1169	0.3948	1.1169	0.3802
632	0.71	0.83	3.2	sp|Q14624|ITIH4_HUMAN	Inter-alpha-trypsin inhibitor heavy chain H4 OS=Homo sapiens OX=9606 GN=ITIH4 PE=1 SV=4	ITIH4	Q14624	HUMAN	1	1	0.8899	1.1376	0.7775	1.1169	0.794
633	0.71	0.77	4	sp|Q8TCG1|CIP2A_HUMAN	Protein CIP2A OS=Homo sapiens OX=9606 GN=CIP2A PE=1 SV=2	CIP2A	Q8TCG1	HUMAN	1
634	0.7	0.7	4.8	sp|Q96PK6|RBM14_HUMAN	RNA-binding protein 14 OS=Homo sapiens OX=9606 GN=RBM14 PE=1 SV=2	RBM14	Q96PK6	HUMAN	1	0.955	0.9425	0.5702	0.3913	0.6194	0.4432
635	0.69	0.76	4.7	sp|P19367|HXK1_HUMAN	Hexokinase-1 OS=Homo sapiens OX=9606 GN=HK1 PE=1 SV=3	HXK1	P19367	HUMAN	0	1.1272	0.6085	0.9462	0.8513	1.1588	0.5447
636	0.69	0.71	7.5	RRRRRsp|P48634|PRC2A_HUMAN	REVERSED Protein PRRC2A OS=Homo sapiens OX=9606 GN=PRRC2A PE=1 SV=3	PRC2A	P48634	HUMAN	1	1.0186	0.8678	1.0666	0.6441	1.1376	0.5738
637	0.69	0.7	2.2	RRRRRsp|Q5KSL6|DGKK_HUMAN	REVERSED Diacylglycerol kinase kappa OS=Homo sapiens OX=9606 GN=DGKK PE=1 SV=1	DGKK	Q5KSL6	HUMAN	1	1.0186	0.9528	0.9462	0.9212	1.0471	0.9169
638	0.68	0.69	9.2	sp|Q9BUU2|MET22_HUMAN	Methyltransferase-like protein 22 OS=Homo sapiens OX=9606 GN=METTL22 PE=1 SV=2	MET22	Q9BUU2	HUMAN	1	0.4446	0.5868	0.4169	0.4778	0.4406	0.4759
639	0.67	0.69	5.4	RRRRRsp|Q96D09|GASP2_HUMAN	REVERSED G-protein coupled receptor-associated sorting protein 2 OS=Homo sapiens OX=9606 GN=GPRASP2 PE=1 SV=1	GASP2	Q96D09	HUMAN	1	0.9727	0.8786	0.955	0.6013	1	0.7999
640	0.67	0.68	8.6	sp|O43852|CALU_HUMAN	Calumenin OS=Homo sapiens OX=9606 GN=CALU PE=1 SV=2	CALU	O43852	HUMAN	1	1.1272	0.8006	0.673	0.5047	0.6252	0.4475
641	0.65	0.65	11.4	sp|Q9Y295|DRG1_HUMAN	Developmentally-regulated GTP-binding protein 1 OS=Homo sapiens OX=9606 GN=DRG1 PE=1 SV=1	DRG1	Q9Y295	HUMAN	1	0.9908	0.9991	1.0666	0.8756	1.0186	0.9491
642	0.65	0.65	10.3	sp|P30040|ERP29_HUMAN	Endoplasmic reticulum resident protein 29 OS=Homo sapiens OX=9606 GN=ERP29 PE=1 SV=4	ERP29	P30040	HUMAN	1	0.5495	0.3732	0.863	0.7803	0.52	0.3457
643	0.64	0.69	8.1	sp|P47712|PA24A_HUMAN	Cytosolic phospholipase A2 OS=Homo sapiens OX=9606 GN=PLA2G4A PE=1 SV=2	PA24A	P47712	HUMAN	1	1.0186	0.9625	1.2134	0.6901	1.2134	0.6932
644	0.63	0.63	3	sp|P55265|DSRAD_HUMAN	Double-stranded RNA-specific adenosine deaminase OS=Homo sapiens OX=9606 GN=ADAR PE=1 SV=4	DSRAD	P55265	HUMAN	1	0.7047	0.5438	1.0186	0.9602	0.9908	0.9987
645	0.63	0.63	5.8	sp|O15431|COPT1_HUMAN	High affinity copper uptake protein 1 OS=Homo sapiens OX=9606 GN=SLC31A1 PE=1 SV=1	COPT1	O15431	HUMAN	1	0.9376	0.8739	1.2359	0.6902	1.0375	0.9564
646	0.62	0.66	8.1	sp|A8MUK1|U17L5_HUMAN	Ubiquitin carboxyl-terminal hydrolase 17-like protein 5 OS=Homo sapiens OX=9606 GN=USP17L5 PE=3 SV=2	U17L5	A8MUK1	HUMAN	2
647	0.61	0.61	3.4	sp|Q9BTF0|THUM2_HUMAN	THUMP domain-containing protein 2 OS=Homo sapiens OX=9606 GN=THUMPD2 PE=2 SV=2	THUM2	Q9BTF0	HUMAN	1
648	0.6	0.61	6.8	sp|Q96AC1|FERM2_HUMAN	Fermitin family homolog 2 OS=Homo sapiens OX=9606 GN=FERMT2 PE=1 SV=1	FERM2	Q96AC1	HUMAN	1	0.9462	0.7576	1.1169	0.3338	1.028	0.6976
649	0.59	0.6	1.8	sp|P35670|ATP7B_HUMAN	Copper-transporting ATPase 2 OS=Homo sapiens OX=9606 GN=ATP7B PE=1 SV=4	ATP7B	P35670	HUMAN	1
650	0.58	0.59	13.5	sp|Q15717|ELAV1_HUMAN	ELAV-like protein 1 OS=Homo sapiens OX=9606 GN=ELAVL1 PE=1 SV=2	ELAV1	Q15717	HUMAN	1	0.9727	0.8799	0.9817	0.9821	0.9908	0.9964
651	0.58	0.58	22.7	sp|P60903|S10AA_HUMAN	Protein S100-A10 OS=Homo sapiens OX=9606 GN=S100A10 PE=1 SV=2	S10AA	P60903	HUMAN	0	0.5012	0.1041	0.8872	0.7036	0.6982	0.2855
652	0.57	0.65	6.6	sp|P14923|PLAK_HUMAN	Junction plakoglobin OS=Homo sapiens OX=9606 GN=JUP PE=1 SV=3	PLAK	P14923	HUMAN	1	0.9036	0.8512	1.2134	0.6955	1	0.9776
653	0.57	0.6	2.4	sp|O60318|GANP_HUMAN	Germinal-center associated nuclear protein OS=Homo sapiens OX=9606 GN=MCM3AP PE=1 SV=2	GANP	O60318	HUMAN	1	0.4406	0.3315	0.4285	0.5709	0.4246	0.4856
654	0.55	18.57	36.9	sp|P05141|ADT2_HUMAN	ADP/ATP translocase 2 OS=Homo sapiens OX=9606 GN=SLC25A5 PE=1 SV=7	ADT2	P05141	HUMAN	11	0.8954	0.8381	1.0965	0.8368	1.0568	0.8985
655	0.54	0.58	4.1	sp|P46013|KI67_HUMAN	Proliferation marker protein Ki-67 OS=Homo sapiens OX=9606 GN=MKI67 PE=1 SV=2	KI67	P46013	HUMAN	0	1.977	0.3284	1.3677	0.5638	1.2023	0.7102
656	0.53	6.36	6.8	sp|Q9Y4G6|TLN2_HUMAN	Talin-2 OS=Homo sapiens OX=9606 GN=TLN2 PE=1 SV=4	TLN2	Q9Y4G6	HUMAN	3	0.6855	0.5207	0.3342	0.2209	0.7656	0.6322
657	0.53	0.57	9	sp|P22102|PUR2_HUMAN	Trifunctional purine biosynthetic protein adenosine-3 OS=Homo sapiens OX=9606 GN=GART PE=1 SV=1	PUR2	P22102	HUMAN	1	1.888	0.349	1.4191	0.5304	0.6427	0.4701
658	0.53	0.53	1.3	sp|Q96P70|IPO9_HUMAN	Importin-9 OS=Homo sapiens OX=9606 GN=IPO9 PE=1 SV=3	IPO9	Q96P70	HUMAN	0	0.9036	0.8566	1.0666	0.8786	0.8872	0.825
659	0.5	0.5	2.2	sp|Q99808|S29A1_HUMAN	Equilibrative nucleoside transporter 1 OS=Homo sapiens OX=9606 GN=SLC29A1 PE=1 SV=3	S29A1	Q99808	HUMAN	0	0.8166	0.7047	0.7656	0.6326	0.8166	0.7089
660	0.49	0.49	7.5	sp|P19971|TYPH_HUMAN	Thymidine phosphorylase OS=Homo sapiens OX=9606 GN=TYMP PE=1 SV=2	TYPH	P19971	HUMAN	0	0.9376	0.9177	1.0471	0.9107	0.9376	0.9149
661	0.49	0.49	2.2	sp|Q8NGX2|O2T35_HUMAN	Olfactory receptor 2T35 OS=Homo sapiens OX=9606 GN=OR2T35 PE=3 SV=1	O2T35	Q8NGX2	HUMAN	0
662	0.48	0.52	2.9	RRRRRsp|Q63ZY3|KANK2_HUMAN	REVERSED KN motif and ankyrin repeat domain-containing protein 2 OS=Homo sapiens OX=9606 GN=KANK2 PE=1 SV=1	KANK2	Q63ZY3	HUMAN	0
663	0.46	0.52	2.5	RRRRRsp|Q9ULI1|NWD2_HUMAN	REVERSED NACHT and WD repeat domain-containing protein 2 OS=Homo sapiens OX=9606 GN=NWD2 PE=2 SV=3	NWD2	Q9ULI1	HUMAN	0	1.028	0.9633	1.3305	0.6115	1.1482	0.7296
664	0.46	0.5	2.4	sp|P30825|CTR1_HUMAN	High affinity cationic amino acid transporter 1 OS=Homo sapiens OX=9606 GN=SLC7A1 PE=1 SV=1	CTR1	P30825	HUMAN	0	1.1803	0.6743	0.8872	0.8358	1.1695	0.5183
665	0.46	0.46	10.3	sp|Q15424|SAFB1_HUMAN	Scaffold attachment factor B1 OS=Homo sapiens OX=9606 GN=SAFB PE=1 SV=4	SAFB1	Q15424	HUMAN	0	1.0965	0.8408	1.0375	0.9277	1.4454	0.5153
666	0.46	0.46	5.1	sp|O15143|ARC1B_HUMAN	Actin-related protein 2/3 complex subunit 1B OS=Homo sapiens OX=9606 GN=ARPC1B PE=1 SV=3	ARC1B	O15143	HUMAN	0	0.1318	0.1221	1.2706	0.6433	1.3305	0.5881
667	0.46	0.46	3.8	sp|Q02978|M2OM_HUMAN	Mitochondrial 2-oxoglutarate/malate carrier protein OS=Homo sapiens OX=9606 GN=SLC25A11 PE=1 SV=3	M2OM	Q02978	HUMAN	0	1.1482	0.7726	1.3932	0.5425	0.8472	0.7609
668	0.45	0.47	4.1	RRRRRsp|Q9GZS1|RPA49_HUMAN	REVERSED DNA-directed RNA polymerase I subunit RPA49 OS=Homo sapiens OX=9606 GN=POLR1E PE=1 SV=3	RPA49	Q9GZS1	HUMAN	0	0.3945	0.2557	0.7586	0.6194	0.631	0.4522
669	0.45	0.46	8.6	sp|Q04941|PLP2_HUMAN	Proteolipid protein 2 OS=Homo sapiens OX=9606 GN=PLP2 PE=1 SV=1	PLP2	Q04941	HUMAN	0	0.879	0.9759	1.0765	0.7972	0.8318	0.7518
670	0.44	0.45	5.2	sp|Q9Y3V2|RWDD3_HUMAN	RWD domain-containing protein 3 OS=Homo sapiens OX=9606 GN=RWDD3 PE=1 SV=4	RWDD3	Q9Y3V2	HUMAN	0	1.1066	0.8187	1.0666	0.8867	1.1376	0.7831
671	0.43	4.44	14.1	sp|P58107|EPIPL_HUMAN	Epiplakin OS=Homo sapiens OX=9606 GN=EPPK1 PE=1 SV=3	EPIPL	P58107	HUMAN	2	1.4859	0.4859	0.8551	0.7663	1.2023	0.7094
672	0.43	0.47	10.1	sp|P10606|COX5B_HUMAN	Cytochrome c oxidase subunit 5B, mitochondrial OS=Homo sapiens OX=9606 GN=COX5B PE=1 SV=2	COX5B	P10606	HUMAN	0	0.7727	0.6351	0.9376	0.9176	0.6546	0.4796
673	0.43	0.43	5.6	RRRRRsp|Q32MZ4|LRRF1_HUMAN	REVERSED Leucine-rich repeat flightless-interacting protein 1 OS=Homo sapiens OX=9606 GN=LRRFIP1 PE=1 SV=2	LRRF1	Q32MZ4	HUMAN	0	1.0765	0.8636	1.2706	0.6361	1.1169	0.8072
674	0.42	0.48	3.4	RRRRRsp|Q9HCD6|TANC2_HUMAN	REVERSED Protein TANC2 OS=Homo sapiens OX=9606 GN=TANC2 PE=1 SV=3	TANC2	Q9HCD6	HUMAN	0	0.263	0.1833	0.9908	0.996	0.863	0.7796
675	0.41	0.41	10.1	sp|P61599|NAA20_HUMAN	N-alpha-acetyltransferase 20 OS=Homo sapiens OX=9606 GN=NAA20 PE=1 SV=1	NAA20	P61599	HUMAN	0	1.0186	0.8954	1.1588	0.758	1.1912	0.7037
676	0.41	0.41	3.4	RRRRRsp|P11511|CP19A_HUMAN	REVERSED Aromatase OS=Homo sapiens OX=9606 GN=CYP19A1 PE=1 SV=3	CP19A	P11511	HUMAN	0	1.0093	0.8932	1.1066	0.8111	1.0864	0.8359
677	0.4	0.4	2.5	sp|P63010|AP2B1_HUMAN	AP-2 complex subunit beta OS=Homo sapiens OX=9606 GN=AP2B1 PE=1 SV=1	AP2B1	P63010	HUMAN	0	0.6668	0.4933	1.3428	0.5763	1.2823	0.6253
678	0.4	0.4	2.9	sp|P09619|PGFRB_HUMAN	Platelet-derived growth factor receptor beta OS=Homo sapiens OX=9606 GN=PDGFRB PE=1 SV=1	PGFRB	P09619	HUMAN	0	1.1376	0.7829	0.6486	0.4717	1.0666	0.8816
679	0.39	0.43	3.3	sp|O00410|IPO5_HUMAN	Importin-5 OS=Homo sapiens OX=9606 GN=IPO5 PE=1 SV=4	IPO5	O00410	HUMAN	0	0.3908	0.2531	0.912	0.8666	0.5248	0.3515
680	0.38	2.5	17.9	sp|Q86YS6|RAB43_HUMAN	Ras-related protein Rab-43 OS=Homo sapiens OX=9606 GN=RAB43 PE=1 SV=1	RAB43	Q86YS6	HUMAN	1
681	0.38	1.77	10.2	sp|Q86VS8|HOOK3_HUMAN	Protein Hook homolog 3 OS=Homo sapiens OX=9606 GN=HOOK3 PE=1 SV=2	HOOK3	Q86VS8	HUMAN	1	1.4588	0.5058	1.3932	0.5475	1.4859	0.4922
682	0.38	0.43	2.3	RRRRRsp|Q8TEQ0|SNX29_HUMAN	REVERSED Sorting nexin-29 OS=Homo sapiens OX=9606 GN=SNX29 PE=1 SV=3	SNX29	Q8TEQ0	HUMAN	0
683	0.38	0.39	6	sp|Q6WCQ1|MPRIP_HUMAN	Myosin phosphatase Rho-interacting protein OS=Homo sapiens OX=9606 GN=MPRIP PE=1 SV=3	MPRIP	Q6WCQ1	HUMAN	0	1.0666	0.8865	0.7516	0.6119	0.929	0.8934
684	0.38	0.38	4.7	sp|P22314|UBA1_HUMAN	Ubiquitin-like modifier-activating enzyme 1 OS=Homo sapiens OX=9606 GN=UBA1 PE=1 SV=3	UBA1	P22314	HUMAN	0	0.263	0.1833	0.9908	0.996	0.863	0.7796
685	0.38	0.38	10.8	sp|Q9NVJ2|ARL8B_HUMAN	ADP-ribosylation factor-like protein 8B OS=Homo sapiens OX=9606 GN=ARL8B PE=1 SV=1	ARL8B	Q9NVJ2	HUMAN	0	1.3552	0.5669	0.7727	0.6413	0.9638	0.9579
686	0.38	0.38	23.5	RRRRRsp|O43805|SSNA1_HUMAN	REVERSED Sjoegren syndrome nuclear autoantigen 1 OS=Homo sapiens OX=9606 GN=SSNA1 PE=1 SV=2	SSNA1	O43805	HUMAN	1
687	0.37	0.49	11.9	sp|Q9Y5B9|SP16H_HUMAN	FACT complex subunit SPT16 OS=Homo sapiens OX=9606 GN=SUPT16H PE=1 SV=1	SP16H	Q9Y5B9	HUMAN	0
688	0.37	0.39	1.8	RRRRRsp|O75044|SRGP2_HUMAN	REVERSED SLIT-ROBO Rho GTPase-activating protein 2 OS=Homo sapiens OX=9606 GN=SRGAP2 PE=1 SV=3	SRGP2	O75044	HUMAN	0
689	0.37	0.37	3.6	sp|Q8N883|ZN614_HUMAN	Zinc finger protein 614 OS=Homo sapiens OX=9606 GN=ZNF614 PE=1 SV=2	ZN614	Q8N883	HUMAN	0	0.3873	0.2521	0.6982	0.5315	0.7311	0.5803
690	0.37	0.37	1.9	sp|O43175|SERA_HUMAN	D-3-phosphoglycerate dehydrogenase OS=Homo sapiens OX=9606 GN=PHGDH PE=1 SV=4	SERA	O43175	HUMAN	0
691	0.36	10.47	37	sp|Q15366|PCBP2_HUMAN	Poly(rC)-binding protein 2 OS=Homo sapiens OX=9606 GN=PCBP2 PE=1 SV=1	PCBP2	Q15366	HUMAN	6
692	0.36	0.36	6.3	RRRRRsp|Q70Z53|F10C1_HUMAN	REVERSED Protein FRA10AC1 OS=Homo sapiens OX=9606 GN=FRA10AC1 PE=1 SV=3	F10C1	Q70Z53	HUMAN	0	1.2134	0.6967	1.5276	0.4709	1.6749	0.4066
693	0.35	0.37	1.5	sp|Q7Z407|CSMD3_HUMAN	CUB and sushi domain-containing protein 3 OS=Homo sapiens OX=9606 GN=CSMD3 PE=2 SV=3	CSMD3	Q7Z407	HUMAN	0	0.8872	0.8298	0.6607	0.4902	0.8166	0.7037
694	0.35	0.35	1.8	RRRRRsp|Q9UQ26|RIMS2_HUMAN	REVERSED Regulating synaptic membrane exocytosis protein 2 OS=Homo sapiens OX=9606 GN=RIMS2 PE=1 SV=2	RIMS2	Q9UQ26	HUMAN	0
695	0.34	0.34	4.6	sp|P48634|PRC2A_HUMAN	Protein PRRC2A OS=Homo sapiens OX=9606 GN=PRRC2A PE=1 SV=3	PRC2A	P48634	HUMAN	1	1.4322	0.522	1.0375	0.9293	1.2023	0.7103
696	0.33	2.47	12.9	sp|Q12931|TRAP1_HUMAN	Heat shock protein 75 kDa, mitochondrial OS=Homo sapiens OX=9606 GN=TRAP1 PE=1 SV=3	TRAP1	Q12931	HUMAN	1	0.7244	0.5683	0.7943	0.6738	0.9036	0.8508
697	0.33	0.38	8.4	sp|Q969S3|ZN622_HUMAN	Zinc finger protein 622 OS=Homo sapiens OX=9606 GN=ZNF622 PE=1 SV=1	ZN622	Q969S3	HUMAN	0	1.3677	0.5646	1.0765	0.8656	1.1588	0.7589
698	0.32	0.32	2.9	sp|Q86YR7|MF2L2_HUMAN	Probable guanine nucleotide exchange factor MCF2L2 OS=Homo sapiens OX=9606 GN=MCF2L2 PE=2 SV=3	MF2L2	Q86YR7	HUMAN	0	1.4588	0.503	1.3062	0.6092	0.8017	0.6842
699	0.31	0.35	2.8	RRRRRsp|Q92616|GCN1_HUMAN	REVERSED eIF-2-alpha kinase activator GCN1 OS=Homo sapiens OX=9606 GN=GCN1 PE=1 SV=6	GCN1	Q92616	HUMAN	1	0.9638	0.972	0.6855	0.5228	0.7447	0.6188
700	0.31	0.35	9.8	sp|P00558|PGK1_HUMAN	Phosphoglycerate kinase 1 OS=Homo sapiens OX=9606 GN=PGK1 PE=1 SV=3	PGK1	P00558	HUMAN	1	0.5152	0.3431	1.0375	0.9287	0.8954	0.8438
701	0.31	0.31	2.5	sp|Q96CW1|AP2M1_HUMAN	AP-2 complex subunit mu OS=Homo sapiens OX=9606 GN=AP2M1 PE=1 SV=2	AP2M1	Q96CW1	HUMAN	0	1.4191	0.5246	0.7656	0.6264	0.8954	0.8359
702	0.3	0.36	5.7	RRRRRsp|P62195|PRS8_HUMAN	REVERSED 26S proteasome regulatory subunit 8 OS=Homo sapiens OX=9606 GN=PSMC5 PE=1 SV=1	PRS8	P62195	HUMAN	0
703	0.3	0.33	2.7	sp|Q9P2D7|DYH1_HUMAN	Dynein heavy chain 1, axonemal OS=Homo sapiens OX=9606 GN=DNAH1 PE=1 SV=5	DYH1	Q9P2D7	HUMAN	0	1.1695	0.7494	1.4191	0.5299	1.5849	0.44
704	0.3	0.3	7.9	sp|P82675|RT05_HUMAN	28S ribosomal protein S5, mitochondrial OS=Homo sapiens OX=9606 GN=MRPS5 PE=1 SV=2	RT05	P82675	HUMAN	0	1.2359	0.6719	0.9376	0.9035	1.0471	0.9175
705	0.3	0.3	3.1	sp|Q96FK6|WDR89_HUMAN	WD repeat-containing protein 89 OS=Homo sapiens OX=9606 GN=WDR89 PE=2 SV=1	WDR89	Q96FK6	HUMAN	0	0.8954	0.8539	0.9638	0.722	0.8954	0.735
706	0.3	0.3	4.3	sp|P54709|AT1B3_HUMAN	Sodium/potassium-transporting ATPase subunit beta-3 OS=Homo sapiens OX=9606 GN=ATP1B3 PE=1 SV=1	AT1B3	P54709	HUMAN	0	0.912	0.8915	1.028	0.932	0.8395	0.7656
707	0.29	0.58	3.3	RRRRRsp|Q8NF91|SYNE1_HUMAN	REVERSED Nesprin-1 OS=Homo sapiens OX=9606 GN=SYNE1 PE=1 SV=4	SYNE1	Q8NF91	HUMAN	0	1.4859	0.4925	0.8395	0.7504	0.7943	0.6709
708	0.29	0.29	1.7	sp|P07332|FES_HUMAN	Tyrosine-protein kinase Fes/Fps OS=Homo sapiens OX=9606 GN=FES PE=1 SV=3	FES	P07332	HUMAN	0	0.9908	0.967	1.0186	0.7725	1.028	0.6805
709	0.29	0.29	2.1	sp|Q04726|TLE3_HUMAN	Transducin-like enhancer protein 3 OS=Homo sapiens OX=9606 GN=TLE3 PE=1 SV=2	TLE3	Q04726	HUMAN	0	0.7447	0.5989	0.6486	0.4729	0.7447	0.5956
710	0.28	0.3	2.5	sp|O95573|ACSL3_HUMAN	Long-chain-fatty-acid--CoA ligase 3 OS=Homo sapiens OX=9606 GN=ACSL3 PE=1 SV=3	ACSL3	O95573	HUMAN	0	1.028	0.9361	1.028	0.9449	0.7112	0.557
711	0.28	0.28	4.7	RRRRRsp|P21333|FLNA_HUMAN	REVERSED Filamin-A OS=Homo sapiens OX=9606 GN=FLNA PE=1 SV=4	FLNA	P21333	HUMAN	0
712	0.28	0.28	10	sp|Q8NFI4|F10A5_HUMAN	Putative protein FAM10A5 OS=Homo sapiens OX=9606 GN=ST13P5 PE=5 SV=1	F10A5	Q8NFI4	HUMAN	0	0.5808	0.4034	1.1588	0.7593	0.8166	0.7041
713	0.28	0.28	8.3	sp|Q02878|RL6_HUMAN	60S ribosomal protein L6 OS=Homo sapiens OX=9606 GN=RPL6 PE=1 SV=3	RL6	Q02878	HUMAN	0	1.0568	0.9838	1.2134	0.3968	1.2359	0.5387
714	0.27	0.84	14.9	sp|P61020|RAB5B_HUMAN	Ras-related protein Rab-5B OS=Homo sapiens OX=9606 GN=RAB5B PE=1 SV=1	RAB5B	P61020	HUMAN	1
715	0.27	0.43	7	sp|Q14789|GOGB1_HUMAN	Golgin subfamily B member 1 OS=Homo sapiens OX=9606 GN=GOLGB1 PE=1 SV=2	GOGB1	Q14789	HUMAN	0
716	0.27	0.28	1.4	sp|Q8IY82|DRC7_HUMAN	Dynein regulatory complex subunit 7 OS=Homo sapiens OX=9606 GN=DRC7 PE=1 SV=3	DRC7	Q8IY82	HUMAN	0
717	0.27	0.27	7.8	sp|Q9NZI8|IF2B1_HUMAN	Insulin-like growth factor 2 mRNA-binding protein 1 OS=Homo sapiens OX=9606 GN=IGF2BP1 PE=1 SV=2	IF2B1	Q9NZI8	HUMAN	0	1.803	0.3685	1.6444	0.4188	1.5704	0.4462
718	0.26	0.29	5.9	sp|Q8IYB3|SRRM1_HUMAN	Serine/arginine repetitive matrix protein 1 OS=Homo sapiens OX=9606 GN=SRRM1 PE=1 SV=2	SRRM1	Q8IYB3	HUMAN	0
719	0.26	0.29	2	sp|A6NHR9|SMHD1_HUMAN	Structural maintenance of chromosomes flexible hinge domain-containing protein 1 OS=Homo sapiens OX=9606 GN=SMCHD1 PE=1 SV=2	SMHD1	A6NHR9	HUMAN	0
720	0.26	0.28	8.1	sp|Q8WV93|AFG1L_HUMAN	AFG1-like ATPase OS=Homo sapiens OX=9606 GN=AFG1L PE=1 SV=2	AFG1L	Q8WV93	HUMAN	0
721	0.26	0.26	5.8	sp|P06396|GELS_HUMAN	Gelsolin OS=Homo sapiens OX=9606 GN=GSN PE=1 SV=1	GELS	P06396	HUMAN	0	1.0666	0.878	1.6904	0.4031	1.3677	0.5593
722	0.26	0.26	3.4	RRRRRsp|P16455|MGMT_HUMAN	REVERSED Methylated-DNA--protein-cysteine methyltransferase OS=Homo sapiens OX=9606 GN=MGMT PE=1 SV=1	MGMT	P16455	HUMAN	0	0.9817	0.6688	0.9638	0.7787	0.9908	0.7421
723	0.25	0.32	7.2	sp|Q92499|DDX1_HUMAN	ATP-dependent RNA helicase DDX1 OS=Homo sapiens OX=9606 GN=DDX1 PE=1 SV=2	DDX1	Q92499	HUMAN	0	0.7798	0.6528	0.9036	0.8595	0.673	0.5032
724	0.25	0.27	13.4	sp|Q9P2R7|SUCB1_HUMAN	Succinate--CoA ligase [ADP-forming] subunit beta, mitochondrial OS=Homo sapiens OX=9606 GN=SUCLA2 PE=1 SV=3	SUCB1	Q9P2R7	HUMAN	0	0.9036	0.8544	0.5649	0.3874	0.6982	0.5388
725	0.25	0.25	2.8	sp|Q9Y2I7|FYV1_HUMAN	1-phosphatidylinositol 3-phosphate 5-kinase OS=Homo sapiens OX=9606 GN=PIKFYVE PE=1 SV=3	FYV1	Q9Y2I7	HUMAN	0
726	0.25	0.25	3.3	RRRRRsp|Q8NI08|NCOA7_HUMAN	REVERSED Nuclear receptor coactivator 7 OS=Homo sapiens OX=9606 GN=NCOA7 PE=1 SV=2	NCOA7	Q8NI08	HUMAN	0	0.9638	0.972	0.6855	0.5228	0.7447	0.6188
727	0.24	0.27	5	sp|Q16543|CDC37_HUMAN	Hsp90 co-chaperone Cdc37 OS=Homo sapiens OX=9606 GN=CDC37 PE=1 SV=1	CDC37	Q16543	HUMAN	0
728	0.24	0.26	3.5	sp|P19827|ITIH1_HUMAN	Inter-alpha-trypsin inhibitor heavy chain H1 OS=Homo sapiens OX=9606 GN=ITIH1 PE=1 SV=3	ITIH1	P19827	HUMAN	0	0.6792	0.5138	0.5058	0.3339	0.6081	0.4327
729	0.24	0.24	9	sp|Q9BYJ4|TRI34_HUMAN	Tripartite motif-containing protein 34 OS=Homo sapiens OX=9606 GN=TRIM34 PE=1 SV=2	TRI34	Q9BYJ4	HUMAN	0
730	0.24	0.24	5	RRRRRsp|P29353|SHC1_HUMAN	REVERSED SHC-transforming protein 1 OS=Homo sapiens OX=9606 GN=SHC1 PE=1 SV=4	SHC1	P29353	HUMAN	0	0.8166	0.8352	0.8472	0.7008	0.8472	0.7065
731	0.23	0.43	3.8	RRRRRsp|Q9NRC6|SPTN5_HUMAN	REVERSED Spectrin beta chain, non-erythrocytic 5 OS=Homo sapiens OX=9606 GN=SPTBN5 PE=1 SV=2	SPTN5	Q9NRC6	HUMAN	0
732	0.23	0.29	2.9	RRRRRsp|Q15772|SPEG_HUMAN	REVERSED Striated muscle preferentially expressed protein kinase OS=Homo sapiens OX=9606 GN=SPEG PE=1 SV=4	SPEG	Q15772	HUMAN	0	1	0.9251	1.0093	0.883	1.0186	0.7906
733	0.23	0.29	2.1	RRRRRsp|Q8IZQ1|WDFY3_HUMAN	REVERSED WD repeat and FYVE domain-containing protein 3 OS=Homo sapiens OX=9606 GN=WDFY3 PE=1 SV=2	WDFY3	Q8IZQ1	HUMAN	0	1.1482	0.7739	0.0149	0.0289	0.0247	0.0617
734	0.23	0.25	6.5	sp|Q9Y3P9|RBGP1_HUMAN	Rab GTPase-activating protein 1 OS=Homo sapiens OX=9606 GN=RABGAP1 PE=1 SV=3	RBGP1	Q9Y3P9	HUMAN	0	0.8954	0.8428	0.5808	0.4037	0.7656	0.6304
735	0.23	0.24	2.4	sp|Q92485|ASM3B_HUMAN	Acid sphingomyelinase-like phosphodiesterase 3b OS=Homo sapiens OX=9606 GN=SMPDL3B PE=1 SV=2	ASM3B	Q92485	HUMAN	0
736	0.23	0.23	1.6	sp|O75581|LRP6_HUMAN	Low-density lipoprotein receptor-related protein 6 OS=Homo sapiens OX=9606 GN=LRP6 PE=1 SV=2	LRP6	O75581	HUMAN	0	0.871	0.7951	0.9036	0.8524	1.2474	0.6666
737	0.23	0.23	13.6	sp|Q7RTV0|PHF5A_HUMAN	PHD finger-like domain-containing protein 5A OS=Homo sapiens OX=9606 GN=PHF5A PE=1 SV=1	PHF5A	Q7RTV0	HUMAN	0	0.9036	0.8544	0.5649	0.3874	0.6982	0.5388
738	0.22	0.34	4.7	sp|Q96JM4|LRIQ1_HUMAN	Leucine-rich repeat and IQ domain-containing protein 1 OS=Homo sapiens OX=9606 GN=LRRIQ1 PE=2 SV=3	LRIQ1	Q96JM4	HUMAN	0	1.1169	0.7287	1.1272	0.6964	1.0965	0.7452
739	0.22	0.26	11.8	sp|O43491|E41L2_HUMAN	Band 4.1-like protein 2 OS=Homo sapiens OX=9606 GN=EPB41L2 PE=1 SV=1	E41L2	O43491	HUMAN	0	1.4723	0.4933	1.2134	0.6968	1.3932	0.5477
740	0.22	0.25	4.2	sp|Q96K76|UBP47_HUMAN	Ubiquitin carboxyl-terminal hydrolase 47 OS=Homo sapiens OX=9606 GN=USP47 PE=1 SV=3	UBP47	Q96K76	HUMAN	0	0.8318	0.7311	0.7244	0.5722	0.8395	0.7467
741	0.22	0.23	6	RRRRRsp|P49750|YLPM1_HUMAN	REVERSED YLP motif-containing protein 1 OS=Homo sapiens OX=9606 GN=YLPM1 PE=1 SV=4	YLPM1	P49750	HUMAN	0	0.8395	0.5	0.9376	0.8277	0.863	0.5879
742	0.21	0.34	4.5	sp|P04114|APOB_HUMAN	Apolipoprotein B-100 OS=Homo sapiens OX=9606 GN=APOB PE=1 SV=2	APOB	P04114	HUMAN	1	0.5495	0.3719	1.2023	0.709	1.2823	0.626
743	0.21	0.29	7.2	sp|P41252|SYIC_HUMAN	Isoleucine--tRNA ligase, cytoplasmic OS=Homo sapiens OX=9606 GN=IARS PE=1 SV=2	SYIC	P41252	HUMAN	0	1	0.9656	0.787	0.3561	0.8551	0.5211
744	0.21	0.24	3.4	sp|Q9Y3Z3|SAMH1_HUMAN	Deoxynucleoside triphosphate triphosphohydrolase SAMHD1 OS=Homo sapiens OX=9606 GN=SAMHD1 PE=1 SV=2	SAMH1	Q9Y3Z3	HUMAN	0	0.787	0.24	0.7516	0.5032	0.9638	0.5465
745	0.21	0.21	2.7	sp|Q13435|SF3B2_HUMAN	Splicing factor 3B subunit 2 OS=Homo sapiens OX=9606 GN=SF3B2 PE=1 SV=2	SF3B2	Q13435	HUMAN	0	1.1912	0.7154	1.0864	0.8498	1.3305	0.5923
746	0.21	0.21	4.9	RRRRRsp|Q9UH73|COE1_HUMAN	REVERSED Transcription factor COE1 OS=Homo sapiens OX=9606 GN=EBF1 PE=1 SV=2	COE1	Q9UH73	HUMAN	0	0.2535	0.2031	0.7516	0.6403	0.6368	0.5134
747	0.21	0.21	3.4	sp|Q7RTS3|PTF1A_HUMAN	Pancreas transcription factor 1 subunit alpha OS=Homo sapiens OX=9606 GN=PTF1A PE=1 SV=1	PTF1A	Q7RTS3	HUMAN	0	1.0375	0.9605	0.863	0.7455	0.7047	0.5489
748	0.21	0.21	2	RRRRRsp|P98172|EFNB1_HUMAN	REVERSED Ephrin-B1 OS=Homo sapiens OX=9606 GN=EFNB1 PE=1 SV=1	EFNB1	P98172	HUMAN	0
749	0.2	0.22	17.6	RRRRRsp|P05787|K2C8_HUMAN	REVERSED Keratin, type II cytoskeletal 8 OS=Homo sapiens OX=9606 GN=KRT8 PE=1 SV=7	K2C8	P05787	HUMAN	0
750	0.2	0.2	6	sp|P46020|KPB1_HUMAN	Phosphorylase b kinase regulatory subunit alpha, skeletal muscle isoform OS=Homo sapiens OX=9606 GN=PHKA1 PE=1 SV=2	KPB1	P46020	HUMAN	0
751	0.19	0.58	2.4	sp|Q9HD67|MYO10_HUMAN	Unconventional myosin-X OS=Homo sapiens OX=9606 GN=MYO10 PE=1 SV=3	MYO10	Q9HD67	HUMAN	0
752	0.19	0.29	6.6	sp|Q8NCU4|CC191_HUMAN	Coiled-coil domain-containing protein 191 OS=Homo sapiens OX=9606 GN=CCDC191 PE=2 SV=1	CC191	Q8NCU4	HUMAN	0
753	0.19	0.21	9	sp|P31948|STIP1_HUMAN	Stress-induced-phosphoprotein 1 OS=Homo sapiens OX=9606 GN=STIP1 PE=1 SV=1	STIP1	P31948	HUMAN	0	0.6026	0.4229	0.9462	0.9262	0.6792	0.5079
754	0.19	0.19	9.3	sp|Q9UHD1|CHRD1_HUMAN	Cysteine and histidine-rich domain-containing protein 1 OS=Homo sapiens OX=9606 GN=CHORDC1 PE=1 SV=2	CHRD1	Q9UHD1	HUMAN	0	0.8872	0.7203	0.8472	0.636	0.8017	0.5316
755	0.19	0.19	2.9	sp|Q96L34|MARK4_HUMAN	MAP/microtubule affinity-regulating kinase 4 OS=Homo sapiens OX=9606 GN=MARK4 PE=1 SV=1	MARK4	Q96L34	HUMAN	0	0.955	0.9474	1.1482	0.9995	1.0471	0.9494
756	0.19	0.19	3.1	sp|P46952|3HAO_HUMAN	3-hydroxyanthranilate 3,4-dioxygenase OS=Homo sapiens OX=9606 GN=HAAO PE=1 SV=2	3HAO	P46952	HUMAN	0	1.2823	0.633	0.9204	0.8865	1.0568	0.8956
757	0.19	0.19	6.2	sp|O60831|PRAF2_HUMAN	PRA1 family protein 2 OS=Homo sapiens OX=9606 GN=PRAF2 PE=1 SV=1	PRAF2	O60831	HUMAN	0	0.6855	0.5154	0.9817	0.991	0.7379	0.5935
758	0.19	0.19	3.6	RRRRRsp|O95848|NUD14_HUMAN	REVERSED Uridine diphosphate glucose pyrophosphatase OS=Homo sapiens OX=9606 GN=NUDT14 PE=1 SV=2	NUD14	O95848	HUMAN	0
759	0.18	0.42	5.3	sp|Q02224|CENPE_HUMAN	Centromere-associated protein E OS=Homo sapiens OX=9606 GN=CENPE PE=1 SV=2	CENPE	Q02224	HUMAN	0
760	0.18	0.22	5.3	sp|P61619|S61A1_HUMAN	Protein transport protein Sec61 subunit alpha isoform 1 OS=Homo sapiens OX=9606 GN=SEC61A1 PE=1 SV=2	S61A1	P61619	HUMAN	0	1.4588	0.5033	1.2589	0.6494	1.1803	0.7341
761	0.18	0.21	1.6	sp|Q93008|USP9X_HUMAN	Probable ubiquitin carboxyl-terminal hydrolase FAF-X OS=Homo sapiens OX=9606 GN=USP9X PE=1 SV=3	USP9X	Q93008	HUMAN	0
762	0.18	0.18	5.9	RRRRRsp|O95460|MATN4_HUMAN	REVERSED Matrilin-4 OS=Homo sapiens OX=9606 GN=MATN4 PE=1 SV=3	MATN4	O95460	HUMAN	0	1.0864	0.8553	1.2134	0.6949	1.0375	0.9276
763	0.18	0.18	2.6	RRRRRsp|Q9H5Z1|DHX35_HUMAN	REVERSED Probable ATP-dependent RNA helicase DHX35 OS=Homo sapiens OX=9606 GN=DHX35 PE=1 SV=2	DHX35	Q9H5Z1	HUMAN	0	1.028	0.7371	0.8954	0.8198	0.9638	0.8985
764	0.17	0.21	8.1	sp|P17812|PYRG1_HUMAN	CTP synthase 1 OS=Homo sapiens OX=9606 GN=CTPS1 PE=1 SV=2	PYRG1	P17812	HUMAN	0	0.5012	0.3311	1.2023	0.7079	0.8318	0.7294
765	0.17	0.19	3.8	sp|Q9H9A6|LRC40_HUMAN	Leucine-rich repeat-containing protein 40 OS=Homo sapiens OX=9606 GN=LRRC40 PE=1 SV=1	LRC40	Q9H9A6	HUMAN	0	1.0666	0.8856	1.0375	0.9313	1.0666	0.8817
766	0.17	0.18	3.6	sp|Q9Y520|PRC2C_HUMAN	Protein PRRC2C OS=Homo sapiens OX=9606 GN=PRRC2C PE=1 SV=4	PRC2C	Q9Y520	HUMAN	0	0.879	0.5823	1.2942	0.2885	1.1482	0.4774
767	0.17	0.18	12	RRRRRsp|Q9BQS6|HSPB9_HUMAN	REVERSED Heat shock protein beta-9 OS=Homo sapiens OX=9606 GN=HSPB9 PE=1 SV=1	HSPB9	Q9BQS6	HUMAN	0	1.0666	0.7942	1.3932	0.5039	1.2942	0.5198
768	0.17	0.17	4.9	sp|O14672|ADA10_HUMAN	Disintegrin and metalloproteinase domain-containing protein 10 OS=Homo sapiens OX=9606 GN=ADAM10 PE=1 SV=1	ADA10	O14672	HUMAN	0
769	0.17	0.17	5.4	sp|P35250|RFC2_HUMAN	Replication factor C subunit 2 OS=Homo sapiens OX=9606 GN=RFC2 PE=1 SV=3	RFC2	P35250	HUMAN	0	1.1066	0.8213	0.9817	0.9915	1.1588	0.7598
770	0.16	0.31	5.1	sp|Q6ZRK6|CCD73_HUMAN	Coiled-coil domain-containing protein 73 OS=Homo sapiens OX=9606 GN=CCDC73 PE=2 SV=2	CCD73	Q6ZRK6	HUMAN	0
771	0.16	0.21	3.3	sp|Q8TD57|DYH3_HUMAN	Dynein heavy chain 3, axonemal OS=Homo sapiens OX=9606 GN=DNAH3 PE=2 SV=1	DYH3	Q8TD57	HUMAN	0
772	0.16	0.19	2.7	sp|P53621|COPA_HUMAN	Coatomer subunit alpha OS=Homo sapiens OX=9606 GN=COPA PE=1 SV=2	COPA	P53621	HUMAN	0	1.1169	0.606	0.9727	0.9494	1.0093	0.8842
773	0.16	0.19	2.9	sp|P16234|PGFRA_HUMAN	Platelet-derived growth factor receptor alpha OS=Homo sapiens OX=9606 GN=PDGFRA PE=1 SV=1	PGFRA	P16234	HUMAN	0	1.0965	0.8301	0.5445	0.3699	0.5445	0.3686
774	0.16	0.19	4.6	RRRRRsp|P18031|PTN1_HUMAN	REVERSED Tyrosine-protein phosphatase non-receptor type 1 OS=Homo sapiens OX=9606 GN=PTPN1 PE=1 SV=1	PTN1	P18031	HUMAN	0
775	0.16	0.16	2.9	sp|Q96HY7|DHTK1_HUMAN	Probable 2-oxoglutarate dehydrogenase E1 component DHKTD1, mitochondrial OS=Homo sapiens OX=9606 GN=DHTKD1 PE=1 SV=2	DHTK1	Q96HY7	HUMAN	0
776	0.16	0.16	6.2	sp|Q9BV20|MTNA_HUMAN	Methylthioribose-1-phosphate isomerase OS=Homo sapiens OX=9606 GN=MRI1 PE=1 SV=1	MTNA	Q9BV20	HUMAN	0	0.5808	0.3964	0.4742	0.3147	0.6026	0.4121
777	0.16	0.16	5.9	sp|P14384|CBPM_HUMAN	Carboxypeptidase M OS=Homo sapiens OX=9606 GN=CPM PE=1 SV=2	CBPM	P14384	HUMAN	0	1.1803	0.7285	0.871	0.8011	0.929	0.8881
778	0.16	0.16	4.3	sp|P42025|ACTY_HUMAN	Beta-centractin OS=Homo sapiens OX=9606 GN=ACTR1B PE=1 SV=1	ACTY	P42025	HUMAN	0
779	0.16	0.16	5.5	RRRRRsp|Q9BPZ3|PAIP2_HUMAN	REVERSED Polyadenylate-binding protein-interacting protein 2 OS=Homo sapiens OX=9606 GN=PAIP2 PE=1 SV=1	PAIP2	Q9BPZ3	HUMAN	0	0.2014	0.2038	0.7244	0.6067	0.5808	0.4618
780	0.16	0.16	2	RRRRRsp|P07585|PGS2_HUMAN	REVERSED Decorin OS=Homo sapiens OX=9606 GN=DCN PE=1 SV=1	PGS2	P07585	HUMAN	0
781	0.15	0.22	4.5	sp|P51812|KS6A3_HUMAN	Ribosomal protein S6 kinase alpha-3 OS=Homo sapiens OX=9606 GN=RPS6KA3 PE=1 SV=1	KS6A3	P51812	HUMAN	0	1.2246	0.5959	0.7447	0.4522	0.9462	0.874
782	0.15	0.2	10.4	RRRRRsp|Q9Y2W1|TR150_HUMAN	REVERSED Thyroid hormone receptor-associated protein 3 OS=Homo sapiens OX=9606 GN=THRAP3 PE=1 SV=2	TR150	Q9Y2W1	HUMAN	0	0.4285	0.278	1.1482	0.7761	1.0965	0.8363
783	0.15	0.19	3.4	sp|O60488|ACSL4_HUMAN	Long-chain-fatty-acid--CoA ligase 4 OS=Homo sapiens OX=9606 GN=ACSL4 PE=1 SV=2	ACSL4	O60488	HUMAN	0	1.0864	0.8575	0.7516	0.6123	0.7516	0.6117
784	0.15	0.17	6.2	sp|Q8TDC3|BRSK1_HUMAN	Serine/threonine-protein kinase BRSK1 OS=Homo sapiens OX=9606 GN=BRSK1 PE=1 SV=2	BRSK1	Q8TDC3	HUMAN	0	1.2134	0.695	1.0186	0.9587	0.9727	0.9721
785	0.15	0.16	3.1	RRRRRsp|P27987|IP3KB_HUMAN	REVERSED Inositol-trisphosphate 3-kinase B OS=Homo sapiens OX=9606 GN=ITPKB PE=1 SV=5	IP3KB	P27987	HUMAN	0	1.6144	0.4287	1.0965	0.8351	1.2589	0.6533
786	0.15	0.15	3.6	sp|P56192|SYMC_HUMAN	Methionine--tRNA ligase, cytoplasmic OS=Homo sapiens OX=9606 GN=MARS PE=1 SV=2	SYMC	P56192	HUMAN	0	1.2359	0.6728	0.9204	0.8797	1.2246	0.6828
787	0.15	0.15	5.4	sp|Q86SJ2|AMGO2_HUMAN	Amphoterin-induced protein 2 OS=Homo sapiens OX=9606 GN=AMIGO2 PE=1 SV=1	AMGO2	Q86SJ2	HUMAN	0	1.5136	0.4691	1.2474	0.9471	1.1695	0.7471
788	0.15	0.15	7.6	sp|O75348|VATG1_HUMAN	V-type proton ATPase subunit G 1 OS=Homo sapiens OX=9606 GN=ATP6V1G1 PE=1 SV=3	VATG1	O75348	HUMAN	0	2.5586	0.2491	2.5351	0.2524	1.7061	0.3958
789	0.14	0.8	6.9	sp|Q66GS9|CP135_HUMAN	Centrosomal protein of 135 kDa OS=Homo sapiens OX=9606 GN=CEP135 PE=1 SV=2	CP135	Q66GS9	HUMAN	0	0.6026	0.4262	0.7379	0.5872	0.7447	0.5982
790	0.14	0.32	9.6	sp|Q5TZA2|CROCC_HUMAN	Rootletin OS=Homo sapiens OX=9606 GN=CROCC PE=1 SV=1	CROCC	Q5TZA2	HUMAN	0
791	0.14	0.21	2.6	sp|Q12830|BPTF_HUMAN	Nucleosome-remodeling factor subunit BPTF OS=Homo sapiens OX=9606 GN=BPTF PE=1 SV=3	BPTF	Q12830	HUMAN	0	1.0375	0.9326	1.3804	0.5535	0.9727	0.9759
792	0.14	0.19	4.6	RRRRRsp|Q13255|GRM1_HUMAN	REVERSED Metabotropic glutamate receptor 1 OS=Homo sapiens OX=9606 GN=GRM1 PE=1 SV=3	GRM1	Q13255	HUMAN	0
793	0.14	0.17	4.3	sp|Q9UN19|DAPP1_HUMAN	Dual adapter for phosphotyrosine and 3-phosphotyrosine and 3-phosphoinositide OS=Homo sapiens OX=9606 GN=DAPP1 PE=1 SV=1	DAPP1	Q9UN19	HUMAN	0	0.4207	0.2735	0.879	0.8118	0.7586	0.6214
794	0.14	0.16	2.4	sp|O14522|PTPRT_HUMAN	Receptor-type tyrosine-protein phosphatase T OS=Homo sapiens OX=9606 GN=PTPRT PE=1 SV=6	PTPRT	O14522	HUMAN	0	1.4454	0.5138	1.1695	0.7426	1.5276	0.4672
795	0.14	0.14	16.2	sp|Q9H9B4|SFXN1_HUMAN	Sideroflexin-1 OS=Homo sapiens OX=9606 GN=SFXN1 PE=1 SV=4	SFXN1	Q9H9B4	HUMAN	0	0.912	0.8704	1.2134	0.6996	1.0186	0.9589
796	0.14	0.14	3.7	RRRRRsp|Q7Z4H7|HAUS6_HUMAN	REVERSED HAUS augmin-like complex subunit 6 OS=Homo sapiens OX=9606 GN=HAUS6 PE=1 SV=2	HAUS6	Q7Z4H7	HUMAN	0
797	0.14	0.14	3.6	sp|Q8TCJ2|STT3B_HUMAN	Dolichyl-diphosphooligosaccharide--protein glycosyltransferase subunit STT3B OS=Homo sapiens OX=9606 GN=STT3B PE=1 SV=1	STT3B	Q8TCJ2	HUMAN	0	1.0186	0.9487	0.9376	0.8828	0.9376	0.8809
798	0.14	0.14	6.6	sp|P61019|RAB2A_HUMAN	Ras-related protein Rab-2A OS=Homo sapiens OX=9606 GN=RAB2A PE=1 SV=1	RAB2A	P61019	HUMAN	0	0.955	0.9476	1.1695	0.7479	1.0471	0.9162
799	0.14	0.14	3.5	sp|Q9Y6M0|TEST_HUMAN	Testisin OS=Homo sapiens OX=9606 GN=PRSS21 PE=1 SV=1	TEST	Q9Y6M0	HUMAN	0	0.3945	0.2554	0.871	0.7955	1.0186	0.9598
800	0.14	0.14	1.6	RRRRRsp|Q9H2A2|AL8A1_HUMAN	REVERSED Aldehyde dehydrogenase family 8 member A1 OS=Homo sapiens OX=9606 GN=ALDH8A1 PE=1 SV=1	AL8A1	Q9H2A2	HUMAN	0
801	0.13	0.16	1.9	sp|Q9NTI2|AT8A2_HUMAN	Phospholipid-transporting ATPase IB OS=Homo sapiens OX=9606 GN=ATP8A2 PE=1 SV=3	AT8A2	Q9NTI2	HUMAN	0
802	0.13	0.16	2	sp|Q9P2R3|ANFY1_HUMAN	Rabankyrin-5 OS=Homo sapiens OX=9606 GN=ANKFY1 PE=1 SV=2	ANFY1	Q9P2R3	HUMAN	0	0.879	0.817	0.8551	0.7774	1.406	0.539
803	0.13	0.15	5.3	RRRRRsp|Q8IVF6|AN18A_HUMAN	REVERSED Ankyrin repeat domain-containing protein 18A OS=Homo sapiens OX=9606 GN=ANKRD18A PE=2 SV=3	AN18A	Q8IVF6	HUMAN	0
804	0.13	0.14	4.1	sp|Q8IWU5|SULF2_HUMAN	Extracellular sulfatase Sulf-2 OS=Homo sapiens OX=9606 GN=SULF2 PE=1 SV=1	SULF2	Q8IWU5	HUMAN	0	1.1695	0.7489	1.0375	0.927	1.1482	0.7699
805	0.13	0.14	2.3	sp|Q8N766|EMC1_HUMAN	ER membrane protein complex subunit 1 OS=Homo sapiens OX=9606 GN=EMC1 PE=1 SV=1	EMC1	Q8N766	HUMAN	0	1.2942	0.6157	1.4191	0.5286	1.5704	0.4502
806	0.13	0.13	3.9	sp|Q9H4A3|WNK1_HUMAN	Serine/threonine-protein kinase WNK1 OS=Homo sapiens OX=9606 GN=WNK1 PE=1 SV=2	WNK1	Q9H4A3	HUMAN	0	0.5598	0.3843	0.5861	0.4073	0.5395	0.3665
807	0.13	0.13	5.7	sp|Q86XI8|ZSWM9_HUMAN	Uncharacterized protein ZSWIM9 OS=Homo sapiens OX=9606 GN=ZSWIM9 PE=1 SV=2	ZSWM9	Q86XI8	HUMAN	0
808	0.13	0.13	6.6	sp|Q9NUQ3|TXLNG_HUMAN	Gamma-taxilin OS=Homo sapiens OX=9606 GN=TXLNG PE=1 SV=2	TXLNG	Q9NUQ3	HUMAN	0	1.556	0.457	1.028	0.946	0.912	0.8667
809	0.13	0.13	3.1	sp|Q5T7N3|KANK4_HUMAN	KN motif and ankyrin repeat domain-containing protein 4 OS=Homo sapiens OX=9606 GN=KANK4 PE=1 SV=1	KANK4	Q5T7N3	HUMAN	0
810	0.13	0.13	1.4	RRRRRsp|Q6ZU69|F205A_HUMAN	REVERSED Protein FAM205A OS=Homo sapiens OX=9606 GN=FAM205A PE=2 SV=4	F205A	Q6ZU69	HUMAN	0
811	0.13	0.13	4.1	RRRRRsp|A2RUC4|TYW5_HUMAN	REVERSED tRNA wybutosine-synthesizing protein 5 OS=Homo sapiens OX=9606 GN=TYW5 PE=1 SV=1	TYW5	A2RUC4	HUMAN	0
812	0.13	0.13	1	RRRRRsp|A6NGR9|MROH6_HUMAN	REVERSED Maestro heat-like repeat-containing protein family member 6 OS=Homo sapiens OX=9606 GN=MROH6 PE=4 SV=2	MROH6	A6NGR9	HUMAN	0
813	0.12	0.46	3.6	RRRRRsp|P27708|PYR1_HUMAN	REVERSED CAD protein OS=Homo sapiens OX=9606 GN=CAD PE=1 SV=3	PYR1	P27708	HUMAN	0	0.7656	0.6326	0.912	0.8622	1.1912	0.7147
814	0.12	0.37	3.1	RRRRRsp|Q96QP1|ALPK1_HUMAN	REVERSED Alpha-protein kinase 1 OS=Homo sapiens OX=9606 GN=ALPK1 PE=1 SV=3	ALPK1	Q96QP1	HUMAN	0	1.2942	0.6233	1.0666	0.8814	1.0375	0.9235
815	0.12	0.29	7.6	sp|O60437|PEPL_HUMAN	Periplakin OS=Homo sapiens OX=9606 GN=PPL PE=1 SV=4	PEPL	O60437	HUMAN	0	0.9727	0.947	1.406	0.5081	1.2134	0.5899
816	0.12	0.28	14.1	sp|P20290|BTF3_HUMAN	Transcription factor BTF3 OS=Homo sapiens OX=9606 GN=BTF3 PE=1 SV=1	BTF3	P20290	HUMAN	0
817	0.12	0.21	2.8	sp|Q14517|FAT1_HUMAN	Protocadherin Fat 1 OS=Homo sapiens OX=9606 GN=FAT1 PE=1 SV=2	FAT1	Q14517	HUMAN	0	1.9588	0.3319	1.2474	0.6594	1.4322	0.5155
818	0.12	0.17	4.7	sp|Q8TEQ6|GEMI5_HUMAN	Gem-associated protein 5 OS=Homo sapiens OX=9606 GN=GEMIN5 PE=1 SV=3	GEMI5	Q8TEQ6	HUMAN	0	1.3804	0.5517	1	0.9843	1.2359	0.669
819	0.12	0.16	4.4	RRRRRsp|P78559|MAP1A_HUMAN	REVERSED Microtubule-associated protein 1A OS=Homo sapiens OX=9606 GN=MAP1A PE=1 SV=6	MAP1A	P78559	HUMAN	0
820	0.12	0.15	4.1	RRRRRsp|Q8NHQ8|RASF8_HUMAN	REVERSED Ras association domain-containing protein 8 OS=Homo sapiens OX=9606 GN=RASSF8 PE=1 SV=2	RASF8	Q8NHQ8	HUMAN	1
821	0.12	0.13	2.9	RRRRRsp|O60522|TDRD6_HUMAN	REVERSED Tudor domain-containing protein 6 OS=Homo sapiens OX=9606 GN=TDRD6 PE=2 SV=2	TDRD6	O60522	HUMAN	0	0.6486	0.4734	1.4191	0.5236	0.9638	0.9613
822	0.12	0.13	3.7	RRRRRsp|Q96MT8|CEP63_HUMAN	REVERSED Centrosomal protein of 63 kDa OS=Homo sapiens OX=9606 GN=CEP63 PE=1 SV=1	CEP63	Q96MT8	HUMAN	0
823	0.12	0.13	3.9	sp|Q8WXQ8|CBPA5_HUMAN	Carboxypeptidase A5 OS=Homo sapiens OX=9606 GN=CPA5 PE=2 SV=1	CBPA5	Q8WXQ8	HUMAN	0	1.4859	0.4925	0.8395	0.7504	0.7943	0.6709
824	0.12	0.12	4.6	RRRRRsp|Q5CZ79|AN20B_HUMAN	REVERSED Ankyrin repeat domain-containing protein 20B OS=Homo sapiens OX=9606 GN=ANKRD20A8P PE=2 SV=2	AN20B	Q5CZ79	HUMAN	0
825	0.12	0.12	9.8	sp|Q8WWY3|PRP31_HUMAN	U4/U6 small nuclear ribonucleoprotein Prp31 OS=Homo sapiens OX=9606 GN=PRPF31 PE=1 SV=2	PRP31	Q8WWY3	HUMAN	0	0.5649	0.2369	1.028	0.9217	0.7047	0.3815
826	0.12	0.12	4.1	sp|P04844|RPN2_HUMAN	Dolichyl-diphosphooligosaccharide--protein glycosyltransferase subunit 2 OS=Homo sapiens OX=9606 GN=RPN2 PE=1 SV=3	RPN2	P04844	HUMAN	0	1.1588	0.7523	1.1482	0.7714	1.2134	0.6902
827	0.12	0.12	3.4	sp|Q9NS39|RED2_HUMAN	Double-stranded RNA-specific editase B2 OS=Homo sapiens OX=9606 GN=ADARB2 PE=1 SV=1	RED2	Q9NS39	HUMAN	0
828	0.12	0.12	4.8	sp|Q99442|SEC62_HUMAN	Translocation protein SEC62 OS=Homo sapiens OX=9606 GN=SEC62 PE=1 SV=1	SEC62	Q99442	HUMAN	0	1.1803	0.7271	1.4191	0.5274	1.2589	0.6548
829	0.12	0.12	3.1	sp|P48556|PSMD8_HUMAN	26S proteasome non-ATPase regulatory subunit 8 OS=Homo sapiens OX=9606 GN=PSMD8 PE=1 SV=2	PSMD8	P48556	HUMAN	0
830	0.12	0.12	1.3	RRRRRsp|P53779|MK10_HUMAN	REVERSED Mitogen-activated protein kinase 10 OS=Homo sapiens OX=9606 GN=MAPK10 PE=1 SV=2	MK10	P53779	HUMAN	0
831	0.11	0.26	2.6	sp|Q9P2D3|HTR5B_HUMAN	HEAT repeat-containing protein 5B OS=Homo sapiens OX=9606 GN=HEATR5B PE=1 SV=2	HTR5B	Q9P2D3	HUMAN	0
832	0.11	0.24	2.7	sp|Q9Y6V0|PCLO_HUMAN	Protein piccolo OS=Homo sapiens OX=9606 GN=PCLO PE=1 SV=5	PCLO	Q9Y6V0	HUMAN	0	0.413	0.268	0.7727	0.6366	0.7516	0.6109
833	0.11	0.16	3.9	sp|Q9NT68|TEN2_HUMAN	Teneurin-2 OS=Homo sapiens OX=9606 GN=TENM2 PE=1 SV=3	TEN2	Q9NT68	HUMAN	0	1.0093	0.832	1.0093	0.8261	1.0093	0.5848
834	0.11	0.16	5.2	RRRRRsp|Q8TAG9|EXOC6_HUMAN	REVERSED Exocyst complex component 6 OS=Homo sapiens OX=9606 GN=EXOC6 PE=1 SV=3	EXOC6	Q8TAG9	HUMAN	0	0.9036	0.9085	1.0666	0.8122	1.1588	0.6911
835	0.11	0.15	6	sp|P13010|XRCC5_HUMAN	X-ray repair cross-complementing protein 5 OS=Homo sapiens OX=9606 GN=XRCC5 PE=1 SV=3	XRCC5	P13010	HUMAN	0	1.1376	0.7476	1.0093	0.9794	0.8318	0.683
836	0.11	0.12	9.6	sp|Q9Y4P3|TBL2_HUMAN	Transducin beta-like protein 2 OS=Homo sapiens OX=9606 GN=TBL2 PE=1 SV=1	TBL2	Q9Y4P3	HUMAN	0	0.871	0.4366	0.8241	0.2985	0.955	0.8262
837	0.11	0.12	5.6	sp|O95847|UCP4_HUMAN	Mitochondrial uncoupling protein 4 OS=Homo sapiens OX=9606 GN=SLC25A27 PE=2 SV=1	UCP4	O95847	HUMAN	0
838	0.11	0.11	3.1	sp|Q9UPQ9|TNR6B_HUMAN	Trinucleotide repeat-containing gene 6B protein OS=Homo sapiens OX=9606 GN=TNRC6B PE=1 SV=4	TNR6B	Q9UPQ9	HUMAN	0
839	0.11	0.11	4.4	RRRRRsp|Q9NX61|T161A_HUMAN	REVERSED Transmembrane protein 161A OS=Homo sapiens OX=9606 GN=TMEM161A PE=1 SV=1	T161A	Q9NX61	HUMAN	0
840	0.1	21.59	46	sp|P68366|TBA4A_HUMAN	Tubulin alpha-4A chain OS=Homo sapiens OX=9606 GN=TUBA4A PE=1 SV=1	TBA4A	P68366	HUMAN	19
841	0.1	0.95	5.2	sp|P15924|DESP_HUMAN	Desmoplakin OS=Homo sapiens OX=9606 GN=DSP PE=1 SV=3	DESP	P15924	HUMAN	0	1.8365	0.3592	1.0186	0.9523	0.9727	0.9702
842	0.1	0.52	11.2	RRRRRsp|Q5TZA2|CROCC_HUMAN	REVERSED Rootletin OS=Homo sapiens OX=9606 GN=CROCC PE=1 SV=1	CROCC	Q5TZA2	HUMAN	0	0.2399	0.0832	1.4191	0.3986	1	0.9794
843	0.1	0.4	2.7	sp|Q92538|GBF1_HUMAN	Golgi-specific brefeldin A-resistance guanine nucleotide exchange factor 1 OS=Homo sapiens OX=9606 GN=GBF1 PE=1 SV=2	GBF1	Q92538	HUMAN	0	1.6293	0.4254	1.0568	0.895	1.7219	0.3928
844	0.1	0.28	1.5	sp|O95163|ELP1_HUMAN	Elongator complex protein 1 OS=Homo sapiens OX=9606 GN=ELP1 PE=1 SV=3	ELP1	O95163	HUMAN	0	1.4723	0.4998	0.9817	0.9872	0.9817	0.984
845	0.1	0.2	4	sp|Q9NQW6|ANLN_HUMAN	Anillin OS=Homo sapiens OX=9606 GN=ANLN PE=1 SV=2	ANLN	Q9NQW6	HUMAN	0
846	0.1	0.19	5.5	sp|Q92614|MY18A_HUMAN	Unconventional myosin-XVIIIa OS=Homo sapiens OX=9606 GN=MYO18A PE=1 SV=3	MY18A	Q92614	HUMAN	0
847	0.1	0.18	2.3	sp|Q99707|METH_HUMAN	Methionine synthase OS=Homo sapiens OX=9606 GN=MTR PE=1 SV=2	METH	Q99707	HUMAN	0	0.631	0.3669	1.1272	0.8035	1.0375	0.9545
848	0.1	0.13	5.1	sp|P20929|NEBU_HUMAN	Nebulin OS=Homo sapiens OX=9606 GN=NEB PE=1 SV=5	NEBU	P20929	HUMAN	0	1.0666	0.8855	1.1588	0.756	1.1803	0.7294
849	0.1	0.13	3.2	RRRRRsp|Q14574|DSC3_HUMAN	REVERSED Desmocollin-3 OS=Homo sapiens OX=9606 GN=DSC3 PE=1 SV=3	DSC3	Q14574	HUMAN	0
850	0.1	0.13	10.5	sp|Q9NTU7|CBLN4_HUMAN	Cerebellin-4 OS=Homo sapiens OX=9606 GN=CBLN4 PE=1 SV=1	CBLN4	Q9NTU7	HUMAN	0	0.5546	0.3787	0.9204	0.884	0.7516	0.6075
851	0.1	0.13	6.3	sp|P13489|RINI_HUMAN	Ribonuclease inhibitor OS=Homo sapiens OX=9606 GN=RNH1 PE=1 SV=2	RINI	P13489	HUMAN	0	1.1803	0.7384	0.955	0.939	1.1803	0.7378
852	0.1	0.12	5.9	RRRRRsp|O15020|SPTN2_HUMAN	REVERSED Spectrin beta chain, non-erythrocytic 2 OS=Homo sapiens OX=9606 GN=SPTBN2 PE=1 SV=3	SPTN2	O15020	HUMAN	0
853	0.1	0.12	1.9	sp|Q0VDD8|DYH14_HUMAN	Dynein heavy chain 14, axonemal OS=Homo sapiens OX=9606 GN=DNAH14 PE=2 SV=3	DYH14	Q0VDD8	HUMAN	0
854	0.1	0.11	6	sp|Q8N441|FGRL1_HUMAN	Fibroblast growth factor receptor-like 1 OS=Homo sapiens OX=9606 GN=FGFRL1 PE=1 SV=1	FGRL1	Q8N441	HUMAN	0	1.1588	0.7575	0.5058	0.3344	0.955	0.9379
855	0.1	0.11	3.5	sp|Q6ZUX3|TGRM2_HUMAN	TOG array regulator of axonemal microtubules protein 2 OS=Homo sapiens OX=9606 GN=TOGARAM2 PE=2 SV=2	TGRM2	Q6ZUX3	HUMAN	0	1.2134	0.695	1.0186	0.9587	0.9727	0.9721
856	0.1	0.11	5.2	sp|Q8TDC0|MYOZ3_HUMAN	Myozenin-3 OS=Homo sapiens OX=9606 GN=MYOZ3 PE=1 SV=2	MYOZ3	Q8TDC0	HUMAN	0	1.0471	0.9144	1.1695	0.7475	1.3305	0.5872
857	0.1	0.1	17.1	sp|P10599|THIO_HUMAN	Thioredoxin OS=Homo sapiens OX=9606 GN=TXN PE=1 SV=3	THIO	P10599	HUMAN	0
858	0.1	0.1	11.1	RRRRRsp|Q96I45|TM141_HUMAN	REVERSED Transmembrane protein 141 OS=Homo sapiens OX=9606 GN=TMEM141 PE=1 SV=1	TM141	Q96I45	HUMAN	0	1.3183	0.7356	1.3677	0.5454	1.2942	0.5376
859	0.1	0.1	3.2	RRRRRsp|O15375|MOT6_HUMAN	REVERSED Monocarboxylate transporter 6 OS=Homo sapiens OX=9606 GN=SLC16A5 PE=2 SV=1	MOT6	O15375	HUMAN	0
860	0.1	0.1	2.1	sp|Q9GZT4|SRR_HUMAN	Serine racemase OS=Homo sapiens OX=9606 GN=SRR PE=1 SV=1	SRR	Q9GZT4	HUMAN	0	1.3062	0.605	1.1482	0.7767	1.2134	0.6904
861	0.1	0.1	7.1	sp|P29034|S10A2_HUMAN	Protein S100-A2 OS=Homo sapiens OX=9606 GN=S100A2 PE=1 SV=3	S10A2	P29034	HUMAN	0	0.263	0.1832	0.6486	0.4725	0.787	0.6578
862	0.1	0.1	4.5	RRRRRsp|P13985|HRES1_HUMAN	REVERSED Putative HTLV-1-related endogenous sequence OS=Homo sapiens OX=9606 GN=HRES1 PE=5 SV=1	HRES1	P13985	HUMAN	0
863	0.09	0.52	2.2	sp|O75179|ANR17_HUMAN	Ankyrin repeat domain-containing protein 17 OS=Homo sapiens OX=9606 GN=ANKRD17 PE=1 SV=3	ANR17	O75179	HUMAN	0
864	0.09	0.31	1.5	sp|Q9NZR2|LRP1B_HUMAN	Low-density lipoprotein receptor-related protein 1B OS=Homo sapiens OX=9606 GN=LRP1B PE=1 SV=2	LRP1B	Q9NZR2	HUMAN	0	0.7516	0.895	0.5649	0.7312	0.4406	0.6556
865	0.09	0.18	2.4	RRRRRsp|O95714|HERC2_HUMAN	REVERSED E3 ubiquitin-protein ligase HERC2 OS=Homo sapiens OX=9606 GN=HERC2 PE=1 SV=2	HERC2	O95714	HUMAN	0
866	0.09	0.16	3.3	RRRRRsp|Q9P2K8|E2AK4_HUMAN	REVERSED eIF-2-alpha kinase GCN2 OS=Homo sapiens OX=9606 GN=EIF2AK4 PE=1 SV=3	E2AK4	Q9P2K8	HUMAN	0	1.1272	0.7933	1.3428	0.5766	1.1482	0.7739
867	0.09	0.16	1.6	sp|O94956|SO2B1_HUMAN	Solute carrier organic anion transporter family member 2B1 OS=Homo sapiens OX=9606 GN=SLCO2B1 PE=1 SV=2	SO2B1	O94956	HUMAN	0
868	0.09	0.15	3	sp|Q9UFH2|DYH17_HUMAN	Dynein heavy chain 17, axonemal OS=Homo sapiens OX=9606 GN=DNAH17 PE=1 SV=3	DYH17	Q9UFH2	HUMAN	0	0.4406	0.2878	0.9727	0.9709	0.8017	0.6789
869	0.09	0.15	5.8	sp|Q8IX03|KIBRA_HUMAN	Protein KIBRA OS=Homo sapiens OX=9606 GN=WWC1 PE=1 SV=1	KIBRA	Q8IX03	HUMAN	0
870	0.09	0.14	3.5	sp|Q9H583|HEAT1_HUMAN	HEAT repeat-containing protein 1 OS=Homo sapiens OX=9606 GN=HEATR1 PE=1 SV=3	HEAT1	Q9H583	HUMAN	0	0.9462	0.9242	0.9204	0.8777	0.955	0.9379
871	0.09	0.13	11.3	sp|P30049|ATPD_HUMAN	ATP synthase subunit delta, mitochondrial OS=Homo sapiens OX=9606 GN=ATP5F1D PE=1 SV=2	ATPD	P30049	HUMAN	0
872	0.09	0.12	3.3	RRRRRsp|Q6ZU64|CFA65_HUMAN	REVERSED Cilia- and flagella-associated protein 65 OS=Homo sapiens OX=9606 GN=CFAP65 PE=1 SV=2	CFA65	Q6ZU64	HUMAN	0	0.955	0.8447	1.2706	0.3535	1.1376	0.5042
873	0.09	0.12	4.8	sp|Q9Y2J4|AMOL2_HUMAN	Angiomotin-like protein 2 OS=Homo sapiens OX=9606 GN=AMOTL2 PE=1 SV=3	AMOL2	Q9Y2J4	HUMAN	0
874	0.09	0.12	2.9	sp|P28908|TNR8_HUMAN	Tumor necrosis factor receptor superfamily member 8 OS=Homo sapiens OX=9606 GN=TNFRSF8 PE=1 SV=1	TNR8	P28908	HUMAN	0	1.0666	0.8845	1.2823	0.6324	1.2474	0.6604
875	0.09	0.11	6.2	RRRRRsp|Q4G0X9|CCD40_HUMAN	REVERSED Coiled-coil domain-containing protein 40 OS=Homo sapiens OX=9606 GN=CCDC40 PE=2 SV=2	CCD40	Q4G0X9	HUMAN	0	1.0864	0.8466	0.879	0.808	1.1912	0.7141
876	0.09	0.1	5.3	sp|Q8TDZ2|MICA1_HUMAN	[F-actin]-monooxygenase MICAL1 OS=Homo sapiens OX=9606 GN=MICAL1 PE=1 SV=2	MICA1	Q8TDZ2	HUMAN	0
877	0.09	0.1	3.9	sp|Q9UJT9|FBXL7_HUMAN	F-box/LRR-repeat protein 7 OS=Homo sapiens OX=9606 GN=FBXL7 PE=2 SV=1	FBXL7	Q9UJT9	HUMAN	0
878	0.09	0.1	2.5	RRRRRsp|Q7L775|EPMIP_HUMAN	REVERSED EPM2A-interacting protein 1 OS=Homo sapiens OX=9606 GN=EPM2AIP1 PE=1 SV=1	EPMIP	Q7L775	HUMAN	0	1.1066	0.8243	2.3335	0.2729	1.888	0.3465
879	0.09	0.1	1.9	sp|B2RXF5|ZBT42_HUMAN	Zinc finger and BTB domain-containing protein 42 OS=Homo sapiens OX=9606 GN=ZBTB42 PE=1 SV=2	ZBT42	B2RXF5	HUMAN	0
880	0.09	0.09	5.1	sp|Q15047|SETB1_HUMAN	Histone-lysine N-methyltransferase SETDB1 OS=Homo sapiens OX=9606 GN=SETDB1 PE=1 SV=1	SETB1	Q15047	HUMAN	0
881	0.09	0.09	3.8	sp|Q9BXP5|SRRT_HUMAN	Serrate RNA effector molecule homolog OS=Homo sapiens OX=9606 GN=SRRT PE=1 SV=1	SRRT	Q9BXP5	HUMAN	0	1.2706	0.6409	0.7112	0.552	0.9727	0.9771
882	0.09	0.09	5.8	sp|P05362|ICAM1_HUMAN	Intercellular adhesion molecule 1 OS=Homo sapiens OX=9606 GN=ICAM1 PE=1 SV=2	ICAM1	P05362	HUMAN	0	0.8241	0.5446	1.028	0.9699	1.1803	0.5745
883	0.09	0.09	1.6	sp|Q02156|KPCE_HUMAN	Protein kinase C epsilon type OS=Homo sapiens OX=9606 GN=PRKCE PE=1 SV=1	KPCE	Q02156	HUMAN	0	0.9462	0.9184	0.7943	0.6778	0.8472	0.756
884	0.08	1.89	4.2	sp|P08237|PFKAM_HUMAN	ATP-dependent 6-phosphofructokinase, muscle type OS=Homo sapiens OX=9606 GN=PFKM PE=1 SV=2	PFKAM	P08237	HUMAN	1	1.0568	0.8895	1.0471	0.9075	1.2134	0.6956
885	0.08	0.6	4.7	sp|Q92619|HMHA1_HUMAN	Rho GTPase-activating protein 45 OS=Homo sapiens OX=9606 GN=ARHGAP45 PE=1 SV=2	HMHA1	Q92619	HUMAN	0	1.2706	0.6406	2.0893	0.3076	1.6444	0.4164
886	0.08	0.5	9.6	sp|Q9HB71|CYBP_HUMAN	Calcyclin-binding protein OS=Homo sapiens OX=9606 GN=CACYBP PE=1 SV=2	CYBP	Q9HB71	HUMAN	0	1.0765	0.8668	1	0.9791	1.0471	0.9087
887	0.08	0.41	3.7	sp|Q8IZQ1|WDFY3_HUMAN	WD repeat and FYVE domain-containing protein 3 OS=Homo sapiens OX=9606 GN=WDFY3 PE=1 SV=2	WDFY3	Q8IZQ1	HUMAN	0
888	0.08	0.37	4.8	RRRRRsp|Q99996|AKAP9_HUMAN	REVERSED A-kinase anchor protein 9 OS=Homo sapiens OX=9606 GN=AKAP9 PE=1 SV=4	AKAP9	Q99996	HUMAN	0
889	0.08	0.32	6.9	RRRRRsp|Q8TBY0|RBM46_HUMAN	REVERSED Probable RNA-binding protein 46 OS=Homo sapiens OX=9606 GN=RBM46 PE=2 SV=1	RBM46	Q8TBY0	HUMAN	0
890	0.08	0.21	3.6	sp|Q96JB1|DYH8_HUMAN	Dynein heavy chain 8, axonemal OS=Homo sapiens OX=9606 GN=DNAH8 PE=1 SV=2	DYH8	Q96JB1	HUMAN	0	1.3062	0.608	0.7798	0.6537	0.8472	0.7541
891	0.08	0.2	7.6	sp|Q5M9N0|CD158_HUMAN	Coiled-coil domain-containing protein 158 OS=Homo sapiens OX=9606 GN=CCDC158 PE=2 SV=2	CD158	Q5M9N0	HUMAN	0
892	0.08	0.19	2.8	sp|O75747|P3C2G_HUMAN	Phosphatidylinositol 4-phosphate 3-kinase C2 domain-containing subunit gamma OS=Homo sapiens OX=9606 GN=PIK3C2G PE=1 SV=3	P3C2G	O75747	HUMAN	0	0.9204	0.8375	0.9462	0.628	0.8241	0.6373
893	0.08	0.13	3.9	sp|Q96L73|NSD1_HUMAN	Histone-lysine N-methyltransferase, H3 lysine-36 and H4 lysine-20 specific OS=Homo sapiens OX=9606 GN=NSD1 PE=1 SV=1	NSD1	Q96L73	HUMAN	0	0.492	0.3235	0.8166	0.7052	1.1272	0.7961
894	0.08	0.12	2.1	RRRRRsp|Q4LDE5|SVEP1_HUMAN	REVERSED Sushi, von Willebrand factor type A, EGF and pentraxin domain-containing protein 1 OS=Homo sapiens OX=9606 GN=SVEP1 PE=1 SV=3	SVEP1	Q4LDE5	HUMAN	0
895	0.08	0.12	2.6	RRRRRsp|Q8N122|RPTOR_HUMAN	REVERSED Regulatory-associated protein of mTOR OS=Homo sapiens OX=9606 GN=RPTOR PE=1 SV=1	RPTOR	Q8N122	HUMAN	0	1.3932	0.5411	0.9727	0.963	1.0375	0.9234
896	0.08	0.11	2	RRRRRsp|Q12769|NU160_HUMAN	REVERSED Nuclear pore complex protein Nup160 OS=Homo sapiens OX=9606 GN=NUP160 PE=1 SV=3	NU160	Q12769	HUMAN	0	1.1066	0.8262	0.8017	0.6895	1.0568	0.8966
897	0.08	0.11	7.6	sp|Q7L5Y9|MAEA_HUMAN	E3 ubiquitin-protein transferase MAEA OS=Homo sapiens OX=9606 GN=MAEA PE=1 SV=1	MAEA	Q7L5Y9	HUMAN	0
898	0.08	0.1	3.3	RRRRRsp|Q96JB1|DYH8_HUMAN	REVERSED Dynein heavy chain 8, axonemal OS=Homo sapiens OX=9606 GN=DNAH8 PE=1 SV=2	DYH8	Q96JB1	HUMAN	0
899	0.08	0.09	5.1	sp|P05543|THBG_HUMAN	Thyroxine-binding globulin OS=Homo sapiens OX=9606 GN=SERPINA7 PE=1 SV=2	THBG	P05543	HUMAN	0	0.5346	0.3605	1.0765	0.8601	1.0666	0.8751
900	0.08	0.09	6	RRRRRsp|Q9GZN4|BSSP4_HUMAN	REVERSED Brain-specific serine protease 4 OS=Homo sapiens OX=9606 GN=PRSS22 PE=1 SV=1	BSSP4	Q9GZN4	HUMAN	0	1.0765	0.8615	0.7727	0.6353	1.0666	0.8758
901	0.08	0.09	5	RRRRRsp|Q6ZSJ9|SHSA6_HUMAN	REVERSED Protein shisa-6 OS=Homo sapiens OX=9606 GN=SHISA6 PE=1 SV=2	SHSA6	Q6ZSJ9	HUMAN	0	1.0864	0.8466	0.879	0.808	1.1912	0.7141
902	0.08	0.08	8.2	sp|P04004|VTNC_HUMAN	Vitronectin OS=Homo sapiens OX=9606 GN=VTN PE=1 SV=1	VTNC	P04004	HUMAN	0	0.5105	0.2892	0.9638	0.9475	0.912	0.8413
903	0.08	0.08	2.8	sp|Q9H6D7|HAUS4_HUMAN	HAUS augmin-like complex subunit 4 OS=Homo sapiens OX=9606 GN=HAUS4 PE=1 SV=1	HAUS4	Q9H6D7	HUMAN	0	0.9376	0.8893	1.2589	0.652	1.2823	0.6213
904	0.08	0.08	10	sp|P05114|HMGN1_HUMAN	Non-histone chromosomal protein HMG-14 OS=Homo sapiens OX=9606 GN=HMGN1 PE=1 SV=3	HMGN1	P05114	HUMAN	0
905	0.07	0.93	12.8	RRRRRsp|Q15149|PLEC_HUMAN	REVERSED Plectin OS=Homo sapiens OX=9606 GN=PLEC PE=1 SV=3	PLEC	Q15149	HUMAN	0	1.0186	0.9626	0.8395	0.3009	0.912	0.6304
906	0.07	0.88	5.8	sp|O15020|SPTN2_HUMAN	Spectrin beta chain, non-erythrocytic 2 OS=Homo sapiens OX=9606 GN=SPTBN2 PE=1 SV=3	SPTN2	O15020	HUMAN	0	0.9462	0.8752	0.787	0.454	0.8954	0.7132
907	0.07	0.52	5.3	sp|Q02880|TOP2B_HUMAN	DNA topoisomerase 2-beta OS=Homo sapiens OX=9606 GN=TOP2B PE=1 SV=3	TOP2B	Q02880	HUMAN	0
908	0.07	0.4	8.3	sp|Q9BV73|CP250_HUMAN	Centrosome-associated protein CEP250 OS=Homo sapiens OX=9606 GN=CEP250 PE=1 SV=2	CP250	Q9BV73	HUMAN	0	0.9376	0.9177	1.0471	0.9107	0.9376	0.9149
909	0.07	0.28	3.1	RRRRRsp|Q03001|DYST_HUMAN	REVERSED Dystonin OS=Homo sapiens OX=9606 GN=DST PE=1 SV=4	DYST	Q03001	HUMAN	0
910	0.07	0.18	4	sp|Q9ULT8|HECD1_HUMAN	E3 ubiquitin-protein ligase HECTD1 OS=Homo sapiens OX=9606 GN=HECTD1 PE=1 SV=3	HECD1	Q9ULT8	HUMAN	0	1.2942	0.6176	1.5276	0.47	1.2023	0.7036
911	0.07	0.13	2.9	RRRRRsp|Q8IZT6|ASPM_HUMAN	REVERSED Abnormal spindle-like microcephaly-associated protein OS=Homo sapiens OX=9606 GN=ASPM PE=1 SV=2	ASPM	Q8IZT6	HUMAN	0
912	0.07	0.12	3.9	sp|Q7RTP6|MICA3_HUMAN	[F-actin]-monooxygenase MICAL3 OS=Homo sapiens OX=9606 GN=MICAL3 PE=1 SV=2	MICA3	Q7RTP6	HUMAN	0	1.4588	0.5006	1.0864	0.8466	0.8472	0.7608
913	0.07	0.12	8.9	RRRRRsp|Q8IZ41|RASEF_HUMAN	REVERSED Ras and EF-hand domain-containing protein OS=Homo sapiens OX=9606 GN=RASEF PE=1 SV=1	RASEF	Q8IZ41	HUMAN	0
914	0.07	0.11	5.7	sp|P13797|PLST_HUMAN	Plastin-3 OS=Homo sapiens OX=9606 GN=PLS3 PE=1 SV=4	PLST	P13797	HUMAN	0	1.2246	0.6856	0.8166	0.7083	1.4723	0.4937
915	0.07	0.1	7.8	RRRRRsp|O43896|KIF1C_HUMAN	REVERSED Kinesin-like protein KIF1C OS=Homo sapiens OX=9606 GN=KIF1C PE=1 SV=3	KIF1C	O43896	HUMAN	0	0.673	0.5015	1.1169	0.8151	0.863	0.7833
916	0.07	0.1	2.6	sp|Q9NW08|RPC2_HUMAN	DNA-directed RNA polymerase III subunit RPC2 OS=Homo sapiens OX=9606 GN=POLR3B PE=1 SV=2	RPC2	Q9NW08	HUMAN	0
917	0.07	0.1	6.4	sp|Q15036|SNX17_HUMAN	Sorting nexin-17 OS=Homo sapiens OX=9606 GN=SNX17 PE=1 SV=1	SNX17	Q15036	HUMAN	0	0.912	0.8688	0.9908	0.999	0.955	0.9386
918	0.07	0.1	3.8	sp|P08240|SRPRA_HUMAN	Signal recognition particle receptor subunit alpha OS=Homo sapiens OX=9606 GN=SRPRA PE=1 SV=2	SRPRA	P08240	HUMAN	0	0.9376	0.9051	1.0864	0.8569	0.7586	0.6177
919	0.07	0.09	6.1	sp|Q7Z3B3|KANL1_HUMAN	KAT8 regulatory NSL complex subunit 1 OS=Homo sapiens OX=9606 GN=KANSL1 PE=1 SV=2	KANL1	Q7Z3B3	HUMAN	0	0.5598	0.3818	0.7379	0.5853	0.7586	0.6143
920	0.07	0.08	4.4	sp|P40189|IL6RB_HUMAN	Interleukin-6 receptor subunit beta OS=Homo sapiens OX=9606 GN=IL6ST PE=1 SV=2	IL6RB	P40189	HUMAN	0	0.3908	0.2538	1.4723	0.4964	1.0765	0.8605
921	0.07	0.08	2.4	sp|O75928|PIAS2_HUMAN	E3 SUMO-protein ligase PIAS2 OS=Homo sapiens OX=9606 GN=PIAS2 PE=1 SV=3	PIAS2	O75928	HUMAN	0
922	0.07	0.08	1.4	sp|P15170|ERF3A_HUMAN	Eukaryotic peptide chain release factor GTP-binding subunit ERF3A OS=Homo sapiens OX=9606 GN=GSPT1 PE=1 SV=1	ERF3A	P15170	HUMAN	0
923	0.07	0.07	3.9	RRRRRsp|Q6PRD1|GP179_HUMAN	REVERSED Probable G-protein coupled receptor 179 OS=Homo sapiens OX=9606 GN=GPR179 PE=1 SV=2	GP179	Q6PRD1	HUMAN	0	0.8551	0.7694	1.2023	0.7106	1.1588	0.7601
924	0.07	0.07	5.3	RRRRRsp|Q9Y6X9|MORC2_HUMAN	REVERSED MORC family CW-type zinc finger protein 2 OS=Homo sapiens OX=9606 GN=MORC2 PE=1 SV=2	MORC2	Q9Y6X9	HUMAN	0	1.0186	0.9054	1.1376	0.2225	1.028	0.3156
925	0.07	0.07	6.6	sp|A2AJT9|BCLA3_HUMAN	BCLAF1 and THRAP3 family member 3 OS=Homo sapiens OX=9606 GN=BCLAF3 PE=1 SV=1	BCLA3	A2AJT9	HUMAN	0	1.1695	0.7403	1.6144	0.4325	1.556	0.4567
926	0.07	0.07	6.5	sp|Q8N1F7|NUP93_HUMAN	Nuclear pore complex protein Nup93 OS=Homo sapiens OX=9606 GN=NUP93 PE=1 SV=2	NUP93	Q8N1F7	HUMAN	0	0.9727	0.9632	1.4454	0.514	1.5996	0.4352
927	0.07	0.07	9.8	sp|P51571|SSRD_HUMAN	Translocon-associated protein subunit delta OS=Homo sapiens OX=9606 GN=SSR4 PE=1 SV=1	SSRD	P51571	HUMAN	0	1.2942	0.6178	1.3552	0.5708	1.7378	0.386
928	0.07	0.07	13.1	sp|P51157|RAB28_HUMAN	Ras-related protein Rab-28 OS=Homo sapiens OX=9606 GN=RAB28 PE=1 SV=2	RAB28	P51157	HUMAN	0
929	0.07	0.07	4	sp|Q8N2H3|PYRD2_HUMAN	Pyridine nucleotide-disulfide oxidoreductase domain-containing protein 2 OS=Homo sapiens OX=9606 GN=PYROXD2 PE=1 SV=2	PYRD2	Q8N2H3	HUMAN	0
930	0.07	0.07	3.7	sp|P49662|CASP4_HUMAN	Caspase-4 OS=Homo sapiens OX=9606 GN=CASP4 PE=1 SV=1	CASP4	P49662	HUMAN	0	0.5861	0.4416	0.955	0.8757	0.8091	0.6338
931	0.07	0.07	5.7	sp|O43570|CAH12_HUMAN	Carbonic anhydrase 12 OS=Homo sapiens OX=9606 GN=CA12 PE=1 SV=1	CAH12	O43570	HUMAN	0	0.787	0.6609	0.6081	0.4278	0.9204	0.8776
932	0.07	0.07	3.3	RRRRRsp|P47712|PA24A_HUMAN	REVERSED Cytosolic phospholipase A2 OS=Homo sapiens OX=9606 GN=PLA2G4A PE=1 SV=2	PA24A	P47712	HUMAN	0
933	0.07	0.07	2	sp|P35790|CHKA_HUMAN	Choline kinase alpha OS=Homo sapiens OX=9606 GN=CHKA PE=1 SV=3	CHKA	P35790	HUMAN	0	0.3981	0.259	1.2942	0.6207	0.8091	0.694
934	0.07	0.07	3.4	RRRRRsp|Q6P1K2|PMF1_HUMAN	REVERSED Polyamine-modulated factor 1 OS=Homo sapiens OX=9606 GN=PMF1 PE=1 SV=2	PMF1	Q6P1K2	HUMAN	0
935	0.07	0.07	2.4	RRRRRsp|P52823|STC1_HUMAN	REVERSED Stanniocalcin-1 OS=Homo sapiens OX=9606 GN=STC1 PE=1 SV=1	STC1	P52823	HUMAN	0
936	0.06	25.29	43.4	sp|P68371|TBB4B_HUMAN	Tubulin beta-4B chain OS=Homo sapiens OX=9606 GN=TUBB4B PE=1 SV=1	TBB4B	P68371	HUMAN	20
937	0.06	0.84	4.2	RRRRRsp|Q8WXH0|SYNE2_HUMAN	REVERSED Nesprin-2 OS=Homo sapiens OX=9606 GN=SYNE2 PE=1 SV=3	SYNE2	Q8WXH0	HUMAN	0	1.4859	0.4925	0.8395	0.7504	0.7943	0.6709
938	0.06	0.57	3.8	sp|Q5VU43|MYOME_HUMAN	Myomegalin OS=Homo sapiens OX=9606 GN=PDE4DIP PE=1 SV=3	MYOME	Q5VU43	HUMAN	0
939	0.06	0.19	6.1	RRRRRsp|Q14204|DYHC1_HUMAN	REVERSED Cytoplasmic dynein 1 heavy chain 1 OS=Homo sapiens OX=9606 GN=DYNC1H1 PE=1 SV=5	DYHC1	Q14204	HUMAN	0	1.3932	0.5411	0.9727	0.963	1.0375	0.9234
940	0.06	0.19	10.6	RRRRRsp|Q16352|AINX_HUMAN	REVERSED Alpha-internexin OS=Homo sapiens OX=9606 GN=INA PE=1 SV=2	AINX	Q16352	HUMAN	0	1.0666	0.8868	0.8017	0.6828	1.0864	0.8518
941	0.06	0.14	3.4	RRRRRsp|Q96DT5|DYH11_HUMAN	REVERSED Dynein heavy chain 11, axonemal OS=Homo sapiens OX=9606 GN=DNAH11 PE=1 SV=4	DYH11	Q96DT5	HUMAN	0	0.912	0.6466	1.1169	0.5465	0.9462	0.8205
942	0.06	0.14	2.8	RRRRRsp|Q9H3S7|PTN23_HUMAN	REVERSED Tyrosine-protein phosphatase non-receptor type 23 OS=Homo sapiens OX=9606 GN=PTPN23 PE=1 SV=1	PTN23	Q9H3S7	HUMAN	0
943	0.06	0.14	4.8	RRRRRsp|Q9NRZ9|HELLS_HUMAN	REVERSED Lymphoid-specific helicase OS=Homo sapiens OX=9606 GN=HELLS PE=1 SV=1	HELLS	Q9NRZ9	HUMAN	0	0.6855	0.5223	1.0864	0.8536	1.0093	0.968
944	0.06	0.14	2.7	RRRRRsp|Q9ULD0|OGDHL_HUMAN	REVERSED 2-oxoglutarate dehydrogenase-like, mitochondrial OS=Homo sapiens OX=9606 GN=OGDHL PE=1 SV=3	OGDHL	Q9ULD0	HUMAN	0	0.5808	0.3856	1.0765	0.9311	0.9908	0.9722
945	0.06	0.12	4	RRRRRsp|Q8TE73|DYH5_HUMAN	REVERSED Dynein heavy chain 5, axonemal OS=Homo sapiens OX=9606 GN=DNAH5 PE=1 SV=3	DYH5	Q8TE73	HUMAN	0	0.9204	0.8854	1.028	0.9447	0.912	0.8632
946	0.06	0.11	6.5	RRRRRsp|P78562|PHEX_HUMAN	REVERSED Phosphate-regulating neutral endopeptidase PHEX OS=Homo sapiens OX=9606 GN=PHEX PE=1 SV=1	PHEX	P78562	HUMAN	0
947	0.06	0.11	9.5	RRRRRsp|P51857|AK1D1_HUMAN	REVERSED 3-oxo-5-beta-steroid 4-dehydrogenase OS=Homo sapiens OX=9606 GN=AKR1D1 PE=1 SV=1	AK1D1	P51857	HUMAN	0
948	0.06	0.1	5.3	RRRRRsp|P49327|FAS_HUMAN	REVERSED Fatty acid synthase OS=Homo sapiens OX=9606 GN=FASN PE=1 SV=3	FAS	P49327	HUMAN	0	1.0375	0.0424	0.9638	0.1966	0.929	0.1775
949	0.06	0.1	5.9	sp|Q9ULT0|TTC7A_HUMAN	Tetratricopeptide repeat protein 7A OS=Homo sapiens OX=9606 GN=TTC7A PE=1 SV=3	TTC7A	Q9ULT0	HUMAN	0
950	0.06	0.1	2.2	sp|Q6NUT2|D19L2_HUMAN	Probable C-mannosyltransferase DPY19L2 OS=Homo sapiens OX=9606 GN=DPY19L2 PE=1 SV=2	D19L2	Q6NUT2	HUMAN	0	0.3945	0.2557	0.7586	0.6194	0.631	0.4522
951	0.06	0.09	7.8	sp|Q7Z2W4|ZCCHV_HUMAN	Zinc finger CCCH-type antiviral protein 1 OS=Homo sapiens OX=9606 GN=ZC3HAV1 PE=1 SV=3	ZCCHV	Q7Z2W4	HUMAN	0	1	0.9779	0.9727	0.9652	0.912	0.8676
952	0.06	0.09	5.1	RRRRRsp|Q14974|IMB1_HUMAN	REVERSED Importin subunit beta-1 OS=Homo sapiens OX=9606 GN=KPNB1 PE=1 SV=2	IMB1	Q14974	HUMAN	0	0.9638	0.972	0.6855	0.5228	0.7447	0.6188
953	0.06	0.09	3.5	RRRRRsp|Q9UQ16|DYN3_HUMAN	REVERSED Dynamin-3 OS=Homo sapiens OX=9606 GN=DNM3 PE=1 SV=4	DYN3	Q9UQ16	HUMAN	0
954	0.06	0.09	3.5	RRRRRsp|P00734|THRB_HUMAN	REVERSED Prothrombin OS=Homo sapiens OX=9606 GN=F2 PE=1 SV=2	THRB	P00734	HUMAN	0
955	0.06	0.09	4.4	sp|Q9Y282|ERGI3_HUMAN	Endoplasmic reticulum-Golgi intermediate compartment protein 3 OS=Homo sapiens OX=9606 GN=ERGIC3 PE=1 SV=1	ERGI3	Q9Y282	HUMAN	0	1.0864	0.8478	1	0.9854	1.0375	0.9181
956	0.06	0.09	6.1	RRRRRsp|P34949|MPI_HUMAN	REVERSED Mannose-6-phosphate isomerase OS=Homo sapiens OX=9606 GN=MPI PE=1 SV=2	MPI	P34949	HUMAN	0	1.1272	0.7933	1.3428	0.5766	1.1482	0.7739
957	0.06	0.08	2.2	RRRRRsp|Q07954|LRP1_HUMAN	REVERSED Prolow-density lipoprotein receptor-related protein 1 OS=Homo sapiens OX=9606 GN=LRP1 PE=1 SV=2	LRP1	Q07954	HUMAN	0
958	0.06	0.08	6.2	sp|Q8N9I0|SYT2_HUMAN	Synaptotagmin-2 OS=Homo sapiens OX=9606 GN=SYT2 PE=1 SV=2	SYT2	Q8N9I0	HUMAN	0
959	0.06	0.08	2	sp|A1A4S6|RHG10_HUMAN	Rho GTPase-activating protein 10 OS=Homo sapiens OX=9606 GN=ARHGAP10 PE=1 SV=1	RHG10	A1A4S6	HUMAN	0
960	0.06	0.07	5.3	RRRRRsp|P23508|CRCM_HUMAN	REVERSED Colorectal mutant cancer protein OS=Homo sapiens OX=9606 GN=MCC PE=1 SV=2	CRCM	P23508	HUMAN	0	0.6138	0.4335	1.1066	0.819	1.0666	0.8791
961	0.06	0.07	10.8	RRRRRsp|P50990|TCPQ_HUMAN	REVERSED T-complex protein 1 subunit theta OS=Homo sapiens OX=9606 GN=CCT8 PE=1 SV=4	TCPQ	P50990	HUMAN	0
962	0.06	0.07	7.6	sp|C9J069|AJM1_HUMAN	Apical junction component 1 homolog OS=Homo sapiens OX=9606 GN=AJM1 PE=3 SV=1	AJM1	C9J069	HUMAN	0	1.0093	0.9761	0.9204	0.887	0.9036	0.852
963	0.06	0.07	2.7	sp|Q8IYR2|SMYD4_HUMAN	SET and MYND domain-containing protein 4 OS=Homo sapiens OX=9606 GN=SMYD4 PE=2 SV=3	SMYD4	Q8IYR2	HUMAN	0	0.6486	0.4734	1.4191	0.5236	0.9638	0.9613
964	0.06	0.07	4.4	sp|P62333|PRS10_HUMAN	26S proteasome regulatory subunit 10B OS=Homo sapiens OX=9606 GN=PSMC6 PE=1 SV=1	PRS10	P62333	HUMAN	0	0.8954	0.8368	0.7943	0.6692	1.028	0.9386
965	0.06	0.07	5.7	sp|O95084|PRS23_HUMAN	Serine protease 23 OS=Homo sapiens OX=9606 GN=PRSS23 PE=1 SV=1	PRS23	O95084	HUMAN	0	1.3677	0.5622	1.1588	0.7604	0.8472	0.7525
966	0.06	0.06	2.2	RRRRRsp|Q9NZR2|LRP1B_HUMAN	REVERSED Low-density lipoprotein receptor-related protein 1B OS=Homo sapiens OX=9606 GN=LRP1B PE=1 SV=2	LRP1B	Q9NZR2	HUMAN	0
967	0.06	0.06	3.5	RRRRRsp|Q9BZ95|NSD3_HUMAN	REVERSED Histone-lysine N-methyltransferase NSD3 OS=Homo sapiens OX=9606 GN=NSD3 PE=1 SV=1	NSD3	Q9BZ95	HUMAN	0	0.7311	0.5821	0.6427	0.4687	0.6081	0.4288
968	0.06	0.06	2.5	RRRRRsp|Q5T8P6|RBM26_HUMAN	REVERSED RNA-binding protein 26 OS=Homo sapiens OX=9606 GN=RBM26 PE=1 SV=3	RBM26	Q5T8P6	HUMAN	0
969	0.06	0.06	3.3	sp|Q9Y5B0|CTDP1_HUMAN	RNA polymerase II subunit A C-terminal domain phosphatase OS=Homo sapiens OX=9606 GN=CTDP1 PE=1 SV=3	CTDP1	Q9Y5B0	HUMAN	0
970	0.06	0.06	7.6	sp|P82933|RT09_HUMAN	28S ribosomal protein S9, mitochondrial OS=Homo sapiens OX=9606 GN=MRPS9 PE=1 SV=2	RT09	P82933	HUMAN	0	1.1695	0.7403	1.6144	0.4325	1.556	0.4567
971	0.06	0.06	2.4	RRRRRsp|P59923|ZN445_HUMAN	REVERSED Zinc finger protein 445 OS=Homo sapiens OX=9606 GN=ZNF445 PE=1 SV=1	ZN445	P59923	HUMAN	0
972	0.06	0.06	4.7	RRRRRsp|P50542|PEX5_HUMAN	REVERSED Peroxisomal targeting signal 1 receptor OS=Homo sapiens OX=9606 GN=PEX5 PE=1 SV=3	PEX5	P50542	HUMAN	0
973	0.06	0.06	6.3	RRRRRsp|P45985|MP2K4_HUMAN	REVERSED Dual specificity mitogen-activated protein kinase kinase 4 OS=Homo sapiens OX=9606 GN=MAP2K4 PE=1 SV=1	MP2K4	P45985	HUMAN	0
974	0.06	0.06	6.5	sp|Q96AG4|LRC59_HUMAN	Leucine-rich repeat-containing protein 59 OS=Homo sapiens OX=9606 GN=LRRC59 PE=1 SV=1	LRC59	Q96AG4	HUMAN	0
975	0.06	0.06	3.3	sp|P48547|KCNC1_HUMAN	Potassium voltage-gated channel subfamily C member 1 OS=Homo sapiens OX=9606 GN=KCNC1 PE=1 SV=1	KCNC1	P48547	HUMAN	0	1.3428	0.5825	1	0.9777	1.1803	0.7305
976	0.06	0.06	5.7	sp|Q9NQ31|AKIP1_HUMAN	A-kinase-interacting protein 1 OS=Homo sapiens OX=9606 GN=AKIP1 PE=1 SV=2	AKIP1	Q9NQ31	HUMAN	0
977	0.05	4.19	30.7	sp|P62820|RAB1A_HUMAN	Ras-related protein Rab-1A OS=Homo sapiens OX=9606 GN=RAB1A PE=1 SV=3	RAB1A	P62820	HUMAN	3
978	0.05	2.05	6.2	sp|Q13310|PABP4_HUMAN	Polyadenylate-binding protein 4 OS=Homo sapiens OX=9606 GN=PABPC4 PE=1 SV=1	PABP4	Q13310	HUMAN	1
979	0.05	1.87	13.4	sp|P21796|VDAC1_HUMAN	Voltage-dependent anion-selective channel protein 1 OS=Homo sapiens OX=9606 GN=VDAC1 PE=1 SV=2	VDAC1	P21796	HUMAN	1
980	0.05	0.4	8.5	RRRRRsp|Q13813|SPTN1_HUMAN	REVERSED Spectrin alpha chain, non-erythrocytic 1 OS=Homo sapiens OX=9606 GN=SPTAN1 PE=1 SV=3	SPTN1	Q13813	HUMAN	0
981	0.05	0.38	6	sp|O95613|PCNT_HUMAN	Pericentrin OS=Homo sapiens OX=9606 GN=PCNT PE=1 SV=4	PCNT	O95613	HUMAN	0	0.8954	0.3931	0.8551	0.5956	0.7727	0.2615
982	0.05	0.28	3.8	sp|Q9UPN3|MACF1_HUMAN	Microtubule-actin cross-linking factor 1, isoforms 1/2/3/5 OS=Homo sapiens OX=9606 GN=MACF1 PE=1 SV=4	MACF1	Q9UPN3	HUMAN	0	0.597	0.4191	1.3804	0.5535	1.2474	0.663
983	0.05	0.15	3.7	RRRRRsp|Q13315|ATM_HUMAN	REVERSED Serine-protein kinase ATM OS=Homo sapiens OX=9606 GN=ATM PE=1 SV=4	ATM	Q13315	HUMAN	0
984	0.05	0.14	3.1	sp|Q15021|CND1_HUMAN	Condensin complex subunit 1 OS=Homo sapiens OX=9606 GN=NCAPD2 PE=1 SV=3	CND1	Q15021	HUMAN	0
985	0.05	0.12	2.6	sp|Q8IVF4|DYH10_HUMAN	Dynein heavy chain 10, axonemal OS=Homo sapiens OX=9606 GN=DNAH10 PE=1 SV=4	DYH10	Q8IVF4	HUMAN	0
986	0.05	0.12	3.2	RRRRRsp|P24043|LAMA2_HUMAN	REVERSED Laminin subunit alpha-2 OS=Homo sapiens OX=9606 GN=LAMA2 PE=1 SV=4	LAMA2	P24043	HUMAN	0	0.7798	0.6528	0.9036	0.8595	0.673	0.5032
987	0.05	0.12	2.9	sp|Q17R60|IMPG1_HUMAN	Interphotoreceptor matrix proteoglycan 1 OS=Homo sapiens OX=9606 GN=IMPG1 PE=1 SV=2	IMPG1	Q17R60	HUMAN	0
988	0.05	0.11	3	sp|P12111|CO6A3_HUMAN	Collagen alpha-3(VI) chain OS=Homo sapiens OX=9606 GN=COL6A3 PE=1 SV=5	CO6A3	P12111	HUMAN	0
989	0.05	0.11	4.5	RRRRRsp|Q9BW92|SYTM_HUMAN	REVERSED Threonine--tRNA ligase, mitochondrial OS=Homo sapiens OX=9606 GN=TARS2 PE=1 SV=1	SYTM	Q9BW92	HUMAN	0
990	0.05	0.1	7.1	sp|Q13206|DDX10_HUMAN	Probable ATP-dependent RNA helicase DDX10 OS=Homo sapiens OX=9606 GN=DDX10 PE=1 SV=2	DDX10	Q13206	HUMAN	0
991	0.05	0.1	5.3	sp|Q15276|RABE1_HUMAN	Rab GTPase-binding effector protein 1 OS=Homo sapiens OX=9606 GN=RABEP1 PE=1 SV=2	RABE1	Q15276	HUMAN	0	1.3932	0.5405	1.1695	0.7452	1.0965	0.8361
992	0.05	0.09	3.9	RRRRRsp|P27658|CO8A1_HUMAN	REVERSED Collagen alpha-1(VIII) chain OS=Homo sapiens OX=9606 GN=COL8A1 PE=1 SV=2	CO8A1	P27658	HUMAN	0	0.52	0.3466	0.871	0.8004	0.9727	0.9651
993	0.05	0.08	2.4	sp|Q15751|HERC1_HUMAN	Probable E3 ubiquitin-protein ligase HERC1 OS=Homo sapiens OX=9606 GN=HERC1 PE=1 SV=2	HERC1	Q15751	HUMAN	0	1	0.9835	0.9462	0.9234	1	0.9912
994	0.05	0.08	3.3	RRRRRsp|Q9H254|SPTN4_HUMAN	REVERSED Spectrin beta chain, non-erythrocytic 4 OS=Homo sapiens OX=9606 GN=SPTBN4 PE=1 SV=2	SPTN4	Q9H254	HUMAN	0	1.0864	0.7136	1.0186	0.9126	1.0471	0.803
995	0.05	0.08	3.1	sp|Q99758|ABCA3_HUMAN	ATP-binding cassette sub-family A member 3 OS=Homo sapiens OX=9606 GN=ABCA3 PE=1 SV=2	ABCA3	Q99758	HUMAN	0	0.5702	0.3937	0.7379	0.5926	0.6792	0.5085
996	0.05	0.08	5.8	RRRRRsp|Q6ZU80|CE128_HUMAN	REVERSED Centrosomal protein of 128 kDa OS=Homo sapiens OX=9606 GN=CEP128 PE=1 SV=2	CE128	Q6ZU80	HUMAN	0
997	0.05	0.08	8.9	sp|Q5EBL4|RIPL1_HUMAN	RILP-like protein 1 OS=Homo sapiens OX=9606 GN=RILPL1 PE=1 SV=1	RIPL1	Q5EBL4	HUMAN	0
998	0.05	0.08	6.4	sp|Q8TCE6|FA45A_HUMAN	Protein FAM45A OS=Homo sapiens OX=9606 GN=FAM45A PE=2 SV=1	FA45A	Q8TCE6	HUMAN	0
999	0.05	0.08	5.5	sp|Q9P2T1|GMPR2_HUMAN	GMP reductase 2 OS=Homo sapiens OX=9606 GN=GMPR2 PE=1 SV=1	GMPR2	Q9P2T1	HUMAN	0
1000	0.05	0.08	4	sp|P11801|KPSH1_HUMAN	Serine/threonine-protein kinase H1 OS=Homo sapiens OX=9606 GN=PSKH1 PE=1 SV=4	KPSH1	P11801	HUMAN	0	1.0666	0.877	1.0375	0.9205	0.863	0.7789
1001	0.05	0.08	3.4	RRRRRsp|Q8N5T2|TBC19_HUMAN	REVERSED TBC1 domain family member 19 OS=Homo sapiens OX=9606 GN=TBC1D19 PE=1 SV=2	TBC19	Q8N5T2	HUMAN	0	1.3062	0.6071	1.2823	0.6266	1.1169	0.8071
1002	0.05	0.08	1.7	sp|Q13330|MTA1_HUMAN	Metastasis-associated protein MTA1 OS=Homo sapiens OX=9606 GN=MTA1 PE=1 SV=2	MTA1	Q13330	HUMAN	0	1.2246	0.6807	1.0186	0.9603	1.2134	0.7006
1003	0.05	0.07	2.3	sp|Q9NYQ6|CELR1_HUMAN	Cadherin EGF LAG seven-pass G-type receptor 1 OS=Homo sapiens OX=9606 GN=CELSR1 PE=1 SV=1	CELR1	Q9NYQ6	HUMAN	0	0.9204	0.8854	1.028	0.9447	0.912	0.8632
1004	0.05	0.07	2.2	sp|Q6RI45|BRWD3_HUMAN	Bromodomain and WD repeat-containing protein 3 OS=Homo sapiens OX=9606 GN=BRWD3 PE=1 SV=2	BRWD3	Q6RI45	HUMAN	0	0.8395	0.7425	0.8166	0.7108	1.0093	0.9697
1005	0.05	0.07	8.3	sp|Q9NW64|RBM22_HUMAN	Pre-mRNA-splicing factor RBM22 OS=Homo sapiens OX=9606 GN=RBM22 PE=1 SV=1	RBM22	Q9NW64	HUMAN	0	1	0.9643	0.955	0.7674	1.0666	0.7801
1006	0.05	0.07	2.9	sp|Q96KP1|EXOC2_HUMAN	Exocyst complex component 2 OS=Homo sapiens OX=9606 GN=EXOC2 PE=1 SV=1	EXOC2	Q96KP1	HUMAN	0	0.8954	0.8398	0.912	0.8718	0.955	0.9348
1007	0.05	0.07	12.5	RRRRRsp|Q86V81|THOC4_HUMAN	REVERSED THO complex subunit 4 OS=Homo sapiens OX=9606 GN=ALYREF PE=1 SV=3	THOC4	Q86V81	HUMAN	0	1.0666	0.8748	1.1803	0.7329	0.9376	0.9077
1008	0.05	0.07	5.4	RRRRRsp|Q15166|PON3_HUMAN	REVERSED Serum paraoxonase/lactonase 3 OS=Homo sapiens OX=9606 GN=PON3 PE=1 SV=3	PON3	Q15166	HUMAN	0	1.6596	0.4143	1.2823	0.6261	1.2474	0.6622
1009	0.05	0.07	4.6	sp|Q9Y256|FACE2_HUMAN	CAAX prenyl protease 2 OS=Homo sapiens OX=9606 GN=RCE1 PE=1 SV=1	FACE2	Q9Y256	HUMAN	0
1010	0.05	0.07	1.4	RRRRRsp|Q8NEN0|ARMC2_HUMAN	REVERSED Armadillo repeat-containing protein 2 OS=Homo sapiens OX=9606 GN=ARMC2 PE=2 SV=4	ARMC2	Q8NEN0	HUMAN	0	0.7379	0.5411	0.7586	0.6725	0.7447	0.6069
1011	0.05	0.06	9.2	RRRRRsp|Q0VD83|APOBR_HUMAN	REVERSED Apolipoprotein B receptor OS=Homo sapiens OX=9606 GN=APOBR PE=1 SV=2	APOBR	Q0VD83	HUMAN	0	0.7112	0.5527	1.0186	0.9537	1.1588	0.7628
1012	0.05	0.06	3.2	RRRRRsp|Q9BQI7|PSD2_HUMAN	REVERSED PH and SEC7 domain-containing protein 2 OS=Homo sapiens OX=9606 GN=PSD2 PE=2 SV=3	PSD2	Q9BQI7	HUMAN	0	1.3428	0.5837	1.2589	0.6453	1.2246	0.6856
1013	0.05	0.06	5	RRRRRsp|Q6ZWK6|TM11F_HUMAN	REVERSED Transmembrane protease serine 11F OS=Homo sapiens OX=9606 GN=TMPRSS11F PE=2 SV=2	TM11F	Q6ZWK6	HUMAN	0	0.9204	0.9268	0.9204	0.8779	0.7178	0.5673
1014	0.05	0.06	4.5	sp|B2CW77|KILIN_HUMAN	Killin OS=Homo sapiens OX=9606 GN=KLLN PE=1 SV=1	KILIN	B2CW77	HUMAN	0	0.3436	0.2252	0.6668	0.4965	1.0471	0.9069
1015	0.05	0.06	2.6	RRRRRsp|Q9Y6I9|TX264_HUMAN	REVERSED Testis-expressed protein 264 OS=Homo sapiens OX=9606 GN=TEX264 PE=1 SV=1	TX264	Q9Y6I9	HUMAN	0	1.1912	0.7151	0.7379	0.5912	0.8472	0.7515
1016	0.05	0.05	6.8	sp|Q1L5Z9|LONF2_HUMAN	LON peptidase N-terminal domain and RING finger protein 2 OS=Homo sapiens OX=9606 GN=LONRF2 PE=2 SV=3	LONF2	Q1L5Z9	HUMAN	0	0.6252	0.4487	1.0375	0.9254	0.912	0.8603
1017	0.05	0.05	2.2	RRRRRsp|Q13029|PRDM2_HUMAN	REVERSED PR domain zinc finger protein 2 OS=Homo sapiens OX=9606 GN=PRDM2 PE=1 SV=3	PRDM2	Q13029	HUMAN	0
1018	0.05	0.05	5.7	sp|Q9H4B6|SAV1_HUMAN	Protein salvador homolog 1 OS=Homo sapiens OX=9606 GN=SAV1 PE=1 SV=2	SAV1	Q9H4B6	HUMAN	0
1019	0.05	0.05	3.9	sp|P01008|ANT3_HUMAN	Antithrombin-III OS=Homo sapiens OX=9606 GN=SERPINC1 PE=1 SV=1	ANT3	P01008	HUMAN	0	0.863	0.6898	0.8318	0.636	0.9817	0.9848
1020	0.05	0.05	7	RRRRRsp|Q9NZ43|USE1_HUMAN	REVERSED Vesicle transport protein USE1 OS=Homo sapiens OX=9606 GN=USE1 PE=1 SV=2	USE1	Q9NZ43	HUMAN	0	0.3733	0.2433	0.3105	0.2079	0.2377	0.1702
1021	0.05	0.05	2.2	RRRRRsp|Q99798|ACON_HUMAN	REVERSED Aconitate hydratase, mitochondrial OS=Homo sapiens OX=9606 GN=ACO2 PE=1 SV=2	ACON	Q99798	HUMAN	0
1022	0.05	0.05	6.8	sp|Q9NVZ3|NECP2_HUMAN	Adaptin ear-binding coat-associated protein 2 OS=Homo sapiens OX=9606 GN=NECAP2 PE=1 SV=1	NECP2	Q9NVZ3	HUMAN	0	0.2312	0.1675	1.1482	0.7716	1.2589	0.6521
1023	0.05	0.05	3.9	sp|Q9H0U3|MAGT1_HUMAN	Magnesium transporter protein 1 OS=Homo sapiens OX=9606 GN=MAGT1 PE=1 SV=1	MAGT1	Q9H0U3	HUMAN	0	1.0864	0.8553	1.2134	0.6949	1.0375	0.9276
1024	0.05	0.05	2.2	sp|Q96HC4|PDLI5_HUMAN	PDZ and LIM domain protein 5 OS=Homo sapiens OX=9606 GN=PDLIM5 PE=1 SV=5	PDLI5	Q96HC4	HUMAN	0	0.6546	0.4823	0.597	0.4161	0.6855	0.5196
1025	0.05	0.05	2.9	sp|Q8WWW8|GAB3_HUMAN	GRB2-associated-binding protein 3 OS=Homo sapiens OX=9606 GN=GAB3 PE=1 SV=1	GAB3	Q8WWW8	HUMAN	0	1.1376	0.7901	0.8954	0.8351	1.0186	0.9571
1026	0.05	0.05	5.3	RRRRRsp|Q15049|MLC1_HUMAN	REVERSED Membrane protein MLC1 OS=Homo sapiens OX=9606 GN=MLC1 PE=1 SV=5	MLC1	Q15049	HUMAN	0
1027	0.05	0.05	3.9	RRRRRsp|O60884|DNJA2_HUMAN	REVERSED DnaJ homolog subfamily A member 2 OS=Homo sapiens OX=9606 GN=DNAJA2 PE=1 SV=1	DNJA2	O60884	HUMAN	0
1028	0.05	0.05	3	RRRRRsp|Q96MC9|CA147_HUMAN	REVERSED Uncharacterized protein C1orf147 OS=Homo sapiens OX=9606 GN=C1orf147 PE=2 SV=2	CA147	Q96MC9	HUMAN	0	1.1588	0.759	1.1376	0.7866	1.3932	0.5429
1029	0.05	0.05	11.6	RRRRRsp|P10176|COX8A_HUMAN	REVERSED Cytochrome c oxidase subunit 8A, mitochondrial OS=Homo sapiens OX=9606 GN=COX8A PE=1 SV=2	COX8A	P10176	HUMAN	0
1030	0.05	0.05	1.2	RRRRRsp|P0DOX6|IGM_HUMAN	REVERSED Immunoglobulin mu heavy chain OS=Homo sapiens OX=9606 PE=1 SV=2	IGM	P0DOX6	HUMAN	0
