# Supplementary material for: Endophilin-A3 and Galectin-8 control the clathrin-independent endocytosis of CD166
Source: Nat Commun. 2020 Mar 19;11:1457. doi: 10.1038/s41467-020-15303-y (PMC7081352; doi:10.1038/s41467-020-15303-y)
Supplement: Supplementary file 23 — Source Data [file 41467_2020_15303_MOESM23_ESM.xlsx]

## Sheet: Figure 1
Figure 1a
	anti-CD166	Endocytosis (% of total)							Transferrin	Endocytosis (% of total)
	Time (min)	siCtrl			siAP2M1				Time (min)	siCtrl				siAP2M1
		Exp #1	Exp #2	Exp #3	Exp #1	Exp #2	Exp #3			Exp #1	Exp #2	Exp #3	Exp #4	Exp #1	Exp #2	Exp #3	Exp #4
	0	0	0	0	0	0	0		0	0	0	0	0	0	0	0	0
	5	22.5	1.5	10.7	13.5	9	16.8		0.5	37.9	32.7	35.8	31.4	7.2	-0.1	-1.2	-5
	10	29.4	17	18.8	23.6	16.9	16.2		2	55.7	45.9	54	42.6	12.7	5.5	0.8	-1.6
	20	35.8	24.6	25.8	32.3	27.7	29.3		5	84.8	71.5	74.3	62.3	23.8	8.7	5	7.9
	40	47.4	40	38	40.2	39.5	37.7		10	93.8	88.8	92.4	77.9	20.6	10.6	6.9	8.7
Figure 1b
	anti-CD166	Endocytose (% of total)							Transferrin	Endocytose (% of total)
	Time (min)	siCtrl			siDNM2				Time (min)	siCtrl			siDNM2
		Exp #1	Exp #2	Exp #3	Exp #1	Exp #2	Exp #3			Exp #1	Exp #2	Exp #3	Exp #1	Exp #2	Exp #3
	0	0	0	0	0	0	0		0	0	0	0	0	0	0
	5	17.54	16.29	15.52	9.69	8.42	16.85		0.5	23.52	23.7	29.6	11.15	-4.4	-3.9
	10	22.83	25.14	21.85	16.94	18.84	22.01		2	38.82	42.1	53.4	14.59	3.2	1.1
	20	27.4	35.07	32.3	26.75	31.94	34.77		5	52.04	56.3	57.1	13.55	9.2	6.6
	40	46.89	44.95	44.48	38.61	44.65	45.07		10	70.01	71.4	75.5	12.91	9.8	15.4
Figure 1c
		10 min			30 min
		siCtrl	siCLTC	siDNM2	siCtrl	siCLTC	siDNM2
	Exp #1	198.757	161.917	50.4718	212.869	210.001	239.521
		244.505	331.746	158.086	292.028	174.004	216.206
		31.088	59.473	171.385	424.48	127.546	71.4449
		151.024	37.3009	157.903	143.023	322.192	240.954
		126.689	62.6778	438.626	134.923	139.963	214.079
		53.1597	77.2583	37.6732	121.999	219.172	235.724
		77.2859	126.272	111.626	50.9204	196.056	51.5828
		111.922	48.5672	82.2668	38.7333	19.882	186.638
		9.60745	229.846	75.181	28.2817	147.341	318.792
		55.9609	29.2946	27.6762	127.109	217.485	733.584
		142.227	171.402	29.4424	60.816	19.0457	593.881
		92.8255	2.64425	130.459	103.544	51.6258	241.923
		122.455	210.9	204.123	131.287	140.838	295.378
		169.845	89.6143	52.1188	253.088	99.9503	153.148
		54.3784	38.6671	113.405	264.398	374.457	168.285
		39.9599	86.056	36.8775	228.23	100.805	244.476
		223.005	37.7463	33.9901	211.108	373.656	23.9842
		33.4484	29.8867	61.3356	98.3418	25.0835	191.097
		236.576	65.6265	49.4983	358.811	62.7638	48.5463
		90.937	75.4491	41.561	481.791	66.2233	228.347
		24.1271	75.4732	39.1806	815.024	13.8276	185.025
		99.98	131.192	33.8181	162.558	142.15	518.833
		239.969	38.0419	62.9657	59.4511	127.876	183.337
		38.3027	66.836	183.505	357.561	97.6728	331.874
		228.903	258.205	134.005	272.973	237.247	192.775
		21.816	110.954	143.222	19.4355	327.396	133.496
		119.965	187.093	89.5501	215.936	79.0729	176.446
		127.047	55.3081	97.0273	65.4648	323.62	44.0033
		434.685	108.965	8.75894	269.836	51.8181	122.729
		73.2629	220.971	18.9574	341.504	94.5469	77.9768
		48.9822	37.122	299.938	85.2318	80.6005	364.59
		40.4046	69.8073	59.8039	322.438	43.8418	121.993
		507.692	90.7202	13.2361	124.637	78.8565	348.807
		54.7995	3.11778	124.422	307.132	128.446	339.08
		75.4773	195.555	145.086	53.7314	137.668	107.139
		13.5615	73.2435	24.467	94.485	374.792	226.95
		35.5048	64.0363	167.701	844.215	33.7302	474.863
		196.132	105.408	64.4005	47.7269	392.012	224.762
		84.2583	148.613	19.9895	139.653	260.71	416.774
		139.889	142.157	99.6916	27.0884		402.025
		181.333	27.8967	7.67852	156.078		102.619
		111.325	10.1748	53.1942	159.56		68.4039
		114.126	135.18	80.4836	110.332		64.8425
			309.593	214.108	71.6046		48.2257
			8.83918	207.882	488.496		150.33
			126.649	294.265	296.623
			95.6688	164.782	73.7636
			68.0046	88.3445	213.702
				36.1879	278.085
				24.141	63.3989
				96.3729
	Exp #2	47.8969	60.761	63.9834	212.033	400.022	173.768
		142.149	160.631	191.539	727.361	108.772	75.0966
		131.647	156.134	66.6179	164.471	775.953	169.967
		156.465	29.0234	117.081	35.6493	726.431	216.243
		70.5667	167.822	255.937	606.483	257.336	324.484
		41.6778	38.7552	157.822	341.027	77.4252	14.9761
		87.0928	75.593	116.618	627.668	188.045	369.361
		61.1961	104.767	156.955	66.9682	252.1	44.4089
		25.0034	113.472	139.494	212.698	119.33	120.257
		268.139	112.518	67.9101	109.703	155.582	344.163
		508.871	318.581	42.6599	87.4286	445.345	422.517
		196.508	190.004	123.019	277.046	113.879	28.9023
		12.7823	36.8031	83.6482	864.59	73.9747	164.441
		36.318	137.575	32.2442	148.651	419.353	62.54
		27.0951	158.874	36.3781	271.475	59.7255	168.551
		15.6317	29.4663	231.135	485.557	555.261	23.9451
		224.742	99.2747	140.159	492.247	131.413	69.7314
		315.779	318.064	94.388	253.796	192.57	163.462
		240.301	160.097	48.5012	119.606	58.2959	375.645
		182.486	54.6388	144.51	208.898	225.592	580.864
		108.376	166.368	70.1814	488.681	623.732	413.491
		98.6437	158.358	90.3569	260.897	231.83	126.903
		30.59	110.337	211.011	222.34	102.246	148.802
		146.713	63.9095	96.449	249.114	165.655	90.0808
		52.4678	134.991	57.006	180.68	283.067	18.8859
		133.424	108.56	185.235	166.742	455.03	77.4276
		160.348	111.173	102.668	506.98	767.729	519.403
		171.153	33.3259	74.2841	480.976	63.33	131.217
		95.233	40.2132	44.7005	54.7792	149.042	134.444
		289.202	22.1452	88.1495	506.411	483.029	159.772
		0	168.502	74.115	159.244	516.659	19.3005
		46.7548	84.0793	111.896	47.9896	535.659	166.936
		12.2958	211.589	65.5644	367.882	191.735	343.35
		319.129	117.548	198.193	378.085	185.437	113.403
		101.363	176.865	67.5297	90.5825	307.427	81.8518
		112.073	134.793	312.5	443.684	597.397	125.708
		40.5322	70.5998	99.1656	275.745	203.367	160.45
		173.509	95.1942	62.9567	206.995	116.556	93.8061
		271.031	8.0896	26.5724	295.123	345.35	244.786
		296.817	154.505	35.1829	491.053	31.6704	148.892
		27.4413	55.6043	75.4052	63.1931	341.567	315.118
		114.755	24.4492	222.603	133.241	567.82	237.61
		24.5881	91.2601	103.134	200.983	596.932
		80.6944	332.261		162.466	167.516
		66.0261	21.2585		594.358	417.303
		69.6392	56.6785		230.51	123.472
		64.8526	79.9882		502.25
		210.783	105.176		168.626
			152.028		181.87
			181.504		123.25
			183.906
			86.4506
			81.7605
			225.106
			18.6677
			33.1156
			73.0763
			197.676
			189.616
			89.2856
			108.42
			235.172
			147.885
Figure 1e		Percentage of Tracks per cell					Plot of Normalized Intensity
		CD166 Endocytosis	Clathrin-dependent	Clathrin-independent			Clathrin-dependent		Clathrin-independent			Clathrin-dependent		Clathrin-independent
		20190312\Cell01\	0.377778	0.622222			CD166	Clathrin	CD166	Clathrin		Tf	Clathrin	Tf	Clathrin
		20190312\Cell02\	0.346774	0.653226			204.723	206.387	112.188	30.416		120.071	165.202	55.7187	45.3662
		20190312\Cell06\	0.33	0.67			236.198	222.71	111.375	27.6942		134.086	177.698	51.6332	46.3096
		20190321\Cell02\	0.222222	0.777778			271.513	220.968	125.585	25.2361		175.533	195.106	87.7779	52.3336
		20190321\Cell07\	0.222222	0.777778			293.973	224.926	138.314	25.5222		205.454	210.7	116.133	56.9942
		20190321\Cell10\	0.272727	0.727273			309.182	229.004	152.756	27.3334		238.511	224.202	146.957	63.1023
		20190321\Cell11\	0.181818	0.818182			309.976	230.365	165.951	29.4312		262.103	233.253	171.188	67.0495
		20190321\Cell15\	0.333333	0.666667			316.256	238.569	175.511	32.1303		275.484	239.59	182.726	67.8437
		20190312\Cell04\	0.413793	0.586207			332.499	246.92	180.472	34.1927		283.093	245.551	184.603	66.971
		20190321\Cell06\	0.307692	0.692308			334.67	257.055	183.867	34.153		289.833	249.212	183.714	63.9462
		Average Percentage	0.300836	0.699164			334.55	265.959	189.129	33.0167		297.346	253.032	185.108	61.2313
		Number of tracks	184	455	639		337.024	269.237	195.263	32.9529		305.747	258.972	190.36	59.8229
							334.738	275.302	199.531	33.5618		314.378	264.748	197.728	59.0078
							327.304	268.985	200.291	33.1465		321.733	267.675	202.592	58.6104
		Transferrin Endocytosis	Clathrin-dependent	Clathrin-independent			334.258	271.5	196.737	32.4826		325.472	267.352	203.862	59.1727
		20190403\Cell01\	0.698225	0.301775			350.436	273.922	188.808	32.5952		326.844	266.09	202.855	58.7796
		20190403\Cell02\	0.584746	0.415254			354.502	281.649	180.613	32.1868		325.295	261.085	199.033	56.2451
		20190403\Cell03\	0.721154	0.278846			348.487	279.876	174.257	30.1358		322.504	254.938	192.221	53.5671
		20190403\Cell04\	0.846154	0.153846			341.825	280.256	170.646	27.6097		320.459	250.725	184.853	52.055
		20190403\Cell07\	0.589744	0.410256			331.261	270.871	169.499	24.7308		320.181	249.736	180.209	50.9667
		20190403\Cell08\	0.766667	0.233333			323.7	264.951	170.605	22.6972		320.551	249.128	178.776	50.4872
		20190405\Cell04\	0.779661	0.220339			320.909	247.603	172.03	22.1418		320.26	251.072	181.827	51.2481
		20190405\Cell05\	0.692308	0.307692			321.338	228.051	173.443	23.8718		320.357	252.036	185.997	52.8124
		20190405\Cell06\	0.645833	0.354167			319.31	209.23	173.289	27.6019		318.012	249.549	184.868	54.9956
		20190405\Cell07\	0.795455	0.204545			323.291	190.827	167.892	32.1489		306.138	241.884	171.797	56.2334
		Average Percentage	0.711995	0.288005			318.007	166.179	156.642	35.5837		279.202	230.871	145.918	55.6426
		Number of tracks	597	278	875		305.075	151.564	142.848	37.9705		241.025	213.844	113.862	54.8466
							287.273	145.763	130.146	39.4944		204.074	197.091	86.017	54.3713
							263.903	143.712	113.01	41.4827		150.608	176.783	52.3868	51.9297
							237.67	143.194	115.117	43.5522		132.876	165.744	55.209	52.7317

## Sheet: Figure 2
Figure 2a
		10 min				30 min
		siCtrl	siEndoA1	siEndoA2	siEndoA3	siCtrl	siEndoA1	siEndoA2	siEndoA3
	Exp #1	198.757	79.5204	114.432	54.826	212.869	311.508	635.431	79.5231
		244.505	416.425	44.6377	51.9921	292.028	63.8714	52.5698	46.6848
		31.088	62.8283	222.137	133.16	424.48	4.42874	269.021	114.081
		151.024	163.304	35.1364	66.6459	143.023	358.951	54.891	27.0706
		126.689	10.8629	92.8576	37.2018	134.923	939.209	224.445	185.587
		53.1597	49.461	165.623	129.737	121.999	201.41	57.9648	28.5822
		77.2859	32.9224	7.52606	45.8232	50.9204	158.371	455.272	40.1279
		111.922	91.4575	163.362	151.482	38.7333	201.58	140.045	143.629
		9.60745	109.264	201.263	78.3722	28.2817	170.158	49.0462	45.6729
		55.9609	105.522	129.987	23.2098	127.109	587.528	185.029	177.836
		142.227	65.0539	15.5989	85.8159	60.816	99.2013	453.389	32.5749
		92.8255	14.651	359.785	85.6498	103.544	30.2252	162.39	98.1872
		122.455	35.1944	260.182	22.6855	131.287	640.508	456.675	79.0313
		169.845	22.0355	73.5204	53.7373	253.088	102.805	826.522	59.258
		54.3784	6.47904	33.4716	5.01557	264.398	8.46663	188.124	104.326
		39.9599	26.5385	84.5421	35.2804	228.23	44.8827	96.7098	161.97
		223.005	48.826	53.7166	98.3922	211.108	112.379	265.371	14.4454
		33.4484	307.098	269.615	36.7681	98.3418	75.7368	471.133	66.5842
		236.576	20.058	374.72	14.8774	358.811	361.024	183.425	35.8365
		90.937	345.118	196.865	17.915	481.791	284.845	832.451	124.851
		24.1271	19.6506	45.9186	10.3035	815.024	227.393	201.128	22.6666
		99.98	76.9494	103.489	68.8675	162.558	463.231	151.252	52.9257
		239.969	160.705	287.421	16.8697	59.4511	304.041	97.3343	64.5739
		38.3027	129.263	190.6	2.2227	357.561	1545.38	269.442	206.545
		228.903	39.873	9.98325	58.7311	272.973	61.4537	118.616	71.7786
		21.816	79.2543	73.476	11.7989	19.4355	234.188	235.852	138.723
		119.965	116.525	70.9738	3.97052	215.936	243.705	203.25	159.179
		127.047	232.221	45.2485	5.43788	65.4648	210.952	741.185	53.2996
		434.685	16.8564	118.653	73.7364	269.836	143.119	675.268	106.832
		73.2629	38.2446	92.6579	141.101	341.504	105.779	370.884	71.3333
		48.9822	337.254	65.5948	30.9972	85.2318	180.168	67.5218	47.7236
		40.4046	55.1416	55.1381	20.9362	322.438	341.115	408.227	45.3163
		507.692	39.7207	17.8493	110.586	124.637	310.013	957.66	64.2044
		54.7995	256.604	54.1493	97.8242	307.132	102.53	552.364	43.9969
		75.4773	228.688	30.7552	50.9089	53.7314	86.4921	13.4973	139.303
		13.5615	32.4584	33.9011	47.6136	94.485	202.4	157.206	91.5364
		35.5048	99.3427	109.004	81.2968	844.215		188.939	68.0685
		196.132	139.542		28.7936	47.7269		301.962	57.7526
		84.2583	38.4679		13.5898	139.653		19.824	109.021
		139.889	89.5146		20.0781	27.0884		745.767	137.421
		181.333	114.351		33.0107	156.078			52.4652
		111.325	166.662		92.4813	159.56			88.3008
		114.126			3.44399	110.332			35.875
					78.1897	71.6046			16.2839
					47.4478	488.496			86.0115
					118.355	296.623			39.3582
					77.3145	73.7636			98.9226
					84.4437	213.702			31.2628
					79.3334	278.085			38.2059
					15.2409	63.3989			37.5587
					61.1494				185.053
					19.3802				110.112
					27.8073				92.7618
									155.384
									166.209
									232.587
									99.3466
									41.9424
	Exp #2	47.8969	118.772	88.8868	52.5171	212.033	182.609	696.549	126.191
		142.149	66.9567	838.057	53.0826	727.361	708.451	312.6	18.9997
		131.647	100.561	56.1802	107.747	164.471	263.059	428.341	313.283
		156.465	289.077	28.099	131.777	35.6493	428.46	838.655	104.257
		70.5667	207.024	87.962	30.3072	606.483	318.773	306.383	59.1564
		41.6778	68.3453	221.602	58.6217	341.027	86.5022	1167.65	20.6718
		87.0928	9.43737	327.951	79.8805	627.668	32.5656	348.119	141.026
		61.1961	159.792	284.087	35.6068	66.9682	152.762	162.755	59.4683
		25.0034	143.265	27.2586	57.8602	212.698	630.628	115.073	354.054
		268.139	299.366	118.837	67.4944	109.703	343.317	663.245	75.1307
		508.871	28.7816	863.178	31.3961	87.4286	372.454	1121.03	118.008
		196.508	190.394	71.9765	47.8805	277.046	439.099	167.1	90.2959
		12.7823	94.0755	40.6103	96.9866	864.59	108.051	450.78	64.7481
		36.318	148.178	84.6549	57.0123	148.651	382.49	102.923	76.3336
		27.0951	67.1937	336.677	74.7164	271.475	212.214	401.894	53.6863
		15.6317	117.5	34.4915	83.1863	485.557	514.866	321.257	162.382
		224.742	289.876	213.348	83.276	492.247	105.04	416.575	187.585
		315.779	165.381	501.594	27.0089	253.796	236.537	399.244	130.055
		240.301	68.5676	169.754	130.795	119.606	505.266	411.166	204.759
		182.486	82.0942	83.0505	8.37141	208.898	300.555	190.154	219.234
		108.376	526.966	241.272	14.4024	488.681	489.128	462.095	194.931
		98.6437	523.053	493.14	111.883	260.897	104.817	206.808	241.932
		30.59	97.0117	746.527	110.731	222.34	523.979	109.913	118.689
		146.713	165.509	166.056	67.9717	249.114	451.679	98.1397	2.97785
		52.4678	66.6102	253.126	112.682	180.68	473.252	184.554	418.998
		133.424	374.792	491.986	82.0359	166.742	428.065	344.829	112.998
		160.348	65.4597	487.173	140.501	506.98	94.4653	94.2383	339.044
		171.153	118.452	232.975	51.9818	480.976	343.975	552.69	216.506
		95.233	77.377	37.7015	234.79	54.7792	137.032	243.572	103.004
		289.202	318.984	20.9372	92.1835	506.411	413.655	330.793	168.387
		0	364.467	234.93	76.6203	159.244	367.538	179.647	205.693
		46.7548	268.953	249.1	76.4212	47.9896	295.909	283.217	63.547
		12.2958	209.342	306.953	24.0911	367.882	332.076	315.922	170.264
		319.129	162.637	107.364	107.036	378.085	339.497	430.199	350.127
		101.363	226.359	366.912	80.6853	90.5825	166.747	423.886	145.41
		112.073	52.7068	239.215	154.946	443.684	355.849	357.319	361.897
		40.5322			218.243	275.745		806.026	245.98
		173.509			105.236	206.995		919.559	24.271
		271.031			246.817	295.123			4.35739
		296.817			90.3422	491.053			101.082
		27.4413			69.8632	63.1931			54.8509
		114.755			128.915	133.241			179.091
		24.5881				200.983			51.9112
		80.6944				162.466			64.8461
		66.0261				594.358			282.439
		69.6392				230.51			68.8236
		64.8526				502.25			89.2935
		210.783				168.626			30.1871
						181.87			137.724
						123.25			237.086
									167.291
Figure 2b
		CD166 endocytosis after 40 min (% of total)		EndoA1 expression level			EndoA2 expression level			EndoA3 expression level
		Mean	95% c.i.	Exp #1	Exp #2	Exp #3	Exp #1	Exp #2	Exp #3	Exp #1	Exp #2	Exp #3
	siCtrl	44.62	0.6947	0.101958	0.0591221	0.499019	0.98814	0.583223	0.886625	0.50309	0.489354	1
	siEndoA1 (#1 + #2)	39.87	3.768	0.0038538	4.64177e-05	0.0121752	1	0.700374	1	0.300853	0.400698	0.79803
	siEndoA2 (#1 + #2)	48.42	1.604	0.319785	0.476563	0.533464	0	0	0	0.648467	0.917321	0.79907
	siEndoA3 (#1 + #2)	29.72	3.017	0.0916069	0.0708582	0.187173	0.559794	0.449451	0.443073	0.0383178	0.0175432	0
	siEndoA1 #1	44.83	1.384	0	0.00157705	0	0.858481	1	0.838569	0.537328	0.733687	0.579471
	siEndoA1 #2	39.73	2.783	0.0117808	0	0.00593521	0.761914	0.542646	0.555209	0.394655	0.309198	0.238581
	siEndoA2 #1	40.38	2.217	0.166695	0.10434	0.296328	0.00885149	0.0135637	0.0133863	0.465636	0.511852	0.478753
	siEndoA2 #2	49.13	1.359	1	1	1	0.00854294	0.000748227	0.00145814	1	1	0.744316
	siEndoA3 #1	31	1.366	0.187979	0.197802	0.249716	0.568352	0.281193	0.29886	0.00330511	0.00647001	0.0146507
	siEndoA3 #2	33.43	0.9953	0.177186	0.130274	0.118972	0.882167	0.646178	0.751051	0	0	0.00271357
Figure 2c		Colocalization with CD166
		EndoA1	EndoA2	EndoA3
		0	1.96078	8.05369
		2.29885	3.94089	12.2699
	Exp#1	3.14961	1.89573	4.02802
		3.48837	5.49451	10.1874
		2.51397	3.10078	10.2088
		3.36135	0	14.1818
		2.77778	11.0701	7.73067
	Exp#2	2.24359	10	6.86275
		1.86335	0.813008	14.1809
		3.61446	6.56934	10.8239
		1.78571	1.35135	7.58755
		4.40252	0.617284	5.46875
	Exp#3	1.10701	2.94118	10.2857
		3.28947	3.26087	10.9042
		1.19048	1.95122	12.5
Figure 2e		siCtrl	siEndoA1	siEndoA2	siEndoA3
	Exp #1	100	92.6652	50.3534	147.385
	Exp #2	100	52.2497	37.9741	81.2014
	Exp #3	100	88.5396	61.2576	102.698
	Exp #4	100	68.9778	44.9926	97.1852
Figure 2f		A2	A3
		14.5361	1.50305
		23.5789	2.17738
		15.444	2.00557
		14.9808	1.37615
		11.7963	2.21239
	Exp#1	13.3333	3.82273
		13.716	1.50565
		12.5292	1.11359
		16.6029	1.18302
		14.4914	1.04586
		16.3021	1.48515
		14.6276	1.46722
		15.1322	1.27103
		23.0061	1.56889
		17.1513	1.70511
	Exp#2	21.2232	2.59897
		17.6849	2.75651
		16.0949	1.58311
		9.58491	1.68978
		16.0027	2.41706
		13.0045	5.61224
		16.8211	4.2381
		10.9989	1.17936
		11.3703	2.64766
		11.5447	1.83875
	Exp#3	12.9198	1.19705
		14.1389	3.5855
		16.4489	3.59066
		13.8387	4.84894
		12.1769	3.99113
Figure 2h
		CHC in DNM2	EndoA2 in EndoA1	EndoA3 in EndoA1	EndoA3 in EndoA2
		33	13.5	4	7.5
		30	5	1.4	6.9
	Exp#1	30	10	0.6	2.6
		40	13	1.4	10
		28.4639	12	2.3	10.5
		48.2558	4.8	3.4	2.8
		33.2039	8.55	9.1	5.6
	Exp#2	31.5141	6.1	4.3	4.3
		41.6465	8.3	8.6	5
		46.2382	3.4	4.9	4.7
		34.5345	10.6	3.5	5.3
		42.4145	8.8	7.2	6.1
	Exp#3	40.1827	8.6	5.1	4.1
		30.8394	7.6	4.8	3.5
		38.698	8.05	10.79	7.9

## Sheet: Figure 3
Figure 3a
		Gal8	Gal1
	Exp #1	36.5591	17.8571
		34.5912	26.9841
		49.4505	19.8276
		36.5217	17.8161
		37.7778	20
	Exp #2	41.8033	5.82524
		36.5591	11.6129
		32.1839	12.5748
		38.0435	13.1944
		40.367	15.8974
	Exp #3	27.3504	15.1899
		33.3333	13.5135
		36.2963	13
		31.068	16.9903
		40.6667	12.4138
Figure 3b
		siCtrl +FBS	siCtrl - FBS	siGAL8 +FBS	siGAL8 -FBS	siGAL8 + 0.2 nM Gal8	siGAL8 + 2 nM Gal8	siGAL8 + 20 nM Gal8
	Exp #1	143.193	N/A	102.665	14.9634	N/A	N/A	N/A
		60.3236		50.7624	14.4508
		131.88		18.4751	12.9856
		50.8252		23.0343	18.503
		15.237		52.0215	12.3162
		141.058		211.425	27.6255
		13.437		56.6319	6.8778
		52.2304		132.674	18.8222
		15.7734		30.978	17.7269
		281.8		47.0755	21.1926
		174.305		19.8639	24.0476
		3.79845		38.1877	4.83566
		34.9736		68.1748	9.79671
		180.334		5.22093	0.915698
		45.5298		148.687	19.1492
		29.9392		73.8765	10.0384
		56.04		173.103	21.4791
		17.3859		34.6766	54.2762
		115.303		30.7122	17.289
		251.129		27.8286	38.5315
		25.3153		125.405	35.3639
		231.685		167.857	25.4431
		356.181		179.311	44.5396
		70.3333		88.2854	1.84109
		36.1909		40.0031	205.932
		97.0907		165.559	69.658
		18.2924		56.8162	22.7397
		36.8047		365.432	22.5109
		73.7165		50.4523	62.5578
		160.976		145.424	28.629
		126.4		25.5206	32.2286
		97.3888		99.9425	27.4559
		35.095		135.548	22.2187
		64.1481		15.7486	45.6207
		79.5271		42.0764	11.4222
		64.0738		103.643	57.5428
		66.7899		6.87984	39.7817
		142.618		73.9962	41.3039
		116.781		353.234	15.7674
		98.4094		45.3312	28.7671
		170.099		50.8206	24.4574
		105.543		202.031	4.27243
		101.176		37.6195	4.51827
		84.1487		220.701	33.0991
		76.0635		45.8003	18.7116
		25.4024		20.6251	25.5954
		164.464		38.6119	40.5066
		106.216		26.1192	25.0721
		287.205		14.8664	68.7022
		55.8309		3.68217	44.1245
		51.3446		103.578	24.1412
		19.4758		4.07681	29.1287
		86.1879		23.6698	29.5562
		22.6677		73.701	107.66
		125.574		16.5969	12.6366
		111.508		46.7894	45.041
		294.138		85.9723	135.67
		58.4855		14.9264	40.5606
		33.9635		38.3799	3.97564
		68.2984		28.0428	25.5937
		179.497		13.7963	16.8459
		99.8243		69.8928	6.33998
		78.3359		86.2574	21.7257
		166.455		4.36047	12.6893
		112.578		12.8813	83.8468
		14.6873		63.2879	19.3328
		134.257		63.1647	6.51692
		82.2078		43.2184	70.4924
		34.9723		180.178	44.3663
		45.0502		191.506	9.92558
		15.5697		73.0653	63.9259
		300.075		87.6548	21.723
		98.71		143.769	10.1875
		44.8569		195.816	35.8997
		41.4229		180.045	9.14754
		96.8685		58.84	62.7868
		191.42		38.111	50.5045
		16.957		93.997	52.1377
		82.501		123.19	60.7321
		19.6746		21.2942	35.6718
		84.4011		147.075
		46.1373		77.2798
		169.828		43.1924
		29.6856		29.5227
		40.9258		30.3817
		70.571		49.4177
		150.623		58.917
		22.1088
		89.8913
		464.941
		104.341
		33.2646
		8.50291
		269.747
		14.4135
		45.8256
		227.221
		34.1992
		39.0339
		39.6353
		31.5048
		511.056
		55.9037
	Exp #2	103.442	116.459	90.4716	16.1379	127.658	154.282	143.83
		168.748	44.7476	77.5508	50.6608	126.294	71.6338	126.761
		79.404	54.1206	181.457	2.13704	109.897	67.1186	158.545
		141.118	186.618	94.0304	21.0514	169.36	48.2291	304.901
		60.0887	41.3528	67.9174	21.7667	69.1583	160.371	775.636
		3.37574	90.495	193.496	92.158	157.611	286.296	70.1061
		33.0336	47.2072	60.912	92.8068	82.1236	111.232	30.7786
		38.8418	130.998	99.9853	61.3947	96.1317	178.392	268.657
		41.7504	27.9728	81.1559	79.6195	54.919	75.5933	191.795
		76.9983	84.1967	159.591	15.3207	139.619	55.2602	204.67
		56.1143	55.3634	70.1558	27.3561	88.7138	272.379	59.7369
		30.3119	112.876	225.793	20.2754	91.6718	93.445	348.046
		93.4816	60.7614	88.1894	8.07135	36.5727	41.8994	15.8293
		236.193	100.975	64.0543	4.41266	11.0064	114.442	52.954
		224.889	87.4734	186.669	109.338	97.7854	149.147	236.384
		41.6223	55.4568	123.871	54.6047	36.6511	308.699	38.6587
		48.9416	121.147	155.994	36.8132	255.283	82.9711	17.6727
		91.4374	111.033	12.5271	25.7043	73.0114	53.7001	10.1472
		20.2893	60.737	37.069	61.2078	92.0179	38.4693	17.6451
		91.8785	181.498	57.4843	84.2411	116.804	140.81	306.057
		203.443	86.8307	93.7467	70.8443	48.1321	145.199	138.347
		250.006	172.801	45.8863	48.231	63.5983	132.699	299.761
		7.99207	21.6458	189.809	94.7278	47.0026	115.527	243.688
		132.26	24.9068	28.3742	38.2091	52.2598	76.4054	146.266
		218.955	19.8456	156.55	26.3384	13.5105	195.077	229.766
		130.698	14.6331	87.1202	69.8314	88.517		72.232
		30.1323	108.389		122.946			168.711
		242.021	80.8918		34.0059			73.9879
		80.3916	100.566		28.6103			83.7517
		120.857	69.4777		61.8489
		71.4224	98.7086		92.0342
		29.6199	33.6848		61.9395
		156.617	41.7022		53.573
		43.626	54.4606		46.1234
			77.2913		28.3601
					45.1993
					68.4665
	Exp #3	63.8224	114.924	92.8572	61.9382	102.208	189.263	18.2773
		137.097	4.82995	142.539	57.7081	23.2472	162.886	44.5364
		19.6769	54.7351	39.6633	33.0572	121.034	37.1994	157.74
		89.9359	304.728	263.729	44.4772	249.634	96.8869	122.392
		123.998	41.6829	47.3468	52.1074	91.2241	43.901	183.336
		105.293	71.6122	68.1619	83.0298	60.003	109.299	132.784
		132.866	75.6795	90.4292	67.0135	8.90861	27.8287	40.1915
		151.627	67.0003	28.5903	25.7032	24.1194	44.4694	102.775
		84.7386	32.1562	148.468	135.276	93.5097	22.7172	196.287
		96.5791	317.907	90.2998	90.8626	74.2061	150.168	118.785
		210.32	72.7824	164.923	14.909	92.2902	37.6642	80.2023
		58.1203	73.1116	113.521	139.536	192.513	198.971	119.255
		84.7932	158.802	89.5863	105.138	185.113	163.264	145.788
		101.841	116.812	182.803	139.621	129.924	339.513	242.933
		56.5492	202.663	200.919	61.6102	198.909	44.3387	48.1888
		95.0175	22.127	227.284	108.367	229.786	15.0971	193.262
		31.775	29.1451	127.415	85.4926	57.1291	111.123	83.9758
		62.4321	60.7971	126.133	25.9061	152.807	75.592	30.6871
		105.437	122.046	146.238	69.684	169.201	37.1802	43.5637
		117.104	94.0933	149.139	67.508	43.4466	21.5204	109.492
		86.2491	83.0232	120.002	60.6786	6.13582	121.742	132.112
		41.4438	215.239	120.42	38.7078	129.347	166.658	91.0688
		65.2042	65.0082	143.131	51.7716	47.5899	137.546	35.609
		120.575	303.945	43.0238	140.533	83.2546	112.634	200.474
		146.675	126.495	18.4527	94.8668	174.956	162.263	67.4801
		235.585	100.973	256.695	36.4326	39.2816	60.8956	183.319
		52.089	58.4173	166.971	38.1941	89.7576	323.952	150.55
		90.2437	46.9606	89.719	133.516	129.873	77.8412	250.927
		79.3678	116.81	86.5819	85.7414	47.9466	118.735	192.557
		76.0462	129.925	130.095	35.3145	13.9884	80.1641	9.23426
		162.601	139.909		47.6379	37.9692	39.2614	25.6194
		109.575	48.4567			70.7471	19.3237	4.42331
		56.9503	46.2199			63.8501	137.816
		148.361	208.875			116.974	87.3298
						146.96	94.0027
						18.4095	135.801
						39.9593
						100.474
						118.244
	Exp #4	125.066	204.819	91.9652	127.656	87.2266	85.4219	45.0185
		58.7092	185.079	113.781	52.2095	37.0873	310.439	50.2687
		52.877	61.0423	402.62	99.1307	503.445	66.1622	34.4961
		110.997	194.491	62.3167	290.923	136.095	69.1586	50.9769
		51.6086	58.959	253.879	81.308	234.855	252.152	47.5027
		25.9041	80.609	33.5095	139.381	228.718	251.018	94.3497
		54.8828	106.726	274.897	25.3388	156.257	168.017	79.0094
		27.0044	216.506	108.825	140.16	105.03	200.558	112.718
		175.966	128.895	221.12	62.6543	40.308	271.047	135.583
		116.657	184.596	186.387	107.002	60.6134	46.2215	235.747
		141.777	56.0131	171.543	259.256	230.242	170.717	28.9278
		262.011	182.354	277.284	27.3982	76.1201	99.5875	60.5273
		48.4213	176.782	79.8846	46.4044	31.1583	188.724	46.6707
		30.528	53.2326	140.177	71.7564	85.2983	174.075	86.8429
		190.012	31.9044	212.03	20.2446	160.411	272.229	11.9087
		315.471	61.115	88.1305	40.5089	101.954	171.241	220.031
		156.232	59.9228	128.027	18.106	15.5192	69.8608	152.085
		64.5436	128.687	99.8209	39.7703	145.003	125.18	400.483
		45.3389	103.685	277.496	89.5075	212.844	55.0815	418.825
		150.465	128.5	189.278	70.42	154.131	135.194	159.797
		124.168	61.9132	294.704	64.1633	113.623	124.1	142.416
		200.45	255.536	227.821	150.08	90.5367	142.516	133.613
		132.477	141.137	91.5474	29.8155	294.741	151.632	106.906
		115.002	62.0211	101.715	319.601	49.9833	102.015	87.6707
		21.4684	32.197	236.858	27.1416	181.107	408.896	105.599
		82.8594	103.355	74.3962	101.257	56.3376	75.7382	126.587
		107.192	48.6084		52.2611	16.4438	104.967	102.385
		64.8676	29.7956		8.27568	453.168	245.504	74.7396
		97.324	349.526		252.387	28.9863	102.444	71.2073
		46.2664	113.612		240.925		391.973	76.2813
		112.83	100.125		202.384		85.8502	107.184
		75.8028	233.11		216.453			334.573
		80.622	79.8889					383.412
		35.7806	53.3082					405.633
		55.916	12.0892					116.287
		176.994						125.196
		127.452						536.152
		27.2076						1016.16
		29.9199						87.9278
		80.9185
Figure 3c		Gal-8	Gal-1
		81	11
		111	23
	Exp #1	174	18
		133	10
		134	7
		66	13
		107	9
	Exp #2	139	21
		88	10
		45	11
		101	4
		46	4
	Exp #3	28	3
		215	5
		87	10
Figure 3e	Intensity vs time Gal8
	Time (s)	Intensity
	0	0
	0.95263	1.676
	1.90526	6.153
	2.85789	6.973
	3.81052	8.02
	4.76315	10.446
	5.71578	13.15
	6.66841	13.15
	7.62104	12.62
	8.57367	11.3
	9.5263	13.223
	10.4789	16.586
	11.4316	20.35
	12.3842	22.856
	13.3368	17.756
	14.2895	17.866
	15.2421	17.636
	16.1947	18.03
	17.1473	19.52
	18.1	19.846
	19.0526	21.076
	20.0052	22.523
	20.9579	21.746
	21.9105	24.323
	22.8631	20.293
	23.8158	23.076
	24.7684	20.266
	25.721	24.573
	26.6736	24.98
	27.6263	26.31
	28.5789	25.296
	29.5315	23.15
	30.4842	27.01
	31.4368	29.243
	32.3894	29.163
	33.3421	30.373
	34.2947	31.026
	35.2473	31.716
	36.1999	31.983
	37.1526	32.886
	38.1052	32.393
	39.0578	31.38
	40.0105	31.28
	40.9631	29.57
	41.9157	28.436
	42.8683	28.65
	43.821	29.136
	44.7736	29.886
	45.7262	31.1
	46.6789	33.216
	47.6315	33.286
	48.5841	35.773
	49.5368	34.45
	50.4894	31.64
	51.442	35.096
	52.3946	32.913
	53.3473	34.643
	54.2999	34.336
	55.2525	37.15
	56.2052	39.603
	57.1578	41.943
	58.1104	40.94
	59.0631	39.583
	60.0157	36.826
Figure 3f	Galectin 8	Galectin 1	Bare probe	Dye ctrl	Galectin 8/Endo-A2
	0.52624	-0.487807	0.0151256	-0.0547825	0.122134
	0.377542	-0.0383218	0.0519769	0.043083	-0.0806252
	-0.0122506	-0.553371	0.00181602	0.0388026	0.0229852
	0.318588	0.143782	-0.00933064	0.188179	0.149103
	0.377873	-0.1059	0.0082234	0.111036	-0.151753
	0.173544	-0.0016682			-0.120373
	0.24979	-0.133142			-0.069153
	0.386222	-0.414461			0.133558
	0.368916	0.203872			-0.176535
	0.16189	0.103951			-0.0161679

## Sheet: Figure 4
Figure 4a
	Time (h)	siCtrl		siEndoA3		siCD166		siEndoA3-siCD166
		Rep #1	Rep #2	Rep #1	Rep #2	Rep #1	Rep #2	Rep #1	Rep #2
	0	0	0	0	0	0	0	0	0
	0.166667	0.656876	0.418388	0.20691	1.56577	0.0238139	1.00799	0.419184	2.53197
	0.333333	1.39836	0.830382	0.499956	-2.18051	0.195441	1.03432	0.703246	2.18668
	0.5	2.47486	1.61666	0.81097	0.276456	0.84034	0.825322	1.12839	3.09053
	0.666667	2.9448	2.82928	1.26476	0.896917	1.24092	1.89088	1.47664	3.28639
	0.833333	3.82762	3.79883	1.672	3.50544	1.58392	2.53993	2.07494	3.67588
	1	4.34077	4.73227	1.88998	2.27895	1.88608	3.08198	2.48701	4.06579
	1.16667	4.63679	5.63168	2.32431	0.112291	2.38628	2.59244	3.14474	5.02649
	1.33333	5.70002	6.66169	2.3427	1.72944	2.74489	3.53726	3.5221	4.9395
	1.5	7.00551	7.74139	2.67932	2.82896	3.12524	3.9129	4.05192	5.6479
	1.66667	8.06221	8.99777	2.71271	2.75888	3.63857	4.3299	4.45091	5.7797
	1.83333	9.4326	10.2657	2.955	5.62263	3.98732	4.79773	4.7224	6.13179
	2	11.6777	11.3592	3.17159	3.47306	4.59876	5.86011	4.96478	6.73966
	2.16667	12.4102	12.3057	3.42338	3.97053	5.23494	6.41599	5.32098	6.95841
	2.33333	13.2405	13.242	3.43176	6.04895	5.83221	7.19114	5.55402	7.82416
	2.5	13.5954	14.0377	2.87095	4.98703	6.21744	7.59797	6.23023	8.77886
	2.66667	14.6504	15.081	3.16826	3.84426	6.7607	7.67175	6.47543	8.96896
	2.83333	14.2831	15.9953	3.13862	3.96489	7.29327	8.45597	7.16024	9.76017
	3	14.0547	17.3159	3.31409	5.41729	7.90185	8.40321	6.96537	10.2752
	3.16667	14.5058	18.5437	3.18234	6.38793	8.62504	9.03055	7.58908	10.6505
	3.33333	17.1167	20.0957	3.06976	5.12968	9.03637	10.0323	8.07393	11.0106
	3.5	17.7058	21.7917	3.37183	4.82088	9.68894	10.3339	8.98827	11.5501
	3.66667	19.4069	23.1545	3.85604	4.36147	10.2654	11.3545	9.47668	12.1593
	3.83333	19.8624	25.3499	5.01396	6.6806	11.0394	12.3157	9.95359	12.404
	4	24.5489	27.5353	6.04602	8.89055	12.1725	12.997	10.6286	13.0746
	4.16667	27.0871	28.7832	6.38847	9.32669	13.2031	13.4733	11.3012	14.2084
	4.33333	29.5044	30.159	6.86662	10.3939	14.2508	14.2596	12.077	15.3359
	4.5	30.8421	31.58	7.07381	11.446	15.6242	15.4429	12.3793	16.2047
	4.66667	32.4798	32.4688	7.53806	11.9803	15.7053	16.2082	13.1276	16.559
	4.83333	33.3587	33.1239	8.34	12.1858	16.1537	16.9808	13.4001	17.0692
	5	34.8747	33.6077	8.66023	12.8178	16.8176	18.1019	14.0724	18.1291
	5.16667	36.7794	34.4072	9.02028	13.7779	17.6466	18.205	15.1025	18.788
	5.33333	37.6117	35.4302	8.94341	13.3504	18.2562	19.7522	14.8196	19.4131
	5.5	38.0329	36.271	9.16565	13.3797	19.0537	19.7771	15.2674	20.0007
	5.66667	40.7262	37.2886	9.91975	14.1286	19.5684	20.9922	15.9967	20.5021
	5.83333	42.3289	38.0687	10.2713	14.6755	20.3266	21.5131	16.4505	21.0785
	6	44.5908	39.0175	10.2959	15.0275	21.4414	22.1506	16.6454	21.0972
	6.16667	45.05	40.482	10.804	15.8153	22.5686	22.8765	17.0152	21.5396
	6.33333	44.8177	41.3183	11.3756	16.1645	23.691	23.5733	17.3159	21.6505
	6.5	46.3287	42.5376	11.8152	16.1781	24.3174	24.2192	17.7182	22.7758
	6.66667	46.4045	42.9031	12.1452	16.2333	24.8873	25.1189	17.4667	23.3078
	6.83333	47.3059	43.9568	12.449	16.4936	25.8164	25.928	18.1179	23.7996
	7	48.732	45.2002	12.8379	16.8179	26.8063	26.3172	18.5016	24.8492
	7.16667	50.0105	46.1715	13.1961	17.2448	27.6471	27.433	19.1539	25.4794
	7.33333	51.4045	46.3688	13.2511	17.5339	28.1253	28.9917	19.2751	25.7413
	7.5	52.6577	47.1992	13.4874	18.1493	28.808	29.7626	19.7357	26.3522
	7.66667	53.8592	47.9203	13.7622	18.9111	29.0832	29.6106	19.8945	26.6143
	7.83333	55.3281	49.2981	14.1088	18.9853	29.7708	30.2735	20.7483	27.4164
	8	55.9755	50.698	14.4144	19.3731	30.6652	30.996	21.0554	27.6698
	8.16667	56.8451	51.5038	14.6341	19.5327	31.0423	31.5606	21.3407	28.541
	8.33333	58.5234	53.3511	14.8043	19.8035	31.6965	32.0009	21.7204	29.0568
	8.5	59.3193	54.24	14.9736	20.0603	32.3255	32.7001	23.4814	29.5209
	8.66667	60.2847	54.7953	15.3354	20.4287	33.0453	33.696	23.3203	29.9156
	8.83333	60.2046	55.9344	15.1657	20.8513	33.802	34.9934	23.866	30.2081
	9	61.0421	57.0238	15.403	20.371	34.048	35.9619	24.6865	30.6666
	9.16667	61.5933	57.8378	15.3468	20.7392	34.7171	35.9254	25.1007	31.5709
	9.33333	62.7961	58.9925	15.6059	20.7372	35.7288	36.8081	25.9132	31.8033
	9.5	63.6069	59.8556	16.0594	20.877	36.3045	37.8839	28.251	32.2947
	9.66667	64.0074	60.9979	16.3538	21.3882	36.9008	38.6681	27.8347	32.7919
	9.83333	64.8773	61.5448	16.7124	21.874	37.7981	39.3345	26.5829	33.6136
	10	65.4111	62.065	17.2231	22.1399	38.2652	39.3048	28.32	34.0207
	10.1667	66.4775	63.1712	17.4328	22.3015	39.2826	39.1279	29.497	34.6014
	10.3333	67.9625	64.2989	17.7732	22.5175	40.4382	39.5098	29.1078	35.3488
	10.5	68.7443	64.8661	18.6118	22.816	40.9248	40.0327	30.4732	35.872
	10.6667	69.1403	64.9797	19.0658	23.3847	41.8391	40.5381	30.8043	36.3497
	10.8333	70.2533	66.858	19.0612	23.6852	41.8429	41.3772	31.0206	37.0034
	11	69.9351	68.7586	19.3451	22.7831	42.8276	41.7439	31.9003	37.3076
	11.1667	71.1391	69.4946	19.3362	23.5545	43.4449	42.7552	32.9739	37.803
	11.3333	71.929	71.0573	19.0502	23.7886	43.9307	44.0614	32.8471	37.8451
	11.5	72.8641	70.1525	19.6934	24.3921	44.4039	43.9907	34.338	38.2441
	11.6667	73.2861	72.1282	19.8403	24.0385	44.8852	45.0233	34.1106	38.8414
	11.8333	74.5135	72.9101	20.3341	24.0627	45.4948	46.0872	34.4693	39.0841
	12	75.4647	74.4916	20.6024	24.4024	46.4188	46.4127	35.4645	39.4726
	12.1667	75.8715	75.3501	20.759	24.491	46.6708	47.1948	35.5455	40.3994
	12.3333	76.7383	76.386	20.8364	25.2137	47.2865	48.0555	36.5177	40.6804
	12.5	77.6864	77.0314	21.1541	25.6037	47.8118	48.7216	36.0871	40.9177
	12.6667	78.5236	78.4293	21.2078	25.2912	48.3274	49.2176	36.8761	41.0341
	12.8333	79.4426	81.8482	21.6559	25.0505	48.9812	50.0412	37.1274	41.6036
	13	80.0029	82.247	21.9709	25.1309	49.2811	50.3604	37.3225	41.6625
	13.1667	80.4472	83.1024	22.0011	25.2027	49.9209	51.8256	38.0688	42.15
	13.3333	81.5538	84.2373	22.3708	25.5878	50.1261	52.1566	38.5705	42.8012
	13.5	82.2203	84.4976	22.6834	25.2806	50.4859	52.8805	39.3937	43.294
	13.6667	82.5801	85.0087	23.3633	25.2421	51.4579	53.034	39.5703	43.6902
	13.8333	83.521	85.5809	23.4399	25.8635	51.3794	53.1195	40.1226	44.2152
	14	84.0409	86.2875	23.6825	25.7293	51.8855	53.5668	40.71	44.925
	14.1667	86.871	89.3013	23.7418	25.4895	52.6911	54.271	41.0819	45.0532
	14.3333	87.1801	89.4759	24.4474	25.7591	52.7038	54.3987	43.0346	45.7312
	14.5	87.3383	89.6231	24.1464	25.8635	53.1489	54.8108	42.8086	46.3361
	14.6667	88.1162	90.174	24.2357	25.7637	52.9278	55.2068	43.2275	46.7565
	14.8333	88.7097	90.5221	24.5017	25.8515	53.4423	55.3425	43.3611	46.8247
	15	91.1035	91.096	24.8175	26.1277	53.8288	55.9304	44.9308	47.3541
	15.1667	93.4909	91.4891	25.3276	26.2926	54.0355	56.0852	44.3271	47.588
	15.3333	91.6431	92.993	25.0672	26.6335	54.7696	56.9465	44.9843	48.2172
	15.5	93.7195	92.3581	25.364	27.0058	54.9415	57.6382	46.0747	48.5804
	15.6667	93.9744	94.0126	25.6398	27.2351	55.6164	58.2989	45.5252	49.027
	15.8333	94.5906	94.7745	26.0354	27.559	55.2768	58.9578	46.8656	49.3262
	16	96.7556	95.0439	26.6789	27.745	55.7518	58.8968	47.2537	49.3211
	16.1667	96.6624	95.435	26.5454	27.8893	56.6394	59.4857	47.9348	49.9654
	16.3333	96.5016	95.6089	26.851	28.1699	57.2443	60.513	48.1169	50.1407
	16.5	96.6758	95.9115	26.8828	28.1995	57.3224	61.1928	48.3837	50.492
	16.6667	96.8508	96.1489	27.3772	28.2694	57.9511	62.1807	49.0867	51.0715
	16.8333	97.1101	96.1587	27.3508	28.4918	58.1229	62.2276	49.6435	51.029
	17	97.3432	96.537	27.6878	28.2653	58.685	62.9568	49.6487	51.3099
	17.1667	97.4889	96.8228	27.7472	28.2479	59.0329	63.3174	50.7353	51.8332
	17.3333	100	97.068	28.024	28.4586	59.5734	63.9606	52.3203	51.879
	17.5	100	97.3877	27.9519	28.3104	60.1101	65.1609	52.9568	52.4661
	17.6667	100	97.6171	28.5056	28.6164	60.6272	65.6728	52.5454	52.6872
	17.8333	100	100	28.6482	28.6006	61.1991	65.9187	54.0294	53.1701
	18	100	100	28.8683	28.9781	61.2394	66.62	53.7232	53.6275
	18.1667	100	100	29.3301	29.075	61.4136	67.0156	54.3235	53.9418
	18.3333	100	100	29.7931	29.5264	61.3328	66.9482	53.4535	54.3645
	18.5	100	100	30.3139	29.8706	61.674	67.3976	55.0579	54.529
	18.6667	100	100	29.955	29.3477	61.9944	67.733	53.9015	54.6586
	18.8333	100	100	29.6432	28.914	62.9903	67.0494	53.731	55.1176
	19	100	100	29.4704	28.8423	62.4101	67.7447	54.1299	55.0474
	19.1667	100	100	29.5235	28.8688	63.1375	68.2931	54.8952	55.2978
	19.3333	100	100	29.3534	28.8636	63.7922	68.771	54.8594	55.4609
	19.5	100	100	29.5417	28.7452	63.5534	69.34	54.1985	55.5583
	19.6667	100	100	29.5538	28.8536	64.4099	69.6191	55.0281	55.6693
	19.8333	100	100	30.2184	29.2597	65.2439	69.4466	55.1107	55.8967
	20	100	100	30.3479	29.4874	66.7565	70.1666	55.129	56.2965
	20.1667	100	100	30.5627	30.0124	65.8457	70.5474	54.7477	56.6327
	20.3333	100	100	31.0928	29.9852	66.1457	70.6587	54.7811	56.8941
	20.5	100	100	30.848	30.377	66.6219	70.7557	55.0446	56.9652
	20.6667	100	100	30.3129	30.0255	66.566	71.6829	55.5487	57.8552
	20.8333	100	100	30.8877	30.2932	66.7662	71.769	55.8032	58.2876
	21	100	100	31.7482	30.725	67.1312	72.0866	56.4659	59.1083
	21.1667	100	100	32.7502	31.374	68.3697	73.4002	57.284	59.7751
	21.3333	100	100	33.7457	32.1554	68.4085	74.1559	58.2146	60.8083
	21.5	100	100	34.8044	32.3972	68.6605	74.5005	59.1093	61.1959
	21.6667	100	100	35.0234	32.653	68.9128	75.0764	60.2358	61.9611
	21.8333	100	100	35.3167	32.537	69.4622	75.389	59.7228	62.0697
	22	100	100	35.1285	32.4198	70.1023	75.4304	59.5188	61.928
	22.1667	100	100	34.502	32.4041	70.3988	75.7241	59.5059	62.2351
	22.3333	100	100	34.4052	32.171	70.2686	76.0742	59.3525	62.3844
	22.5	100	100	34.2559	32.4011	70.2196	75.9486	59.7228	62.6827
	22.6667	100	100	34.979	32.625	70.766	76.99	60.0026	63.2784
	22.8333	100	100	35.3428	33.0717	70.8069	77.2516	61.0919	64.4133
	23	100	100	35.9435	33.1385	71.6511	78.0735	62.5265	65.0326
	23.1667	100	100	36.2535	33.6335	71.6697	78.372	62.7068	65.1894
	23.3333	100	100	36.8202	33.8245	72.2669	78.4191	63.1401	65.7711
	23.5	100	100	36.9833	33.9541	72.4195	79.1119	64.6075	65.853
	23.6667	100	100	37.6286	33.2823	72.9083	79.8249	65.1291	66.023
	23.8333	100	100	37.5867	33.9529	73.1677	79.6851	65.0777	66.4643
	24	100	100	37.8368	34.1275	73.4819	80.2353	65.8235	66.5111
	24.1667	100	100	37.5936	34.2498	73.5187	80.7335	65.5351	66.7093
	24.3333	100	100	37.9813	34.2831	73.7829	81.0001	66.18	66.7708
	24.5	100	100	38.4161	34.2962	75.136	81.5492	65.6706	66.9295
	24.6667	100	100	37.7526	33.9668	74.0336	81.2173	67.1292	67.507
	24.8333	100	100	38.187	34.0437	75.313	82.9691	66.2616	67.5233
	25	100	100	38.31	34.3062	75.5577	81.8296	66.6701	68.2144
	25.1667	100	100	38.5641	34.4739	75.2889	83.6657	66.6227	68.8004
	25.3333	100	100	38.7674	34.4014	76.3099	83.5957	67.4491	69.5042
	25.5	100	100	38.979	34.6564	77.2296	84.1727	67.9615	69.9653
	25.6667	100	100	39.2474	34.5038	77.3375	84.5306	67.8042	71.0371
	25.8333	100	100	39.5427	34.6879	77.9534	84.6637	69.451	70.9125
	26	100	100	40.0752	34.3679	78.1244	85.2961	69.797	71.3013
	26.1667	100	100	40.4068	35.5507	78.323	85.9028	69.8989	72.0979
	26.3333	100	100	40.7461	34.8426	78.9058	86.3982	70.5408	72.4641
	26.5	100	100	40.7873	35.4621	78.9381	86.6374	70.1296	72.4009
	26.6667	100	100	40.6563	35.8627	79.028	86.6833	70.0399	73.0198
	26.8333	100	100	40.8873	36.5119	79.3502	87.5046	69.0892	72.9705
	27	100	100	41.165	36.3378	79.5357	87.5519	70.1738	72.8014
	27.1667	100	100	41.372	36.6886	79.5528	88.9413	69.6352	73.0853
	27.3333	100	100	41.3665	36.8294	80.0603	88.8465	70.373	73.0039
	27.5	100	100	41.688	37.0542	80.2882	89.7114	70.8078	73.1461
	27.6667	100	100	42.5764	37.5127	80.3124	89.4548	70.9304	73.351
	27.8333	100	100	41.9347	37.5614	80.914	90.0355	71.3128	73.3447
	28	100	100	42.8411	37.6275	81.2988	90.0919	71.755	74.8679
	28.1667	100	100	42.5286	37.9212	81.5685	90.5674	72.628	74.6862
	28.3333	100	100	43.6368	37.995	81.8093	90.5162	72.4463	75.3045
	28.5	100	100	44.7834	38.1687	82.1418	92.9351	72.9158	75.5608
	28.6667	100	100	43.3226	38.1512	82.3541	93.1412	73.0884	76.366
	28.8333	100	100	43.876	38.282	82.4704	95.8686	73.6473	76.9646
	29	100	100	44.1725	37.848	82.81	93.714	73.5943	77.5332
	29.1667	100	100	44.253	38.2819	83.1075	96.438	74.2105	78.3807
	29.3333	100	100	44.173	38.9986	83.1994	96.4324	74.7154	78.5114
	29.5	100	100	44.5673	39.62	83.6374	97.662	76.0599	78.8786
	29.6667	100	100	44.6715	39.2401	83.8211	100	75.9887	79.0868
	29.8333	100	100	44.3593	39.542	84.2037	100	80.2684	79.541
	30	100	100	45.4278	39.875	84.0759	100	77.772	79.3602
	30.1667	100	100	45.4191	40.1973	84.2043	100	77.4285	80.0498
	30.3333	100	100	45.4028	40.3683	84.2669	100	78.0588	80.19
	30.5	100	100	45.511	40.4224	84.4828	100	78.9053	80.9065
	30.6667	100	100	45.5323	40.7777	84.7167	100	79.5624	81.4578
	30.8333	100	100	46.6424	41.0303	84.6193	100	80.1097	81.4938
	31	100	100	45.6647	41.1624	87.4519	97.659	83.4307	82.2979
	31.1667	100	100	45.7046	41.304	88.3726	100	83.2052	82.3809
	31.3333	100	100	46.6339	40.9532	88.1976	100	83.5013	82.51
	31.5	100	100	46.3502	42.148	87.8383	100	84.0035	82.739
	31.6667	100	100	47.2631	42.1123	87.8967	100	84.9297	82.5756
	31.8333	100	100	46.8956	42.806	88.1368	100	83.7817	83.1778
	32	100	100	48.0575	42.281	88.0217	100	84.7655	83.115
	32.1667	100	100	48.4407	42.5287	91.162	100	84.5171	83.3282
	32.3333	100	100	49.2295	42.7351	88.9923	100	84.9923	83.2286
	32.5	100	100	49.9853	41.8786	88.6501	100	84.8069	83.3633
	32.6667	100	100	48.7181	41.5977	88.774	100	87.1792	83.894
	32.8333	100	100	49.3061	42.4241	88.98	100	87.9816	84.6149
	33	100	100	49.199	43.0427	88.9632	100	87.7346	84.7551
	33.1667	100	100	49.4135	43.2674	89.4704	100	87.6698	84.3559
	33.3333	100	100	50.3449	43.8166	89.7994	100	87.5469	84.7047
	33.5	100	100	50.3512	44.2485	89.999	100	87.7529	84.6664
	33.6667	100	100	50.3432	43.9054	90.1437	100	87.8878	84.8268
	33.8333	100	100	50.4738	44.2001	90.5599	100	88.6155	84.4855
	34	100	100	51.0823	44.5024	90.6727	100	88.3145	84.382
	34.1667	100	100	50.7898	44.3006	93.1664	100	88.6565	84.4213
	34.3333	100	100	51.2297	45.0608	90.7073	100	89.0178	84.7192
	34.5	100	100	50.881	44.7643	93.3367	100	88.9574	84.8618
	34.6667	100	100	51.1346	44.9717	93.845	100	89.1851	84.5978
	34.8333	100	100	51.5353	45.0984	93.8519	100	89.4485	84.827
	35	100	100	51.5504	45.2484	93.7753	100	89.4436	85.1178
	35.1667	100	100	52.6763	45.9402	93.4192	100	90.002	85.2937
	35.3333	100	100	52.7582	46.1423	93.6085	100	89.5337	85.7179
	35.5	100	100	52.9605	46.3798	93.8495	100	90.1443	85.8855
	35.6667	100	100	53.2466	46.3175	93.8588	100	89.8465	85.9247
	35.8333	100	100	53.3932	46.9387	93.9786	100	89.8041	86.778
	36	100	100	54.1973	47.8045	94.1975	100	90.0584	86.6763
	36.1667	100	100	54.2322	47.4655	94.2929	100	90.1899	89.5135
	36.3333	100	100	54.7323	47.938	94.5682	100	90.5757	89.7626
	36.5	100	100	56.2074	48.0215	94.5845	100	91.0864	89.9659
	36.6667	100	100	56.5517	47.8938	94.6744	100	91.1297	90.5924
	36.8333	100	100	56.0372	48.2258	94.849	100	91.0937	90.5699
	37	100	100	56.241	48.0716	95.3517	100	91.3116	90.8481
	37.1667	100	100	55.997	48.4933	95.3049	100	91.3404	91.4913
	37.3333	100	100	56.6219	48.6832	95.1394	100	91.636	91.6186
	37.5	100	100	56.7986	48.9134	94.8789	100	92.0536	91.7352
	37.6667	100	100	58.1163	49.2689	94.9331	100	92.626	92.2608
	37.8333	100	100	58.0278	49.235	95.3834	100	92.3047	92.2952
	38	100	100	58.1643	49.8755	95.0216	100	92.4039	92.5481
	38.1667	100	100	58.5197	49.9609	95.2472	100	92.7136	92.5159
	38.3333	100	100	59.0561	49.2184	95.6505	100	92.1848	92.7357
	38.5	100	100	59.1835	50.0124	97.3018	100	91.8428	92.9107
	38.6667	100	100	58.8946	50.6173	97.0908	100	92.143	92.8503
	38.8333	100	100	60.1893	50.147	95.8454	100	93.7956	92.718
	39	100	100	59.6856	49.5895	97.2028	100	93.9653	92.8879
	39.1667	100	100	59.5833	49.9776	97.2385	100	93.2201	93.2395
	39.3333	100	100	59.3841	50.2296	97.3732	100	93.7859	93.2972
	39.5	100	100	59.4951	50.9671	97.3314	100	93.1719	93.2797
	39.6667	100	100	59.2723	51.3094	97.4988	100	93.9461	93.1974
	39.8333	100	100	60.4365	51.1486	97.3999	100	93.9589	93.5376
	40	100	100	59.7444	51.9775	97.4445	100	94.1274	93.9441
	40.1667	100	100	60.6049	51.8346	97.4263	100	93.8432	94.3186
	40.3333	100	100	60.475	52.2285	97.4395	100	94.0272	94.817
	40.5	100	100	60.8544	51.9717	97.5416	100	96.6133	94.5041
	40.6667	100	100	61.0291	52.1925	97.5469	100	94.3534	94.0365
	40.8333	100	100	61.2109	52.4215	97.5028	100	94.4939	93.7211
	41	100	100	61.7348	52.0681	100	100	95.1495	93.7457
	41.1667	100	100	62.3857	52.1331	100	100	95.1438	94.1736
	41.3333	100	100	62.9095	52.0622	100	100	97.3298	94.2422
	41.5	100	100	62.79	51.8948	100	100	100	94.2165
	41.6667	100	100	62.6905	53.1456	100	100	100	94.4697
	41.8333	100	100	62.0911	53.0054	100	100	100	94.6775
	42	100	100	62.5619	53.7304	100	100	100	94.6738
	42.1667	100	100	63.2524	53.9379	100	100	100	94.518
	42.3333	100	100	64.1207	53.8178	100	100	100	94.5425
	42.5	100	100	64.6655	54.1232	100	100	100	94.6558
	42.6667	100	100	65.1929	54.1866	100	100	97.6402	97.6343
	42.8333	100	100	65.6488	54.0683	100	100	97.7628	94.7421
	43	100	100	64.9828	54.889	100	100	100	94.9422
	43.1667	100	100	65.8003	55.2288	100	100	97.7399	94.64
	43.3333	100	100	66.6163	55.8074	100	100	97.6919	96.1623
	43.5	100	100	66.0551	55.3378	100	100	97.7024	97.2034
	43.6667	100	100	66.2322	55.2945	100	100	97.7958	94.4184
	43.8333	100	100	65.3597	55.6097	100	100	97.7891	95.853
	44	100	100	66.5978	56.344	100	100	100	96.3827
	44.1667	100	100	66.358	56.3574	100	100	100	96.3865
	44.3333	100	100	66.4382	56.1575	100	100	100	95.1516
	44.5	100	100	66.6011	56.3876	100	100	100	95.1039
	44.6667	100	100	66.2737	56.4623	100	100	100	95.142
	44.8333	100	100	67.4378	56.4465	100	100	100	97.4276
	45	100	100	66.5119	56.9704	100	100	100	97.3237
	45.1667	100	100	69.6935	56.6552	100	100	100	97.49
	45.3333	100	100	69.244	57.6267	100	100	100	97.4666
	45.5	100	100	68.0239	58.2083	100	100	100	100
	45.6667	100	100	68.7605	58.5986	100	100	100	97.616
	45.8333	100	100	69.3797	58.6663	100	100	100	100
	46	100	100	69.1039	58.8008	100	100	100	100
	46.1667	100	100	71.9035	58.874	100	100	100	96.5056
	46.3333	100	100	71.3427	59.034	100	100	100	97.2583
	46.5	100	100	72.1463	59.3137	100	100	100	100
Figure 4b
	siCtrl			siEndoA3			siCD166			siCD166-siEndoA3
	Mean	s.e.m.	n	Mean	s.e.m.	n	Mean	s.e.m.	n	Mean	s.e.m.	n
	414.7	4.163	108	104.2	0.6162	280	212.8	2.16	187	200.2	1.476	175
	R-squared	0.9894		R-squared	0.9904		R-squared	0.9813		R-squared	0.9907
	Mean indicates the slope of the linear regression made on the linear part of the gap closure curves from Figure 4a (n first time points).
	R-squared indicates the quality of linear regressions
Figure 4c	siCtrl - Exp #1												siCtrl - Exp #2												siCtrl - Exp #3
		Track 1	Track 2	Track 3	Track 4	Track 5	Track 6	Track 7	Track 8	Track 9	Track 10			Track 1	Track 2	Track 3	Track 4	Track 5	Track 6	Track 7	Track 8	Track 9	Track 10			Track 1	Track 2	Track 3	Track 4	Track 5	Track 6	Track 7	Track 8	Track 9	Track 10
	X (µm)	Y (µm)	Y (µm)	Y (µm)	Y (µm)	Y (µm)	Y (µm)	Y (µm)	Y (µm)	Y (µm)	Y (µm)		X (µm)	Y (µm)	Y (µm)	Y (µm)	Y (µm)	Y (µm)	Y (µm)	Y (µm)	Y (µm)	Y (µm)	Y (µm)		X (µm)	Y (µm)	Y (µm)	Y (µm)	Y (µm)	Y (µm)	Y (µm)	Y (µm)	Y (µm)	Y (µm)	Y (µm)
	0	0											0	0											0	0
	1.23	0											1.23	0											-2.076	1.384
	1.845	0.615											2.46	0											-0.692	0.692
	1.845	0.615											4.92	0											0	0.692
	4.305	0.615											7.38	0											6.227	0
	6.766	3.075											12.3	0											6.919	0.692
	9.226	3.69											18.45	-2.46											14.529	0.692
	15.376	9.841											23.37	-1.23											18.681	0
	17.221	12.916											33.21	3.691											22.832	4.152
	19.681	15.376											36.901	3.691											24.908	-3.459
	20.911	15.991											44.281	4.921											27.675	-4.843
	23.371	16.606											47.971	4.921											28.367	-6.919
	24.601	16.606											52.891	3.691											31.135	-8.302
	27.676	17.836											60.271	3.691											31.826	-8.302
	30.136	19.066											62.731	3.691											34.594	-9.686
	31.981	20.911											67.651	4.921											35.286	-10.378
	35.056	23.986											72.571	0											35.978	-11.07
	35.671	25.831											77.491	-1.23											36.67	-11.762
	41.206	25.831											84.871	-3.69											38.745	-11.762
	47.971	25.216											87.331	-7.38											44.972	-9.686
	56.581	26.446											87.331	-6.15											45.664	-11.762
	60.272	26.446											93.482	-3.69											46.356	-11.762
	64.577	27.061											98.402	-1.23											47.74	-11.762
	71.957	27.676											103.322	0											47.74	-11.762
	73.802	27.676											105.782	0											44.972	-10.378
	79.337	27.676											108.242	0											44.28	-7.611
	83.027	28.291											109.472	-1.23											46.356	-6.919
	91.022	29.521											109.472	-1.23											47.048	-6.227
	94.712	30.751											107.012	0											48.432	-5.535
	100.862	32.596											110.702	-1.23											50.507	-1.384
	112.548	33.211											115.622	-4.92											49.816	1.384
	118.083	33.211											119.312	-7.38											50.507	1.384
	124.848	33.211											121.772	-12.3											52.583	3.46
	133.458	31.981											123.002	-13.53											53.967	5.535
	146.373	36.901											127.922	-13.53											56.734	6.919
	159.288	46.741											127.922	-11.07											61.578	6.919
	161.133	47.356											129.152	-11.07											64.345	6.919
	158.058	45.511											129.152	-11.07											63.653	4.152
	161.133	44.281											131.612	-11.07											60.886	4.152
	161.748	39.361											134.072	-11.07											60.886	4.152
	161.133	30.136											137.762	-11.07											62.27	4.152
	157.443	14.146											135.302	-19.68											62.27	4.152
	154.368	6.15											136.532	-19.68											65.729	2.768
	159.903	6.15											138.992	-20.91											65.729	3.46
	165.439	4.305											142.683	-19.68											67.113	0
	167.284	5.535											142.683	-29.52											67.805	-0.692
	167.899	5.535											142.683	-29.52											67.805	-1.384
	170.974	7.38											146.373	-29.52											69.188	-0.692
	170.359	6.15											146.373	-35.67											70.572	-2.075
	173.434	7.996											146.373	-33.21											67.805	-4.151
	177.124	9.226											148.833	-33.21											69.88	-4.151
	177.739	8.611											148.833	-33.21											72.648	-4.151
	179.584	9.841											152.523	-31.98											76.107	-5.535
	184.504	17.836											156.213	-31.98											78.183	-6.227
	188.194	22.141											158.673	-31.98											78.875	-6.227
	196.804	32.596											161.133	-31.98											83.026	-5.535
	204.184	40.591											166.053	-30.75											89.253	-4.843
	210.334	46.126											173.433	-29.52											91.329	-4.151
	214.024	47.356											173.433	-29.52											96.864	-2.075
	214.024	47.356											177.123	-29.52											101.015	-2.075
	212.794	48.586											178.353	-31.98											106.55	-1.384
	215.87	42.436											182.043	-31.98											107.242	0.692
	222.02	33.211											183.273	-27.06											110.01	0
	229.4	26.446											182.043	-29.52											112.777	0
	231.86	23.986											182.043	-25.83											118.313	0
	234.935	23.371											182.043	-27.06											119.696	-2.767
	234.32	24.601											182.043	-27.06											120.388	-3.459
	235.55	24.601											182.043	-20.91											125.923	-3.459
	242.315	23.371											182.043	-20.91											126.615	-8.302
	244.775	22.756											183.273	-19.68											127.307	-6.919
	244.775	22.756											180.813	-14.76											126.615	-6.919
	252.155	22.141											180.813	-14.76											128.691	-6.919
	260.765	20.911											182.043	-14.76											126.615	-7.611
	263.84	17.836											182.043	-14.76											128.691	-4.151
	265.685	15.991											180.813	-14.76											131.458	-2.075
	265.07	15.376											182.043	-14.76											132.15	-11.762
	270.606	12.301											182.043	-17.22											130.767	-16.605
	269.376	12.301											182.043	-17.22											132.842	-15.913
	280.446	7.996											182.043	-17.22											133.534	-16.605
	280.446	7.996											180.813	-13.53											135.61	-16.605
	0		0										0		0										0		0
	-1.23		-2.46										-0.615		-0.615										0.923		0.923
	2.46		-4.92										0		-0.615										3.69		0.923
	3.69		-7.995										-0.615		-0.615										-2.767		7.38
	6.15		-11.685										0.615		0.615										0		10.148
	6.15		-11.685										1.23		0										0		10.148
	8.61		-12.915										1.845		0										1.845		9.225
	7.995		-13.53										3.69		0.615										3.69		9.225
	13.531		-12.3										9.84		2.46										3.69		9.225
	12.916		-9.84										14.145		3.075										7.381		9.225
	21.526		-11.685										17.22		3.075										22.141		8.303
	32.596		-8.61										17.22		3.075										28.598		8.303
	33.211		-9.225										18.45		3.075										33.211		8.303
	38.131		-8.61										20.295		2.46										35.056		7.38
	39.976		-11.685										21.525		1.845										35.979		7.38
	51.661		-17.22										23.37		1.23										40.591		7.38
	60.271		-14.145										24.6		1.23										46.126		7.38
	70.112		-5.535										24.6		1.23										52.584		7.38
	76.262		-1.23										27.675		0.615										54.429		8.303
	82.412		1.23										31.98		0										57.196		9.225
	91.022		7.995										34.44		0.615										57.196		9.225
	99.632		11.685										35.055		0.615										58.119		9.225
	102.092		14.76										35.67		1.23										57.196		9.225
	111.932		22.756										40.898		3.383										57.196		9.225
	115.008		33.211										42.128		3.383										66.422		6.458
	119.928		37.516										48.278		2.153										67.344		6.458
	126.693		41.821										56.888		4.613										68.267		6.458
	129.153		41.206										69.189		4.613										71.957		4.613
	129.153		45.511										75.339		5.843										75.647		4.613
	132.228		44.281										85.179		4.613										80.259		0.923
	135.303		54.736										90.099		4.613										80.259		0.923
	136.533		58.426										90.099		4.613										81.182		0.923
	134.688		58.426										93.789		4.613										82.104		0
	133.458		58.426										95.019		2.153										83.027		0
	134.688		61.501										95.019		2.153										83.027		0
	142.683		65.806										101.169		2.153										83.95		0
	146.988		70.111										101.169		0.923										83.95		0
	150.678		65.191										104.859		-0.307										83.95		0
	153.753		65.806										111.009		0.923										81.182		0
	156.828		65.191										114.699		-0.307										81.182		0
	154.983		71.341										114.699		-1.537										81.182		0
	156.213		78.107										115.929		-3.997										82.104		0
	153.138		92.867										112.239		-8.918										84.872		0
	156.828		96.557										117.159		-10.148										87.64		-1.845
	158.673		99.632										123.31		-8.918										86.717		-1.845
	162.978		94.712										129.46		-11.378										86.717		-1.845
	167.899		92.867										138.07		-15.068										87.64		-1.845
	168.514		91.637										140.53		-15.068										88.562		-1.845
	170.974		91.637										145.45		-16.298										89.485		-2.768
	175.279		96.557										145.45		-22.448										88.562		-2.768
	170.974		110.087										151.6		-23.678										85.795		-1.845
	174.049		111.317										151.6		-27.368										81.182		0
	177.124		111.932										157.75		-28.598										79.337		0
	180.199		110.702										168.82		-31.058										77.492		0
	180.814		111.317										189.731		-38.438										73.802		0.923
	183.274		112.547										200.801		-42.128										68.267		2.768
	183.274		115.622										202.031		-42.128										69.189		2.768
	185.734		110.702										206.951		-43.358										69.189		2.768
	188.194		108.857										209.411		-42.128										69.189		2.768
	186.349		110.087										211.871		-42.128										69.189		1.845
	188.809		106.397										215.561		-43.358										71.034		0.923
	193.114		104.552										226.632		-47.048										72.879		-0.923
	194.959		102.707										231.552		-50.738										73.802		-0.923
	196.804		106.397										245.082		-53.198										76.569		-0.923
	196.804		107.627										258.612		-59.349										77.492		-1.845
	196.189		108.857										269.682		-60.579										78.414		-1.845
	198.649		111.932										279.523		-65.499										81.182		-1.845
	200.494		113.162										302.893		-66.729										83.95		-1.845
	199.264		112.547										306.583		-60.579										91.33		-4.613
	199.264		115.622										310.273		-60.579										92.252		-5.535
	197.419		116.237										311.503		-60.579										94.097		-6.458
	196.804		116.237										318.883		-59.349										94.097		-8.303
	198.034		117.467										323.803		-56.888										100.555		-8.303
	192.499		116.237										327.493		-55.658										102.4		-10.148
	202.339		116.237										328.724		-50.738										104.245		-10.148
	204.799		120.542										329.954		-47.048										104.245		-10.148
	206.644		126.077										337.334		-42.128										106.09		-11.07
	209.719		130.998										339.794		-32.288										107.012		-11.993
	210.949		132.228										339.794		-27.368										107.935		-11.993
	212.179		134.073										342.869		-22.448										111.625		-12.915
	0			0									0			0									0			0
	0.615			0									0			-0.923									3.69			-2.768
	1.23			-0.615									6.457			0									3.69			-0.923
	2.46			-1.23									11.992			0									5.535			-2.768
	5.535			2.46									17.527			0									6.458			-0.923
	8.61			2.46									23.062			0									10.148			-0.923
	8.61			2.46									28.598			0									16.605			-1.845
	9.225			1.845									35.055			0.922									18.451			-1.845
	11.07			1.845									41.513			8.302									14.76			-1.845
	12.3			-0.615									45.203			10.147									16.605			-1.845
	13.53			-1.845									53.506			11.07									20.296			1.845
	17.22			-1.845									56.273			17.528									19.373			4.612
	15.99			-1.23									58.118			19.373									20.296			6.457
	19.065			-3.69									58.118			17.528									19.373			6.457
	20.91			-4.305									58.118			23.063									20.296			11.07
	25.215			-6.15									61.808			18.45									20.296			13.838
	27.06			-6.15									61.808			15.683									22.141			13.838
	30.135			-6.15									63.653			15.683									17.528			17.528
	35.055			-8.611									64.576			10.147									17.528			18.45
	33.825			-7.996									67.343			10.147									22.141			20.295
	35.67			-10.456									65.498			4.612									29.521			23.063
	36.9			-10.456									70.111			4.612									24.908			27.675
	39.976			-10.456									67.343			0									26.753			24.908
	42.436			-14.146									68.266			-1.845									24.908			27.675
	47.971			-14.146									71.033			-0.923									28.598			28.598
	45.511			-14.146									82.104			0									30.443			30.443
	47.356			-14.146									83.949			-2.768									32.288			33.21
	51.046			-14.146									87.639			2.767									32.288			33.21
	51.046			-14.146									90.406			7.38									34.133			31.365
	51.046			-14.146									93.174			16.605									34.133			30.443
	52.891			-14.146									95.019			16.605									37.823			27.675
	51.046			-14.146									95.019			17.528									38.746			27.675
	60.271			-13.531									96.864			19.373									38.746			25.83
	64.576			-12.916									97.786			20.295									39.668			23.063
	69.496			-12.301									97.786			20.295									38.746			23.985
	76.261			-12.916									102.399			19.373									40.591			23.985
	86.101			-11.686									102.399			19.373									44.281			23.063
	103.322			-8.611									103.321			19.373									45.204			22.14
	110.702			-8.611									105.167			18.45									47.049			21.218
	119.312			-7.381									107.012			16.605									46.126			18.45
	127.307			-7.996									110.702			22.14									47.049			16.605
	127.922			-3.69									117.159			29.52									48.894			16.605
	138.377			3.69									121.772			34.133									45.204			10.148
	157.443			6.765									124.539			41.513									46.126			8.302
	169.743			-0.615									127.307			45.203									46.126			11.993
	175.893			-2.46									127.307			46.126									46.126			5.535
	177.123			2.46									131.92			52.583									43.358			0
	186.963			-3.69									132.842			55.351									43.358			-0.923
	209.104			-10.456									134.687			55.351									44.281			-1.845
	213.409			-9.841									136.532			61.808									41.513			-5.535
	224.479			-6.766									139.3			66.421									44.281			-7.38
	230.629			-13.531									142.067			67.344									54.429			-12.915
	246.004			-15.376									143.912			67.344									55.351			-13.838
	250.31			-15.376									144.835			67.344									55.351			-14.76
	257.69			-7.381									144.835			66.421									56.274			-15.683
	262.61			8.61									147.602			66.421									59.964			-15.683
	269.99			15.99									148.525			66.421									64.576			-16.606
	268.145			33.21									152.215			66.421									65.499			-16.606
	261.38			46.741									152.215			65.499									68.266			-16.606
	255.23			51.661									154.982			66.421									71.957			-15.683
	247.85			55.351									160.518			59.963									73.802			-13.838
	234.319			53.506									162.363			59.963									75.647			-11.993
	222.019			47.356									164.208			49.816									77.492			-12.915
	214.024			44.28									164.208			49.816									79.337			-10.148
	219.559			39.36									167.898			47.048									79.337			-10.148
	224.479			42.435									167.898			40.591									81.182			-6.458
	240.469			38.745									171.588			37.823									83.027			-1.845
	250.925			32.595									173.433			36.9									83.027			0
	257.69			22.755									176.2			35.055									83.949			0
	265.07			11.685									175.278			41.513									84.872			0.922
	272.45			9.225									177.123			46.126									84.872			0
	281.675			8.61									178.045			51.661									95.942			9.225
	292.13			5.535									179.89			54.428									98.71			10.148
	299.51			9.225									182.658			61.808									102.4			14.76
	309.966			12.915									184.503			73.801									104.245			19.373
	314.271			25.83									188.193			83.026									108.857			20.295
	319.806			40.59									189.116			84.871									112.547			23.063
	308.121			56.581									190.038			84.871									115.315			22.14
	295.205			57.811									200.186			83.949									115.315			25.83
	292.13			58.426									200.186			83.949									116.237			28.598
	0				0								0				0								0				0
	1.845				1.23								2.46				-0.615								2.768				2.767
	5.535				6.15								3.075				-0.615								9.225				4.612
	6.15				6.765								3.075				-1.23								11.07				-2.768
	6.765				7.995								4.92				-1.845								11.07				-3.69
	7.995				11.071								4.92				-1.845								11.07				-5.535
	11.07				16.606								6.151				-1.845								11.07				-5.535
	12.3				17.221								8.611				-1.845								16.605				-6.458
	15.375				17.221								9.226				-1.23								21.218				-13.838
	16.605				18.451								11.071				-3.075								21.218				-12.916
	20.295				17.836								11.071				-3.075								25.831				-14.761
	23.37				19.681								13.531				0								32.288				-13.838
	27.06				20.911								15.991				3.69								34.133				-13.838
	31.365				20.911								16.606				3.69								36.901				-9.226
	38.13				22.141								18.451				5.535								38.746				-8.303
	40.59				25.216								19.066				2.46								39.668				-6.458
	54.736				29.521								25.831				2.46								41.513				-9.226
	62.731				29.521								28.906				1.23								58.119				-18.451
	73.186				29.521								33.826				0.615								57.196				-18.912
	79.336				28.291								35.671				1.23								59.964				-18.451
	90.406				27.061								36.286				1.23								62.731				-18.451
	99.017				25.216								46.741				-9.84								64.576				-17.528
	108.857				24.601								47.971				-9.84								66.421				-16.606
	120.542				22.141								52.891				-9.225								69.189				-13.838
	125.462				22.141								55.966				-12.915								71.034				-12.916
	126.692				22.756								58.427				-11.685								72.879				-12.916
	133.457				25.216								57.196				-8.61								78.414				-13.838
	134.072				15.376								59.042				-7.995								80.259				-12.916
	132.227				6.15								60.887				-7.995								81.182				-11.993
	127.922				2.46								63.962				-6.765								79.337				-11.071
	127.922				2.46								67.037				-6.15								80.259				-10.148
	129.152				2.46								67.652				-6.15								81.182				-8.303
	128.537				3.075								71.342				-5.535								85.794				-8.303
	129.152				4.92								75.647				-4.305								87.639				-8.303
	125.462				5.535								78.107				-3.69								87.639				-7.381
	134.072				9.226								78.722				-3.69								82.104				-3.69
	138.992				18.451								81.797				-1.845								82.104				-3.69
	141.452				20.296								86.717				-1.23								82.104				-0.923
	144.527				24.601								95.327				-6.15								82.104				0.922
	140.222				31.981								106.397				-5.535								83.027				1.845
	140.837				35.671								112.548				-5.535								87.639				3.69
	141.452				38.131								113.163				-4.92								90.407				5.535
	143.297				38.131								123.618				-4.92								91.329				9.225
	144.527				39.976								124.848				-6.15								84.872				13.837
	145.142				43.051								126.693				-3.69								83.949				14.76
	146.373				38.131								128.538				-4.305								83.949				20.295
	145.757				36.286								135.918				-5.535								85.794				21.218
	146.373				34.441								144.528				-3.075								88.562				23.985
	142.067				39.361								152.523				-11.685								89.484				27.675
	144.527				43.666								156.828				-17.835								85.794				30.443
	146.988				39.976								156.828				-20.91								90.407				32.288
	152.523				40.591								156.213				-20.295								89.484				34.133
	152.523				27.676								157.443				-21.525								89.484				34.133
	155.598				25.831								164.209				-22.14								89.484				36.9
	161.748				25.831								175.279				-21.525								88.562				39.668
	167.283				26.446								181.429				-22.755								90.407				40.59
	172.818				25.216								181.429				-22.755								90.407				42.435
	176.508				24.601								179.584				-20.91								87.639				45.203
	178.353				25.831								186.349				-15.375								88.562				47.048
	180.198				35.056								185.734				-11.685								86.717				47.048
	180.813				49.816								186.964				-8.61								83.949				48.893
	182.658				58.426								186.349				-7.38								83.027				49.816
	182.658				60.887								185.119				-5.535								74.724				48.893
	182.658				60.887								185.734				-3.075								77.492				48.893
	184.503				60.887								185.119				1.23								80.259				50.738
	183.888				60.271								185.119				6.15								81.182				53.506
	185.733				62.117								188.809				4.92								81.182				55.351
	188.193				64.577								191.269				1.845								80.259				60.886
	191.883				68.882								191.269				1.23								80.259				61.808
	190.653				67.037								191.884				0								83.949				65.498
	192.498				68.882								194.344				1.23								83.027				69.188
	194.343				71.342								193.729				0.615								84.872				71.033
	194.958				79.337								196.189				-1.23								85.794				72.879
	200.494				81.182								198.034				-1.845								85.794				73.801
	204.184				81.797								199.264				-9.84								83.027				75.646
	206.644				87.947								198.649				-22.14								81.182				79.336
	209.104				92.252								197.419				-28.29								82.104				80.259
	212.179				97.787								198.649				-30.75								82.104				84.871
	213.409				103.937								199.879				-35.055								82.104				84.871
	213.409				103.937								202.647				-30.135								81.182				86.716
	0					0							0					0							0					0
	4.305					-1.23							-1.845					-1.846							0					0.923
	3.69					-3.69							-1.845					-1.846							1.845					2.768
	6.765					-6.765							-0.923					-2.768							1.845					5.535
	12.915					-5.535							1.845					-4.613							5.535					6.458
	18.45					-3.69							1.845					-5.536							6.457					7.381
	22.14					-2.46							1.845					-5.536							9.225					5.535
	28.29					-0.615							3.69					-5.536							17.528					2.768
	31.365					1.23							1.845					-5.536							21.218					0.923
	37.515					4.306							3.69					-5.536							23.063					4.613
	40.59					9.841							12.915					-4.613							25.83					7.381
	44.28					11.071							14.76					-4.613							27.675					7.381
	47.355					12.916							16.605					-4.613							33.21					7.381
	58.426					14.146							19.373					-4.613							37.823					7.381
	58.426					17.221							23.063					-4.613							38.746					6.458
	62.116					20.911							23.985					-4.613							45.203					6.458
	63.961					23.371							30.443					-5.536							46.126					6.458
	70.111					27.061							33.21					-5.536							47.048					8.303
	76.261					30.751							37.823					-2.768							48.893					5.535
	75.031					38.131							42.436					-1.846							47.971					6.458
	77.491					42.436							45.203					-2.768							51.661					4.613
	76.876					48.586							48.893					0.922							53.506					2.768
	76.876					57.812							59.041					12.915							58.118					-4.612
	80.566					60.272							66.421					14.76							60.886					-6.457
	86.716					60.887							70.111					15.682							55.351					-12.915
	95.326					62.117							71.034					20.295							52.583					-15.682
	100.246					60.887							81.181					30.443							51.661					-16.605
	103.937					62.732							85.794					33.21							51.661					-17.527
	102.706					71.957							89.484					33.21							50.738					-21.218
	105.782					77.492							91.329					33.21							50.738					-19.372
	108.857					79.337							96.864					34.133							47.048					-21.218
	113.162					79.952							102.399					35.055							47.048					-19.372
	116.852					79.952							105.167					34.133							44.281					-25.83
	119.927					83.027							107.012					33.21							44.281					-26.753
	123.617					80.567							108.857					36.9							45.203					-26.753
	126.077					81.182							107.934					46.125							47.971					-27.675
	130.382					87.947							109.779					45.203							47.971					-30.443
	133.457					92.867							112.547					47.048							48.893					-33.21
	143.297					95.942							113.469					47.048							49.816					-35.055
	145.757					96.557							116.237					49.815							52.583					-35.055
	148.217					97.787							120.85					55.351							54.428					-35.055
	147.602					97.787							124.54					62.731							56.273					-36.9
	147.602					98.402							126.385					61.808							57.196					-36.9
	151.292					100.862							131.92					61.808							59.964					-37.823
	156.828					102.092							133.765					61.808							61.809					-37.823
	158.673					102.707							134.687					60.886							59.964					-47.971
	158.673					103.322							135.61					60.886							60.886					-51.661
	161.133					103.937							139.3					61.808							60.886					-51.661
	158.058					103.322							141.145					61.808							60.886					-52.583
	161.133					103.937							142.99					62.731							60.886					-52.583
	165.438					104.552							145.758					61.808							69.189					-52.583
	169.128					102.707							146.68					61.808							70.111					-55.351
	169.128					97.787							150.37					60.886							70.111					-57.196
	166.668					89.792							153.138					60.886							71.034					-57.196
	164.823					82.412							155.905					60.886							71.034					-57.196
	164.823					77.492							166.053					57.196							75.646					-58.118
	164.208					70.727							169.743					56.273							80.259					-70.111
	160.518					70.727							171.588					56.273							74.724					-68.266
	160.518					67.652							173.433					56.273							75.646					-62.731
	162.363					62.732							173.433					56.273							79.336					-59.963
	163.593					60.272							175.278					56.273							79.336					-60.886
	165.438					57.197							181.736					56.273							79.336					-61.808
	166.053					53.506							187.271					57.196							80.259					-59.041
	167.898					52.891							188.193					57.196							79.336					-65.498
	167.898					52.891							190.038					57.196							79.336					-65.498
	168.513					52.891							191.883					57.196							79.336					-66.421
	170.973					52.276							193.728					57.196							79.336					-68.266
	175.278					55.351							193.728					57.196							76.569					-67.343
	174.663					51.046							194.651					57.196							78.414					-71.033
	171.588					48.586							194.651					58.118							79.336					-75.646
	173.433					47.356							196.496					58.118							80.259					-80.259
	177.123					44.281							199.264					58.118							80.259					-80.259
	180.813					38.131							201.109					58.118							81.181					-79.336
	180.813					35.671							202.954					58.118							81.181					-83.026
	181.428					35.056							206.644					58.118							83.026					-81.181
	182.658					35.056							207.566					56.273							83.949					-82.104
	183.273					35.671							210.334					56.273							84.871					-81.181
	186.348					36.286							212.179					56.273							86.717					-84.871
	186.963					36.286							214.024					54.428							88.562					-83.949
	188.193					34.441							216.791					54.428							89.484					-83.949
	0						0						0						0						0						0
	3.69						0.923						0						-2.768						5.535						0
	5.535						1.845						0.923						-1.845						5.535						-2.768
	9.225						1.845						0.923						-0.923						5.535						-7.38
	11.07						1.845						0.923						-2.768						5.535						-9.225
	14.76						2.768						0.923						-3.69						5.535						-9.225
	17.527						3.691						0						-3.69						2.767						-14.76
	19.372						3.691						0						-2.768						7.38						-11.993
	21.217						3.691						0						-2.768						2.767						-14.76
	24.908						4.613						1.845						-1.845						1.845						-16.605
	28.598						5.536						3.69						-1.845						1.845						-16.605
	31.365						7.381						5.535						0						1.845						-18.45
	35.978						9.226						6.458						-2.768						8.303						-15.683
	39.668						9.226						8.303						0.922						21.218						-7.38
	47.971						7.381						12.915						1.845						20.295						-4.613
	64.576						11.071						15.683						2.767						24.908						-0.923
	70.111						15.683						18.45						6.457						30.443						1.845
	70.111						13.838						20.295						7.38						35.056						5.535
	73.801						23.063						22.141						7.38						43.358						4.613
	76.569						25.831						27.676						8.302						47.971						0.922
	77.491						31.366						29.521						8.302						50.738						0
	79.336						35.979						34.133						7.38						51.661						-0.923
	81.181						35.056						35.978						3.69						52.583						-1.845
	83.949						35.056						38.746						3.69						54.428						-1.845
	87.639						34.134						42.436						2.767						54.428						-2.768
	89.484						28.599						44.281						1.845						56.273						-2.768
	93.174						25.831						47.971						0						59.041						-3.69
	93.174						23.986						49.816						0						59.964						-7.38
	96.864						22.141						52.584						-0.923						58.119						-14.76
	94.096						19.373						53.506						-1.845						50.738						-22.141
	95.941						22.141						52.584						-7.38						45.203						-25.831
	98.709						15.683						53.506						-8.303						37.823						-24.908
	103.322						4.613						55.351						-7.38						38.746						-24.908
	105.167						3.691						59.041						-8.303						39.668						-24.908
	105.167						3.691						62.731						-7.38						45.203						-20.295
	107.934						0.923						66.421						-8.303						52.583						-25.831
	107.934						3.691						67.344						-10.148						55.351						-28.598
	112.547						-5.535						71.956						-8.303						51.661						-31.366
	119.004						-8.302						74.724						-8.303						54.428						-30.443
	123.617						-14.76						76.569						-4.613						55.351						-30.443
	127.307						-10.147						77.492						-5.535						55.351						-29.521
	129.152						-4.612						78.414						-4.613						58.119						-29.521
	131.92						-2.767						79.337						-4.613						60.886						-26.753
	132.842						0						82.104						-5.535						62.731						-25.831
	138.377						-10.147						83.949						-7.38						65.499						-23.986
	141.145						-9.225						85.794						-10.148						65.499						-22.141
	145.757						-6.457						91.329						-8.303						68.266						-25.831
	147.602						-9.225						95.942						-12.916						64.576						-23.986
	153.138						-10.147						97.787						-11.993						65.499						-12.915
	156.828						-11.07						101.477						-11.071						67.344						-10.148
	160.518						-10.147						103.322						-9.226						67.344						-10.148
	164.208						-9.225						102.4						-9.226						67.344						-8.303
	166.053						-16.605						105.167						-8.303						67.344						-6.458
	161.44						-20.295						107.935						-8.303						67.344						-3.69
	154.983						-23.062						112.547						-9.226						67.344						-1.845
	156.828						-24.908						113.47						-11.071						65.499						8.303
	163.285						-21.217						115.315						-11.071						68.266						2.767
	168.82						-22.14						119.005						-11.993						68.266						7.38
	173.433						-22.14						120.85						-13.838						69.189						6.458
	176.2						-29.52						119.005						-15.683						71.956						4.613
	191.883						-31.365						114.392						-21.218						77.491						3.69
	198.341						-33.21						119.927						-19.373						81.181						3.69
	200.186						-32.288						124.54						-14.761						83.949						1.845
	201.108						-29.52						129.153						-13.838						84.872						0
	201.108						-27.675						130.998						-12.916						85.794						-4.613
	200.186						-25.83						136.533						-8.303						85.794						-4.613
	199.263						-25.83						142.068						-5.535						88.562						-8.303
	201.108						-24.908						142.99						-4.613						97.787						-11.07
	202.953						-23.062						143.913						-4.613						97.787						-11.993
	202.953						-23.062						149.448						-4.613						98.709						-11.993
	200.186						-23.985						151.293						-4.613						97.787						-11.07
	202.031						-20.295						154.983						-4.613						98.709						-11.07
	203.876						-20.295						154.983						-4.613						97.787						-4.613
	202.031						-24.908						155.906						-4.613						101.477						-6.458
	202.031						-28.598						163.286						-0.923						106.089						-7.38
	208.489						-29.52						164.208						0						107.012						-5.535
	205.721						-31.365						165.131						1.845						104.244						4.613
	214.946						-30.443						170.666						0.922						100.554						8.303
	221.404						-29.52						172.511						3.69						105.167						6.458
	226.016						-29.52						172.511						3.69						105.167						7.38
	0							0					0							0					0							0
	0							0					0.923							1.845					1.845							-2.767
	0.923							0					2.768							2.768					5.535							-4.612
	2.768							0.922					4.613							4.613					4.613							-2.767
	4.613							1.845					2.768							10.148					5.535							-3.69
	8.303							2.767					7.38							10.148					3.69							-1.845
	11.07							0.922					9.225							11.07					4.613							-3.69
	14.76							0.922					11.07							11.993					5.535							-5.535
	35.056							-6.458					12.915							11.993					8.303							-4.612
	47.971							-6.458					12.915							12.915					10.148							-1.845
	52.584							-7.38					13.838							13.838					11.071							0
	60.886							-1.845					18.45							14.76					10.148							4.613
	66.421							4.612					22.141							17.528					10.148							5.535
	70.111							9.225					23.063							18.45					10.148							6.458
	71.034							11.992					24.908							18.45					9.226							9.225
	74.724							14.76					27.676							19.373					10.148							9.225
	77.492							21.218					28.598							19.373					7.38							11.07
	79.337							28.598					29.521							19.373					7.38							13.838
	79.337							35.055					32.288							19.373					7.38							13.838
	92.252							31.365					35.056							19.373					1.845							15.683
	104.245							23.063					36.901							19.373					4.613							15.683
	104.245							20.295					37.823							19.373					7.38							13.838
	106.09							18.45					39.668							20.295					7.38							14.76
	104.245							15.682					42.436							21.218					13.838							13.838
	106.09							14.76					47.048							25.831					24.908							9.225
	106.09							14.76					47.048							25.831					39.669							7.38
	109.78							11.992					54.429							30.443					47.049							5.535
	107.012							5.535					58.119							35.056					48.894							4.613
	106.09							5.535					59.041							36.901					50.739							3.69
	103.322							2.767					62.731							37.823					55.351							4.613
	105.167							0					63.654							38.746					62.732							6.458
	106.09							-1.845					65.499							38.746					61.809							5.535
	108.857							-4.613					67.344							38.746					64.577							2.768
	108.857							-6.458					67.344							38.746					66.422							2.768
	113.47							-4.613					70.111							39.668					68.267							3.69
	114.392							-12.916					74.724							41.513					68.267							1.845
	111.625							-20.296					80.259							42.436					68.267							0
	114.392							-19.373					83.027							44.281					69.189							-2.767
	119.005							-18.451					86.717							47.048					70.112							-0.922
	126.385							-21.218					89.484							47.048					70.112							-1.845
	132.843							-24.908					93.174							47.971					70.112							-0.922
	137.455							-25.831					100.555							49.816					72.879							-2.767
	140.223							-26.753					103.322							51.661					73.802							-1.845
	144.835							-23.986					104.245							51.661					72.879							0
	151.293							-34.133					106.09							53.506					72.879							0
	151.293							-40.591					107.935							55.351					75.647							-0.922
	161.441							-47.049					107.012							53.506					77.492							-0.922
	166.053							-48.894					111.625							51.661					78.414							1.845
	169.743							-46.126					113.47							50.739					79.337							1.845
	166.053							-53.506					113.47							47.971					81.182							3.69
	161.441							-52.584					116.237							45.203					83.027							3.69
	163.286							-58.119					119.005							42.436					83.949							6.458
	165.131							-61.809					119.005							41.513					85.794							6.458
	167.898							-71.034					122.695							37.823					85.794							11.993
	166.976							-75.647					127.308							31.366					91.33							11.07
	166.976							-81.182					131.92							31.366					90.407							12.915
	163.286							-91.33					133.765							31.366					90.407							15.683
	158.673							-90.407					134.688							30.443					90.407							15.683
	158.673							-90.407					138.378							30.443					87.64							7.38
	156.828							-90.407					132.843							31.366					90.407							12.915
	159.596							-92.252					142.068							32.288					91.33							18.451
	159.596							-87.639					146.68							33.211					91.33							18.451
	158.673							-73.802					152.216							35.056					92.252							18.451
	166.976							-60.886					154.983							36.901					93.175							17.528
	166.976							-64.577					154.983							35.978					94.097							18.451
	166.976							-67.344					159.596							37.823					95.02							18.451
	168.821							-70.112					161.441							36.901					95.942							20.296
	160.518							-73.802					165.131							37.823					95.942							23.063
	156.828							-77.492					168.821							38.746					95.02							24.908
	159.596							-78.414					173.433							38.746					95.942							26.753
	162.363							-82.104					176.201							37.823					98.71							29.521
	158.673							-84.872					176.201							37.823					98.71							29.521
	160.518							-85.794					186.349							38.746					99.632							30.443
	160.518							-86.717					194.651							38.746					102.4							32.288
	163.286							-86.717					200.186							38.746					102.4							35.056
	163.286							-86.717					210.334							39.668					102.4							35.978
	163.286							-86.717					214.947							41.513					107.012							36.901
	163.286							-87.639					215.869							41.513					109.78							40.591
	163.286							-87.639					220.482							41.513					109.78							41.513
	161.441							-91.33					223.249							41.513					111.625							42.436
	0								0				0								0				0								0
	0.922								0.922				0								0				9.225								3.69
	4.612								1.845				1.845								0.922				16.606								3.69
	7.38								2.767				2.768								0.922				22.141								-3.69
	6.457								2.767				3.69								1.845				33.211								-5.535
	9.225								3.69				5.535								2.767				41.514								-8.303
	11.07								5.535				7.38								3.69				40.591								-11.993
	15.683								3.69				11.07								5.535				39.669								-23.986
	21.218								0.922				11.993								5.535				34.133								-35.978
	23.063								0				12.916								3.69				32.288								-38.746
	23.985								-0.923				14.761								3.69				23.063								-43.358
	26.753								-1.845				15.683								2.767				11.993								-48.894
	36.9								5.535				18.451								5.535				9.225								-47.971
	39.668								6.457				19.373								0.922				10.148								-47.048
	43.358								10.147				21.218								-3.69				11.07								-47.048
	46.126								13.838				23.986								-4.613				15.683								-47.048
	50.738								22.14				25.831								-6.458				16.606								-47.048
	47.971								31.365				27.676								-6.458				19.373								-47.048
	51.661								32.288				30.443								-4.613				21.218								-44.281
	55.351								35.978				34.133								-1.845				23.063								-39.668
	56.273								35.978				36.901								-4.613				26.753								-35.056
	55.351								36.9				41.514								-11.07				28.598								-26.753
	59.963								38.745				46.126								-14.76				38.746								-21.218
	64.576								39.668				52.584								-20.296				46.126								-24.908
	71.956								32.288				54.429								-21.218				50.739								-26.753
	77.491								32.288				57.196								-21.218				56.274								-31.366
	83.026								28.598				59.041								-21.218				55.351								-36.901
	86.716								29.52				58.119								-22.141				53.506								-40.591
	87.639								26.753				61.809								-21.218				53.506								-40.591
	89.484								30.443				62.731								-20.296				52.584								-45.203
	93.174								31.365				64.577								-22.141				52.584								-47.971
	95.019								32.288				65.499								-22.141				48.894								-55.351
	95.942								31.365				66.422								-22.141				47.049								-67.344
	99.632								41.513				65.499								-22.141				45.204								-74.724
	101.477								42.436				67.344								-21.218				45.204								-77.492
	107.012								51.661				69.189								-20.296				41.514								-81.182
	107.012								51.661				76.569								-20.296				40.591								-81.182
	107.934								53.506				76.569								-20.296				23.063								-87.639
	107.934								53.506				76.569								-18.45				23.063								-87.639
	113.469								57.196				77.492								-18.45				23.986								-90.407
	113.469								62.731				77.492								-20.296				25.831								-95.019
	115.314								62.731				78.414								-20.296				32.288								-99.632
	115.314								62.731				75.647								-22.141				35.056								-100.555
	114.392								60.886				76.569								-22.141				37.823								-102.4
	115.314								60.886				81.182								-22.141				40.591								-107.012
	115.314								51.661				81.182								-19.373				42.436								-107.935
	111.624								50.738				78.414								-16.605				51.661								-108.857
	111.624								40.591				77.492								-12.915				55.351								-110.702
	111.624								42.436				77.492								-12.915				67.344								-113.47
	112.547								42.436				80.259								-15.683				69.189								-116.237
	113.469								44.281				81.182								-17.528				71.034								-122.695
	113.469								44.281				84.872								-17.528				71.034								-118.082
	117.159								47.048				84.872								-17.528				71.034								-118.082
	119.927								49.816				86.717								-17.528				75.647								-124.54
	122.695								57.196				83.027								-22.141				77.492								-133.765
	130.997								71.956				83.027								-22.141				75.647								-145.758
	132.842								76.569				84.872								-23.063				75.647								-150.37
	132.842								76.569				85.794								-24.908				76.569								-152.216
	134.687								78.414				88.562								-19.373				77.492								-154.983
	135.61								79.336				90.407								-17.528				77.492								-156.828
	136.532								80.259				93.175								-15.683				78.414								-160.518
	138.377								79.336				93.175								-16.605				78.414								-162.363
	141.145								77.491				96.865								-16.605				79.337								-166.976
	144.835								79.336				103.322								-13.838				79.337								-181.736
	147.603								81.181				105.167								-9.225				81.182								-185.426
	149.448								83.026				104.245								-7.38				82.104								-187.271
	149.448								84.871				108.857								-1.845				82.104								-187.271
	152.215								87.639				106.09								-15.683				83.027								-190.039
	154.06								89.484				105.167								-17.528				84.872								-193.729
	154.983								89.484				107.012								-18.45				86.717								-197.419
	157.75								94.097				107.935								-17.528				88.562								-200.186
	159.595								99.632				109.78								-17.528				90.407								-202.954
	161.44								98.709				108.857								-18.45				91.33								-203.877
	163.285								100.554				106.09								-20.296				91.33								-204.799
	163.285								107.934				107.935								-18.45				91.33								-205.722
	164.208								113.469				107.935								-19.373				87.639								-210.334
	165.13								117.159				107.012								-23.063				89.484								-217.714
	168.82								119.005				108.857								-22.141				89.484								-220.482
	169.743								124.54				108.857								-22.141				90.407								-223.249
	170.665								124.54				109.78								-23.063				86.717								-225.094
	0									0			0									0			0									0
	0.922									0			0.923									-0.923			13.838									-0.923
	2.767									0			1.845									0			22.14									-0.923
	4.612									0			2.768									0			24.908									1.845
	3.69									1.845			3.69									-2.768			33.211									3.69
	2.767									1.845			5.535									-4.613			38.746									3.69
	7.38									1.845			7.38									-6.458			42.436									3.69
	10.148									1.845			7.38									-6.458			44.281									2.767
	16.605									1.845			7.38									-9.226			47.048									-1.845
	20.295									0			8.303									-8.303			48.893									-1.845
	23.985									-0.923			10.148									-11.071			54.429									-2.768
	34.133									-9.225			12.915									-12.916			57.196									-2.768
	35.978									-10.148			14.76									-19.373			60.886									0.922
	40.591									-11.07			14.76									-13.838			62.731									6.457
	44.281									-11.07			16.605									-15.683			68.266									10.148
	47.048									-11.993			16.605									-14.761			73.801									11.993
	49.816									-11.993			16.605									-13.838			73.801									17.528
	54.428									-10.148			16.605									-12.916			76.569									18.45
	57.196									-11.07			19.373									-19.373			79.337									20.295
	63.654									-3.69			19.373									-10.148			82.104									24.908
	68.266									4.612			20.295									-9.226			84.872									23.985
	71.034									4.612			23.063									-2.768			87.639									26.753
	73.801									5.535			22.14									9.225			94.097									29.52
	79.336									9.225			24.908									13.837			95.019									27.675
	83.026									6.457			25.831									13.837			95.942									26.753
	83.949									7.38			30.443									17.527			98.709									25.83
	85.794									2.767			31.366									20.295			104.245									25.83
	85.794									0.922			32.288									20.295			108.857									20.295
	88.562									-4.613			33.211									19.372			112.547									14.76
	92.252									-7.38			33.211									18.45			115.315									9.225
	94.097									-7.38			35.978									18.45			115.315									-5.535
	94.097									-7.38			34.133									9.225			114.392									-7.38
	93.174									-18.451			35.978									5.535			120.85									-8.303
	93.174									-19.373			35.978									3.69			120.85									-7.38
	95.019									-19.373			37.823									0			124.54									-8.303
	95.019									-22.141			40.591									-1.845			126.385									-10.148
	88.562									-33.211			41.513									-12.916			128.23									-11.993
	88.562									-33.211			42.436									-14.761			129.152									-17.528
	88.562									-33.211			43.358									-14.761			127.307									-23.986
	88.562									-33.211			46.126									-14.761			130.075									-23.986
	91.329									-28.598			50.738									-14.761			130.998									-23.986
	95.019									-25.831			50.738									-15.683			136.533									-24.908
	103.322									-20.296			57.196									-19.373			136.533									-31.366
	107.934									-19.373			59.964									-22.141			140.223									-34.133
	109.779									-19.373			61.809									-23.063			138.378									-37.823
	109.779									-19.373			62.731									-24.908			136.533									-40.591
	110.702									-19.373			62.731									-24.908			136.533									-41.513
	109.779									-15.683			64.576									-25.831			139.3									-43.358
	115.315									-11.07			65.499									-25.831			142.068									-46.126
	115.315									-11.07			63.654									-23.063			143.913									-47.049
	115.315									-11.07			63.654									-23.063			142.99									-50.739
	114.392									-6.458			65.499									-22.141			143.913									-55.351
	115.315									-7.38			68.266									-16.606			144.835									-64.576
	117.16									-3.69			70.111									-13.838			144.835									-66.421
	119.005									-3.69			71.034									-14.761			146.68									-67.344
	119.005									-3.69			74.724									-14.761			147.603									-69.189
	119.005									-3.69			77.492									-14.761			147.603									-71.034
	119.005									-3.69			77.492									-14.761			150.37									-71.034
	119.005									-2.768			86.717									-7.381			153.138									-69.189
	117.16									-5.535			88.562									-7.381			162.363									-68.266
	118.082									-10.148			88.562									-7.381			166.976									-69.189
	118.082									-13.838			90.407									-9.226			167.898									-72.879
	119.005									-14.761			92.252									-9.226			168.821									-73.802
	119.005									-14.761			95.942									-10.148			169.743									-73.802
	119.927									-15.683			97.787									-13.838			170.666									-74.724
	121.772									-14.761			100.554									-12.916			172.511									-75.647
	119.927									-14.761			101.477									-12.916			175.278									-74.724
	119.927									-11.993			104.245									-11.993			179.891									-73.802
	119.005									-5.535			104.245									-11.071			181.736									-73.802
	119.927									-4.613			107.012									-13.838			183.581									-72.879
	120.85									-1.845			112.547									-19.373			184.504									-71.957
	119.927									1.845			114.392									-21.218			184.504									-71.957
	122.695									6.457			117.16									-28.598			187.271									-65.499
	129.152									6.457			119.005									-29.521			190.039									-64.576
	130.075									10.147			116.237									-28.598			191.884									-66.421
	134.687									11.07			116.237									-28.598			191.884									-67.344
	138.377									10.147			116.237									-28.598			197.419									-70.111
	149.448									7.38			115.315									-30.443			199.264									-67.344
	145.758									5.535			114.392									-30.443			200.186									-68.266
	142.99									4.612			116.237									-28.598			203.876									-64.576
	0										0		0										0		0										0
	1.23										1.23		0										0		0.923										0
	1.23										1.23		0										0.923		-0.922										0
	4.92										1.23		1.846										0.923		-1.845										-0.923
	6.15										2.46		1.846										0.923		-2.767										-1.845
	12.3										2.46		2.768										2.768		-10.147										-0.923
	12.3										3.69		5.536										3.69		-10.147										-1.845
	22.14										3.69		6.458										2.768		-7.38										-3.69
	35.67										3.69		8.303										2.768		-5.535										-1.845
	40.59										2.46		10.148										2.768		-4.612										-2.768
	46.741										2.46		13.838										1.845		-2.767										-2.768
	55.351										2.46		14.761										1.845		-4.612										-4.613
	59.041										2.46		14.761										4.613		-5.535										-7.381
	66.421										3.69		14.761										1.845		-4.612										-11.071
	75.031										4.92		20.296										9.226		0										-11.993
	83.641										6.151		18.451										10.148		-2.767										-6.458
	88.561										4.92		19.373										11.071		1.845										-3.69
	89.791										3.69		18.451										3.69		1.845										-3.69
	95.942										9.841		22.141										0		3.69										-3.69
	99.632										12.301		23.063										0		8.303										-1.845
	99.632										12.301		27.676										2.768		17.528										-0.923
	98.402										12.301		27.676										4.613		19.373										-2.768
	99.632										12.301		33.211										8.303		21.218										-5.536
	98.402										22.141		35.056										11.071		22.141										-7.381
	98.402										27.061		38.746										12.916		23.063										-8.303
	99.632										28.291		38.746										11.993		23.986										-10.148
	100.862										25.831		38.746										13.838		23.986										-11.071
	100.862										28.291		40.591										13.838		23.063										-13.838
	102.092										28.291		43.359										13.838		23.063										-17.528
	103.322										28.291		45.204										12.916		23.986										-21.218
	104.552										27.061		49.816										11.993		21.218										-25.831
	105.782										27.061		50.739										10.148		20.296										-26.753
	107.012										27.061		50.739										7.381		16.606										-37.824
	108.242										27.061		53.506										7.381		16.606										-41.514
	108.242										27.061		54.429										10.148		16.606										-41.514
	113.162										27.061		58.119										15.683		15.683										-41.514
	114.392										28.291		59.042										16.606		11.07										-42.436
	114.392										27.061		60.887										16.606		9.225										-44.281
	114.392										27.061		59.964										9.226		11.07										-41.514
	115.622										27.061		62.732										0.923		10.148										-40.591
	115.622										27.061		64.577										0		11.993										-41.514
	116.852										29.521		68.267										2.768		16.606										-36.901
	115.622										27.061		70.112										-1.845		19.373										-35.979
	115.622										27.061		70.112										-4.612		23.063										-35.979
	118.082										23.371		74.724										-4.612		30.443										-31.366
	119.312										20.911		74.724										-4.612		32.288										-24.908
	119.312										20.911		74.724										-8.302		35.056										-19.373
	120.542										19.681		76.569										-15.682		36.901										-18.451
	125.462										22.141		77.492										-22.14		37.823										-18.451
	129.152										24.601		79.337										-23.063		39.668										-15.683
	127.922										30.751		79.337										-16.605		38.746										-15.683
	129.152										33.211		80.26										-16.605		44.281										-11.071
	132.842										34.441		81.182										-14.76		47.049										-3.69
	135.302										35.671		84.872										-13.837		49.816										-1.845
	135.302										35.671		86.717										-15.682		55.351										7.38
	137.762										34.441		88.562										-15.682		56.274										11.992
	137.762										35.671		90.407										-16.605		56.274										11.992
	137.762										35.671		92.252										-18.45		57.196										8.302
	138.992										34.441		92.252										-18.45		56.274										11.07
	141.452										34.441		95.02										-20.295		57.196										10.147
	142.682										35.671		99.632										-23.063		55.351										6.457
	143.912										38.131		99.632										-23.063		53.506										4.612
	145.142										39.361		99.632										-22.14		55.351										2.767
	145.142										39.361		100.555										-23.985		56.274										0.922
	147.602										39.361		102.4										-28.598		58.119										1.845
	150.063										39.361		102.4										-31.365		59.041										0.922
	151.293										39.361		101.477										-31.365		59.041										-0.923
	152.523										40.591		101.477										-32.288		60.886										-2.768
	151.293										40.591		101.477										-31.365		61.809										-1.845
	152.523										40.591		103.322										-35.055		62.731										-0.923
	152.523										40.591		102.4										-38.745		63.654										0.922
	152.523										45.511		104.245										-38.745		65.499										0.922
	154.983										43.051		104.245										-43.358		66.421										3.69
	154.983										44.281		107.013										-38.745		69.189										8.302
	157.443										41.821		108.858										-35.978		70.112										9.225
	157.443										43.051		108.858										-35.978		75.647										12.915
	162.363										41.821		107.935										-35.055		74.724										14.76
	166.053										44.281		108.858										-37.823		73.802										13.837
	170.973										44.281		111.625										-36.9		76.569										12.915
	172.203										45.511		111.625										-36.9		76.569										12.915
	siCD166 - Exp #1												siCD166 - Exp #2												siCD166 - Exp #3
		Track 1	Track 2	Track 3	Track 4	Track 5	Track 6	Track 7	Track 8	Track 9	Track 10			Track 1	Track 2	Track 3	Track 4	Track 5	Track 6	Track 7	Track 8	Track 9	Track 10			Track 1	Track 2	Track 3	Track 4	Track 5	Track 6	Track 7	Track 8	Track 9	Track 10
	X (µm)	Y (µm)	Y (µm)	Y (µm)	Y (µm)	Y (µm)	Y (µm)	Y (µm)	Y (µm)	Y (µm)	Y (µm)		X (µm)	Y (µm)	Y (µm)	Y (µm)	Y (µm)	Y (µm)	Y (µm)	Y (µm)	Y (µm)	Y (µm)	Y (µm)		X (µm)	Y (µm)	Y (µm)	Y (µm)	Y (µm)	Y (µm)	Y (µm)	Y (µm)	Y (µm)	Y (µm)	Y (µm)
	0	0											0	0											0	0
	4.613	0.922											0	0											9.225	-4.613
	5.536	0.922											0	0											16.605	-3.69
	6.458	1.845											2.46	0											22.14	-3.69
	8.303	1.845											-1.23	0											24.908	-4.613
	10.148	1.845											0	0											29.521	-6.458
	14.761	1.845											0	0											33.211	-11.07
	17.528	2.767											0	0											39.668	-11.993
	23.986	1.845											1.23	1.231											41.513	-16.605
	29.521	1.845											1.23	6.151											44.281	-21.218
	34.134	-0.923											1.23	6.151											47.048	-25.83
	46.126	-6.458											1.23	6.151											51.661	-42.436
	48.894	-8.303											1.23	6.151											55.351	-48.893
	55.351	1.845											3.69	6.151											56.274	-50.738
	57.197	12.915											3.69	6.151											56.274	-51.661
	57.197	17.528											7.38	6.151											57.196	-53.506
	57.197	22.14											7.38	6.151											56.274	-67.344
	58.119	22.14											8.61	6.151											55.351	-69.189
	59.964	22.14											11.07	11.071											55.351	-70.111
	62.732	22.14											11.07	11.071											59.041	-80.259
	64.577	22.14											12.3	12.301											60.886	-83.949
	68.267	23.063											15.99	13.531											65.499	-87.639
	69.189	23.063											15.99	13.531											67.344	-92.252
	69.189	23.063											19.68	17.221											72.879	-100.554
	71.957	23.985											23.37	18.451											74.724	-105.167
	74.724	23.985											24.6	18.451											75.647	-107.934
	78.414	25.83											27.06	18.451											84.872	-119.005
	82.104	24.908											25.83	20.911											92.252	-123.617
	83.027	24.908											29.521	22.141											96.864	-125.462
	85.795	23.985											33.211	17.221											99.632	-126.385
	90.407	23.063											35.671	15.991											103.322	-136.533
	92.252	22.14											38.131	15.991											106.09	-139.3
	92.252	22.14											40.591	18.451											108.857	-141.145
	97.787	23.063											38.131	14.761											109.78	-142.068
	104.245	24.908											40.591	13.531											111.625	-143.913
	109.78	23.063											43.051	14.761											112.547	-144.835
	113.47	20.295											41.821	14.761											112.547	-144.835
	115.315	20.295											45.511	15.991											115.315	-146.68
	118.083	21.218											49.201	17.221											116.237	-147.603
	121.773	23.985											51.661	14.761											116.237	-146.68
	122.695	22.14											52.891	15.991											119.005	-151.293
	124.54	23.063											51.661	13.531											119.927	-152.215
	124.54	23.985											50.431	13.531											119.927	-151.293
	124.54	31.365											54.121	14.761											124.54	-157.75
	124.54	38.745											52.891	14.761											129.153	-161.441
	124.54	43.358											52.891	12.301											131.92	-163.286
	122.695	46.126											45.511	3.691											131.92	-163.286
	124.54	48.893											49.201	3.691											131.92	-163.286
	128.23	51.661											46.741	-1.23											133.765	-162.363
	129.153	51.661											46.741	-1.23											134.688	-162.363
	132.843	52.583											50.431	-3.69											134.688	-162.363
	132.843	53.506											50.431	-4.92											135.61	-163.286
	133.765	53.506											50.431	-7.38											135.61	-163.286
	133.765	53.506											51.661	-7.38											136.533	-163.286
	135.611	53.506											52.891	-9.84											137.455	-163.286
	135.611	55.351											57.811	-7.38											138.378	-163.286
	133.765	59.963											62.731	-13.53											138.378	-162.363
	134.688	59.041											61.501	-15.99											138.378	-161.441
	134.688	61.808											61.501	-18.45											141.145	-162.363
	134.688	62.731											63.961	-20.91											142.068	-162.363
	133.765	65.498											66.421	-28.29											140.223	-160.518
	133.765	66.421											66.421	-33.21											144.835	-163.286
	135.611	66.421											68.881	-35.67											143.913	-163.286
	135.611	66.421											72.571	-39.36											146.68	-163.286
	138.378	66.421											72.571	-44.28											149.448	-163.286
	138.378	60.886											72.571	-45.51											150.37	-163.286
	141.146	60.886											73.801	-50.43											150.37	-163.286
	140.223	60.886											75.031	-54.121											150.37	-163.286
	141.146	59.041											78.721	-59.041											150.37	-162.363
	143.913	59.041											79.952	-63.961											154.061	-163.286
	144.836	57.196											82.412	-68.881											154.061	-163.286
	146.681	57.196											89.792	-75.031											154.983	-164.208
	147.603	58.118											92.252	-86.101											158.673	-164.208
	150.371	56.273											97.172	-78.721											161.441	-164.208
	151.293	54.428											100.862	-79.951											163.286	-164.208
	151.293	53.506											103.322	-79.951											161.441	-163.286
	154.061	53.506											104.552	-81.181											167.898	-163.286
	155.906	48.893											105.782	-81.181											169.743	-163.286
	155.906	48.893											113.162	-87.331											169.743	-164.208
	156.828	47.971											119.312	-88.561											170.666	-164.208
	0		0										0		0										0		0
	0		0										2.46		0										-0.922		-0.923
	0		0										3.69		-1.23										2.768		-2.768
	1.845		0										4.92		-1.23										2.768		-2.768
	5.535		0										4.92		-2.46										3.69		-2.768
	9.225		0.923										6.15		-2.46										7.38		-3.69
	11.993		-0.922										9.84		-3.69										17.528		-7.38
	11.993		-2.767										15.99		-2.46										23.986		-11.993
	14.761		-11.07										18.45		-2.46										27.676		-13.838
	17.528		-11.07										23.37		-2.46										30.443		-12.916
	19.373		-15.682										27.06		-3.69										29.521		-9.226
	23.063		-16.605										34.441		-3.69										28.598		-2.768
	24.908		-22.14										41.821		0										27.676		0.922
	23.986		-24.907										43.051		-4.92										26.753		12.915
	25.831		-23.062										43.051		-15.99										27.676		17.527
	28.598		-23.985										46.741		-15.99										27.676		18.45
	31.366		-19.372										49.201		-18.45										28.598		19.373
	33.211		-17.527										51.661		-31.98										29.521		19.373
	35.056		-26.753										56.581		-31.98										28.598		19.373
	37.824		-26.753										63.961		-38.131										28.598		20.295
	35.978		-24.907										65.191		-45.511										29.521		22.14
	37.824		-25.83										68.881		-47.971										31.366		22.14
	39.669		-25.83										68.881		-49.201										30.443		21.218
	41.514		-23.985										70.111		-52.891										30.443		22.14
	41.514		-21.217										72.571		-52.891										30.443		22.14
	40.591		-20.295										76.261		-56.581										29.521		23.985
	44.281		-25.83										77.491		-57.811										32.288		25.83
	47.049		-32.288										77.491		-59.041										34.133		26.753
	45.204		-32.288										75.031		-61.501										40.591		26.753
	47.971		-33.21										76.261		-66.421										38.746		26.753
	47.971		-35.055										73.801		-68.881										36.901		26.753
	49.816		-35.978										66.421		-75.031										41.513		23.985
	49.816		-40.59										66.421		-75.031										61.809		19.373
	53.506		-43.358										67.651		-75.031										64.576		18.45
	53.506		-47.048										67.651		-73.801										69.189		14.76
	53.506		-47.97										65.191		-79.951										70.112		10.147
	55.351		-43.358										65.191		-81.181										75.647		8.302
	59.041		-42.435										66.421		-82.411										81.182		8.302
	60.886		-46.125										65.191		-84.871										88.562		12.915
	60.886		-48.893										68.881		-89.792										91.329		15.682
	62.732		-46.125										70.111		-91.022										92.252		19.373
	63.654		-45.203										72.571		-94.712										93.174		21.218
	67.344		-40.59										78.721		-100.862										94.097		22.14
	68.267		-40.59										81.181		-102.092										93.174		32.288
	67.344		-41.513										93.482		-102.092										91.329		38.745
	70.112		-44.28										95.942		-100.862										92.252		39.668
	70.112		-45.203										99.632		-99.632										94.097		45.203
	73.802		-45.203										103.322		-99.632										95.019		51.661
	74.724		-45.203										104.552		-99.632										97.787		54.428
	74.724		-46.125										109.472		-98.402										96.865		57.196
	75.647		-47.97										110.702		-98.402										98.71		61.808
	81.182		-44.28										113.162		-98.402										101.477		64.576
	80.259		-43.358										119.312		-95.942										102.4		65.498
	81.182		-46.125										121.772		-94.712										106.09		66.421
	82.104		-40.59										129.152		-94.712										108.857		63.653
	81.182		-37.823										131.612		-94.712										111.625		62.731
	78.414		-25.83										136.533		-93.482										116.237		62.731
	76.569		-15.682										146.373		-92.252										124.54		58.118
	77.492		-19.372										150.063		-87.332										132.843		57.196
	78.414		-19.372										152.523		-84.871										137.455		54.428
	79.337		-20.295										157.443		-81.181										138.378		53.506
	81.182		-22.14										158.673		-73.801										142.068		56.273
	80.259		-18.45										158.673		-70.111										143.913		50.738
	83.027		-23.985										162.363		-70.111										143.913		45.203
	85.794		-29.52										163.593		-60.271										155.906		39.668
	90.407		-37.823										158.673		-55.351										161.441		37.823
	90.407		-39.668										161.133		-50.431										159.596		35.978
	91.33		-36.9										159.903		-46.741										166.053		39.668
	94.097		-39.668										161.133		-41.821										169.743		42.435
	99.632		-46.125										162.363		-40.591										173.433		42.435
	99.632		-46.125										167.283		-39.361										176.201		42.435
	101.477		-45.203										174.663		-40.591										171.588		39.668
	107.012		-47.97										182.043		-40.591										174.356		41.513
	107.012		-47.97										185.733		-40.591										182.659		50.738
	111.625		-45.203										189.424		-36.901										192.806		53.506
	110.702		-47.509										188.193		-34.441										193.729		55.351
	110.702		-43.358										193.114		-31.98										204.799		57.196
	113.47		-40.59										194.344		-28.29										210.334		60.886
	112.547		-39.668										196.804		-25.83										218.637		50.738
	112.547		-41.513										200.494		-22.14										226.017		47.971
	0			0									0			0									0			0
	0.923			0.923									1.23			0									4.612			8.303
	1.845			0.923									3.691			-2.46									5.535			9.226
	4.613			1.845									6.151			-2.46									0			8.303
	8.303			8.303									8.611			-3.69									0.922			11.071
	9.225			12.916									11.071			-4.92									0.922			12.916
	10.148			12.916									11.071			-6.15									0.922			12.916
	11.993			13.838									9.841			-9.84									0.922			13.838
	15.683			14.761									7.381			-13.53									3.69			15.683
	19.373			15.683									7.381			-15.99									12.915			25.831
	19.373			15.683									7.381			-17.22									15.683			28.599
	22.141			15.683									3.691			-18.45									23.985			32.289
	20.911			15.376									3.691			-20.91									27.675			35.056
	24.908			17.836									3.691			-23.37									32.288			35.056
	27.061			18.758									3.691			-24.6									30.443			35.056
	31.058			19.066									4.921			-25.83									33.21			35.056
	33.518			21.526									12.301			-28.291									35.055			33.211
	36.593			22.448									17.221			-29.521									35.978			32.289
	39.361			23.063									19.681			-29.521									35.055			29.521
	41.206			24.293									20.911			-31.981									39.668			31.366
	43.973			27.368									22.141			-31.981									39.668			28.599
	52.584			38.746									23.371			-33.211									42.436			24.908
	54.429			39.669									25.831			-33.211									43.358			23.063
	58.119			40.591									27.061			-35.671									46.126			20.296
	60.886			40.591									30.751			-35.671									46.126			19.373
	63.654			40.591									33.211			-36.901									47.048			19.373
	66.421			41.514									36.901			-38.131									52.583			21.218
	68.266			42.436									40.591			-40.591									54.428			22.141
	67.651			43.051									43.051			-41.821									56.273			22.141
	67.344			42.129									45.511			-44.281									56.273			23.063
	71.034			42.436									49.201			-49.201									57.196			21.218
	73.802			44.281									54.121			-51.661									67.344			19.373
	79.952			47.049									55.351			-54.121									84.871			16.606
	86.102			50.431									57.812			-55.351									89.484			15.683
	93.174			52.584									65.192			-56.581									95.942			15.683
	96.864			51.661									70.112			-56.581									98.709			15.683
	97.787			51.661									72.572			-56.581									104.244			18.451
	100.555			51.661									75.032			-57.811									105.167			25.831
	103.322			51.661									76.262			-51.661									103.322			36.901
	107.935			58.119									77.492			-43.051									107.934			44.281
	110.702			59.042									77.492			-39.361									109.779			46.126
	110.702			59.042									78.722			-35.671									112.547			58.119
	113.47			59.042									82.412			-28.291									113.469			71.034
	114.392			59.042									88.562			-23.37									117.16			77.492
	116.237			58.119									91.022			-17.22									121.772			80.26
	117.16			58.119									92.252			-17.22									125.462			83.027
	119.005			58.119									92.252			-17.22									128.23			83.027
	118.082			57.197									92.252			-23.37									130.997			83.027
	126.385			54.429									93.482			-24.6									130.997			83.027
	130.075			54.429									94.712			-25.83									132.842			83.95
	135.61			51.661									98.402			-25.83									131.92			83.95
	136.533			51.661									100.862			-25.83									135.61			83.95
	138.378			51.661									102.092			-25.83									141.145			86.717
	138.378			52.584									103.322			-22.14									154.06			89.485
	138.378			51.661									105.782			-20.91									164.208			89.485
	139.3			50.739									110.703			-17.22									164.208			90.407
	136.533			53.506									114.393			-15.99									164.208			90.407
	136.533			54.429									115.623			-15.99									163.285			90.407
	136.533			55.351									121.773			-17.22									162.363			91.33
	139.3			58.119									125.463			-18.45									161.44			91.33
	139.3			61.809									131.613			-18.45									160.518			92.252
	140.223			62.732									135.303			-19.68									164.208			93.175
	145.758			60.887									137.763			-19.68									165.13			92.252
	144.835			60.887									140.223			-20.91									164.208			93.175
	146.68			59.964									143.913			-22.14									163.285			94.097
	147.603			61.809									148.833			-22.14									158.673			95.942
	150.371			61.809									151.293			-22.14									159.595			96.865
	148.525			63.654									153.753			-30.751									157.75			95.942
	151.293			64.577									156.213			-34.441									154.983			101.477
	154.983			64.577									156.213			-34.441									149.448			99.632
	153.138			63.654									153.753			-41.821									146.68			100.555
	157.751			63.654									153.753			-43.051									147.603			101.477
	159.596			64.577									152.523			-46.741									147.603			102.4
	160.518			67.344									148.833			-47.971									146.68			102.4
	157.751			69.189									148.833			-49.201									147.603			107.013
	157.751			69.189									147.603			-52.891									136.532			99.632
	160.518			74.724									150.063			-56.581									127.307			91.33
	161.441			76.569									151.293			-55.351									121.772			85.795
	163.286			79.337									151.293			-56.581									119.927			82.105
	164.208			80.259									151.293			-55.351									117.16			76.569
	0				0								0				0								0				0
	0				0								-1.23				0								0.923				2.768
	0				0								2.46				0								4.613				0.923
	1.845				0								6.15				-1.23								7.381				-1.845
	2.767				-0.923								7.38				-1.23								9.226				-5.535
	3.69				-1.845								11.07				-1.23								11.993				-7.38
	4.612				-1.845								13.53				0								14.761				-12.915
	6.457				-3.69								14.76				-1.23								15.683				-18.45
	7.38				-3.69								17.22				1.23								16.606				-19.373
	9.225				-2.768								17.22				1.23								22.141				-24.908
	10.147				-3.69								23.371				4.92								22.141				-25.83
	11.07				-3.69								20.911				2.46								26.754				-28.598
	15.682				-4.613								25.831				8.611								29.521				-36.901
	16.605				-3.69								27.061				7.38								31.366				-41.513
	20.295				-2.768								27.061				6.15								35.056				-44.281
	23.062				-2.768								27.061				6.15								35.979				-44.281
	24.907				-1.845								28.291				-4.92								39.669				-50.738
	25.83				-1.845								30.751				-9.84								47.049				-51.661
	25.83				-2.768								35.671				-13.53								47.049				-50.738
	32.288				-5.535								36.901				-13.53								47.971				-49.816
	38.745				-3.69								39.361				-15.99								46.126				-49.816
	45.203				1.845								43.051				-13.53								48.894				-50.738
	47.97				9.225								45.511				-14.76								49.816				-51.661
	51.661				9.225								45.511				-22.14								49.816				-53.506
	54.428				9.225								46.741				-22.14								51.661				-54.429
	54.428				7.38								50.431				-23.37								51.661				-54.429
	53.506				3.69								51.661				-24.6								52.584				-57.196
	51.661				-6.458								50.431				-25.83								53.507				-58.119
	46.125				-18.451								52.891				-28.29								54.429				-57.196
	47.048				-22.141								55.351				-29.52								54.429				-58.119
	49.815				-22.141								55.351				-28.29								53.507				-59.964
	50.738				-23.063								57.811				-25.83								60.887				-63.654
	51.661				-23.063								61.501				-27.06								62.732				-55.351
	51.661				-23.986								62.731				-27.06								63.654				-56.274
	51.661				-23.063								65.191				-27.06								64.577				-59.041
	53.506				-23.063								70.111				-30.75								68.267				-65.499
	56.273				-23.986								71.341				-29.52								71.034				-70.111
	59.041				-23.986								75.032				-44.281								72.879				-70.111
	61.808				-25.831								72.572				-36.9								72.879				-66.421
	63.653				-25.831								72.572				-36.9								72.879				-60.886
	64.576				-33.211								76.262				-36.9								71.957				-60.886
	64.576				-34.134								76.262				-31.98								72.879				-61.809
	62.731				-36.901								73.802				-29.52								72.879				-61.809
	65.498				-39.669								78.722				-27.06								71.957				-62.731
	64.576				-41.514								87.332				-38.13								69.189				-72.879
	65.498				-42.436								87.332				-39.36								72.879				-71.956
	66.421				-40.591								89.792				-34.44								71.957				-71.034
	67.343				-41.514								89.792				-28.29								71.957				-71.034
	70.111				-45.204								95.942				-19.68								71.957				-71.034
	71.956				-47.049								94.712				9.841								73.802				-66.421
	72.878				-47.971								94.712				11.071								75.647				-75.646
	72.878				-49.816								94.712				14.761								75.647				-75.646
	76.568				-49.816								97.172				19.681								76.569				-74.724
	77.491				-50.739								97.172				33.211								76.569				-77.491
	78.414				-50.739								99.632				39.361								76.569				-79.337
	78.414				-50.739								100.862				44.281								77.492				-81.182
	79.336				-51.661								99.632				46.741								77.492				-80.259
	79.336				-51.661								102.092				51.661								78.414				-81.182
	80.259				-52.584								109.472				54.121								82.105				-75.646
	81.181				-52.584								113.162				55.351								83.027				-77.491
	80.259				-49.816								115.622				57.811								83.027				-75.646
	82.104				-50.739								116.852				57.811								83.95				-73.801
	85.794				-50.739								118.082				62.732								84.872				-73.801
	88.561				-52.584								116.852				62.732								87.64				-73.801
	89.484				-52.584								119.312				63.962								87.64				-75.646
	91.329				-53.506								120.542				67.652								89.485				-74.724
	91.329				-53.506								126.693				71.342								91.33				-71.034
	91.329				-53.506								129.153				72.572								92.252				-73.801
	95.941				-54.429								132.843				71.342								96.865				-81.182
	97.786				-53.506								129.153				73.802								98.71				-82.104
	98.709				-56.274								135.303				77.492								100.555				-83.027
	100.554				-55.351								135.303				81.182								101.477				-83.027
	100.554				-55.351								147.603				89.792								100.555				-82.104
	104.244				-49.816								158.673				97.172								100.555				-83.949
	107.012				-50.739								161.133				99.632								103.322				-81.182
	107.012				-50.739								159.903				99.632								102.4				-80.259
	108.857				-53.506								168.513				102.092								102.4				-76.569
	115.314				-47.971								177.124				105.782								102.4				-77.491
	116.237				-45.204								179.584				108.242								104.245				-76.569
	114.392				-38.746								188.194				115.623								107.935				-78.414
	0					0							0					0							0					0
	-2.46					3.075							0					0							1.384					-0.692
	-1.23					3.69							2.46					0							3.46					-5.535
	-2.46					3.69							11.07					0							11.071					-13.838
	-3.075					2.46							12.3					-1.23							11.762					-15.222
	-1.845					3.075							13.53					1.23							12.454					-13.146
	-4.305					3.69							13.53					0							11.762					-13.146
	-1.845					5.535							15.99					-3.69							15.222					-15.222
	-1.845					6.15							17.221					-3.69							17.298					-15.222
	-2.46					6.765							17.221					-7.38							17.989					-17.298
	-1.845					6.765							18.451					-11.07							29.752					-26.292
	-1.23					7.38							20.911					-14.761							31.135					-27.676
	-1.845					7.38							23.371					-13.53							33.903					-28.368
	-1.23					7.38							24.601					-17.221							36.67					-29.06
	-1.23					7.995							24.601					-20.911							38.746					-31.135
	0					7.995							24.601					-20.911							43.589					-34.595
	0.615					9.225							23.371					-19.681							47.049					-36.67
	1.845					9.84							23.371					-19.681							49.816					-37.362
	2.46					9.84							23.371					-25.831							53.276					-37.362
	2.46					9.84							20.911					-25.831							53.276					-38.746
	2.46					11.07							22.141					-23.371							55.351					-43.589
	4.921					13.53							22.141					-22.141							56.735					-44.281
	4.921					13.53							22.141					-18.451							56.735					-44.973
	4.921					13.53							22.141					-17.221							58.119					-47.049
	6.766					13.53							19.681					-9.84							58.811					-47.741
	7.996					13.53							23.371					-7.38							61.578					-50.508
	8.611					12.915							25.831					-6.15							62.962					-53.276
	11.071					13.53							27.061					-3.69							67.805					-49.124
	12.916					15.99							27.061					-3.69							66.422					-49.124
	14.761					20.911							28.291					-3.69							67.805					-51.2
	17.221					21.526							28.291					-3.69							68.497					-52.584
	17.836					35.056							30.751					-3.69							69.881					-55.351
	19.681					35.056							31.981					-3.69							67.805					-53.276
	20.296					39.361							31.981					-3.69							67.114					-55.351
	21.526					40.591							34.441					-2.46							67.114					-55.351
	25.831					41.821							34.441					-1.23							61.578					-57.427
	27.061					41.206							36.901					2.46							62.962					-61.578
	29.521					40.591							40.591					11.07							63.654					-63.654
	29.521					41.821							46.741					11.07							62.962					-65.038
	36.901					35.671							54.121					13.53							58.811					-71.265
	38.131					37.516							55.351					14.76							58.811					-72.649
	40.591					37.516							61.501					15.99							59.503					-75.416
	41.821					36.901							62.731					24.6							59.503					-74.724
	43.051					38.131							61.501					25.83							56.043					-80.259
	43.666					43.051							62.731					22.14							53.968					-81.643
	44.281					42.436							70.112					15.99							53.276					-82.335
	44.896					43.051							76.262					11.07							53.276					-81.643
	44.281					43.666							78.722					8.61							49.816					-82.335
	43.666					45.511							79.952					7.38							47.741					-84.411
	43.051					47.971							87.332					8.61							47.049					-85.103
	44.281					50.431							89.792					7.38							42.206					-91.33
	45.511					54.736							95.942					4.92							42.206					-92.021
	43.666					57.811							104.552					4.92							43.589					-92.021
	46.126					59.656							107.012					3.69							43.589					-92.713
	47.971					60.271							105.782					1.23							47.049					-93.405
	52.276					60.886							104.552					-3.69							62.27					-87.87
	52.276					65.191							113.162					-6.15							68.497					-80.951
	52.276					65.191							114.392					-7.38							70.573					-78.876
	53.506					67.651							115.622					-7.38							71.957					-76.8
	53.506					64.576							120.542					-9.84							72.649					-74.724
	52.276					59.656							121.772					-8.61							70.573					-79.567
	51.046					57.811							120.542					-8.61							69.881					-80.259
	51.046					44.281							123.003					-12.3							71.957					-77.492
	51.661					46.126							123.003					-7.38							73.341					-74.724
	54.121					40.591							123.003					-8.61							76.108					-71.957
	55.966					42.436							124.233					-3.69							76.108					-71.957
	57.812					43.666							121.772					2.46							78.184					-71.957
	58.427					44.281							126.693					13.53							82.335					-70.573
	59.657					46.126							126.693					15.99							85.103					-69.189
	63.347					49.816							129.153					15.99							85.795					-69.189
	63.347					49.816							125.463					14.76							87.87					-69.189
	66.422					53.506							134.073					14.76							89.946					-67.805
	66.422					56.581							137.763					11.07							87.87					-70.573
	66.114					54.429							131.613					13.53							89.946					-69.881
	66.422					57.811							127.923					6.15							87.87					-71.265
	65.807					59.041							134.073					1.23							87.87					-71.265
	64.577					60.886							132.843					-7.38							89.254					-71.265
	65.192					60.886							131.613					-8.61							88.562					-70.573
	62.732					61.501							132.843					-9.84							89.254					-71.265
	63.347					63.346							136.533					-9.84							89.946					-70.573
	0						0						0						0						0						0
	-2.46						3.075						1.23						2.46						-0.691						-2.768
	-1.23						2.46						3.69						6.15						4.152						-7.611
	-0.615						3.075						6.15						7.38						4.844						-8.303
	0.615						3.075						7.38						9.84						5.536						-12.454
	3.075						3.075						7.38						9.84						6.919						-13.146
	4.305						3.69						7.38						15.99						6.227						-15.913
	6.15						4.305						11.07						18.45						6.227						-20.065
	8.61						4.92						12.3						18.45						4.844						-15.913
	8.61						5.535						11.07						24.601						3.46						-13.146
	9.225						6.15						13.53						24.601						2.076						-13.838
	11.07						5.535						12.3						35.671						2.076						-14.53
	9.84						7.995						17.22						31.981						3.46						-17.297
	9.84						7.995						22.14						30.751						2.076						-17.297
	11.07						9.225						28.29						20.911						4.844						-20.757
	9.225						10.455						30.75						24.601						5.536						-15.222
	4.92						12.915						30.75						28.291						3.46						-17.989
	6.765						14.145						31.98						30.751						2.768						-18.681
	7.995						15.375						31.98						33.211						2.768						-21.449
	10.455						15.99						30.75						41.821						2.768						-20.757
	13.53						15.99						28.29						51.661						-0.691						-15.222
	14.145						15.375						28.29						51.661						-0.691						-16.605
	16.605						14.76						28.29						52.891						-3.459						-15.222
	19.065						15.375						25.83						55.351						-3.459						-14.53
	20.91						15.375						24.6						60.271						-2.767						-11.762
	24.6						15.99						27.06						60.271						-6.227						-6.919
	25.83						16.605						25.83						65.191						-6.227						-6.919
	26.445						16.605						25.83						70.111						-7.61						-2.076
	27.675						16.605						19.68						79.952						-6.918						3.459
	28.29						15.99						19.68						81.182						-3.459						4.843
	28.905						15.99						19.68						81.182						-0.691						7.611
	30.75						14.76						20.91						77.492						-0.691						5.535
	31.98						15.375						23.37						84.872						0.692						-2.768
	35.671						17.22						25.83						86.102						5.536						-13.146
	38.746						17.835						29.52						89.792						4.844						-15.222
	36.901						17.22						38.131						91.022						5.536						-21.449
	43.051						17.835						46.741						88.562						9.687						-25.6
	45.511						16.605						55.351						86.102						11.763						-33.211
	46.126						16.605						55.351						81.182						12.454						-34.594
	46.741						16.605						55.351						77.492						22.833						-44.973
	52.276						19.065						55.351						75.032						26.292						-42.205
	54.121						19.68						51.661						66.421						24.216						-38.054
	55.966						20.295						52.891						59.041						25.6						-37.362
	57.196						22.755						52.891						59.041						26.984						-37.362
	59.041						18.45						52.891						61.501						29.06						-29.059
	59.041						19.68						59.041						62.731						31.827						-27.676
	59.656						20.91						61.501						65.191						33.903						-25.6
	62.116						20.91						63.961						70.111						33.211						-23.524
	60.271						19.68						65.191						68.881						33.211						-22.832
	59.656						19.68						65.191						73.802						32.519						-22.14
	59.656						18.45						65.191						76.262						30.443						-16.605
	59.041						15.99						66.421						76.262						31.827						-13.838
	57.811						15.375						75.031						78.722						30.443						-12.454
	56.581						10.455						77.491						79.952						35.979						-12.454
	56.581						7.38						83.641						83.642						37.362						-13.146
	58.426						3.69						87.332						82.412						40.822						-11.07
	59.041						1.845						91.022						79.952						42.206						-5.535
	59.041						-1.23						95.942						83.642						40.13						2.768
	59.656						-3.69						98.402						82.412						42.897						4.151
	60.886						-6.15						98.402						81.182						47.741						3.459
	61.501						-8.61						102.092						72.572						53.276						2.076
	62.116						-9.225						105.782						76.262						59.503						2.768
	62.731						-11.685						102.092						71.341						57.427						3.459
	64.576						-9.84						102.092						72.572						62.962						5.535
	64.576						-10.455						102.092						75.032						62.962						4.151
	65.806						-10.455						102.092						67.651						65.038						2.076
	66.421						-11.685						100.862						66.421						66.422						-0.692
	68.266						-11.685						102.092						68.881						69.189						-1.384
	67.651						-10.455						103.322						68.881						66.422						0
	65.806						-7.38						102.092						60.271						73.341						-1.384
	67.036						-7.995						103.322						61.501						79.568						-2.076
	67.651						-8.61						103.322						61.501						79.568						-3.459
	68.881						-8.61						105.782						62.731						80.951						-4.843
	70.111						-7.995						105.782						63.961						79.568						-4.151
	70.726						-11.07						103.322						62.731						83.027						-13.146
	71.956						-11.07						110.702						66.421						89.254						-16.605
	71.956						-9.225						118.082						73.802						92.022						-15.913
	74.416						-7.38						119.312						75.032						93.405						-14.53
	74.416						-7.38						121.772						77.492						94.097						-13.146
	75.031						-7.38						121.772						78.722						94.097						-13.146
	0							0					0							0					0							0
	3.075							0.615					7.381							-1.23					-6.227							5.535
	6.15							4.92					9.841							1.23					-8.303							5.535
	8.61							4.92					9.841							1.23					-15.914							13.492
	7.995							5.535					12.301							1.23					-25.6							21.449
	9.225							5.535					13.531							0					-29.406							27.33
	10.455							6.15					13.531							4.92					-31.135							30.097
	12.3							6.15					17.221							6.15					-28.022							34.248
	12.915							6.15					17.221							6.15					-27.676							35.632
	11.685							6.15					18.451							6.15					-21.103							31.481
	13.53							6.15					17.221							6.15					-10.609							10.84
	14.145							6.15					24.601							4.92					-9.687							8.072
	14.145							5.535					27.061							-1.23					-6.919							4.382
	13.53							5.535					34.441							-1.23					5.996							-2.076
	7.995							7.38					38.131							-2.46					11.531							-4.843
	9.84							7.38					38.131							-2.46					11.531							-4.843
	11.07							7.38					39.361							2.46					13.376							-7.611
	11.685							8.61					43.051							4.92					16.144							-10.378
	13.53							9.84					45.511							1.23					18.911							-13.146
	15.375							12.3					49.201							3.69					19.834							-17.758
	15.375							12.3					56.581							4.92					19.834							-23.294
	15.99							12.3					59.042							7.38					16.144							-16.836
	17.22							12.3					61.502							9.84					17.066							-18.681
	17.22							12.3					60.272							7.38					18.911							-20.526
	20.295							12.3					60.272							7.38					17.066							-20.526
	23.37							12.915					61.502							4.92					16.144							-14.991
	25.215							13.53					63.962							3.69					12.454							-8.533
	27.06							10.455					65.192							4.92					4.151							-3.921
	30.136							10.455					66.422							4.92					-11.532							8.072
	31.366							9.225					65.192							6.15					-11.532							8.995
	31.366							9.225					65.192							6.15					-11.532							12.685
	31.981							9.225					67.652							3.69					-14.299							16.375
	31.981							9.225					67.652							4.92					-18.912							20.065
	36.286							9.84					70.112							4.92					-21.68							20.065
	37.516							9.84					75.032							2.46					-26.292							21.91
	43.051							9.84					76.262							2.46					-24.447							20.987
	49.201							10.455					73.802							4.92					-22.602							20.065
	59.656							9.84					75.032							4.92					-22.602							19.142
	62.116							9.84					73.802							3.69					-21.68							16.375
	67.036							10.455					73.802							3.69					-19.834							15.452
	71.956							12.3					81.182							3.69					-20.757							17.297
	79.951							11.685					78.722							3.69					-19.834							15.452
	83.027							12.915					76.262							6.15					-22.602							18.22
	87.332							11.07					68.882							8.61					-23.525							19.142
	86.717							11.07					67.652							9.84					-23.525							22.832
	84.872							11.685					63.962							11.07					-29.06							31.135
	76.261							14.145					63.962							12.3					-29.982							31.135
	78.721							12.915					60.272							15.99					-29.982							31.135
	83.642							9.84					60.272							15.99					-26.292							26.522
	89.177							6.15					61.502							15.99					-19.834							24.677
	91.637							3.69					62.732							15.99					-17.067							20.065
	92.252							3.69					65.192							14.76					0.461							11.762
	93.482							3.69					66.422							17.22					5.074							9.917
	96.557							2.46					67.652							15.99					5.996							8.995
	97.787							0.615					70.112							14.76					7.841							7.15
	100.247							0					76.262							13.53					10.609							3.459
	103.322							-0.615					77.492							12.3					14.299							-0.231
	107.012							-1.23					82.412							12.3					17.066							-2.998
	109.472							-1.845					84.872							12.3					19.834							-14.068
	112.547							-0.615					84.872							13.53					20.756							-16.836
	114.392							0.615					86.102							11.07					21.679							-17.758
	114.392							0					87.332							11.07					21.679							-18.681
	110.702							1.23					91.022							11.07					22.601							-17.758
	105.167							1.845					91.022							11.07					27.214							-17.758
	107.012							1.845					98.402							11.07					28.136							-18.681
	107.012							3.075					99.632							12.3					28.136							-19.604
	98.402							5.535					100.862							12.3					29.981							-21.449
	96.557							7.995					104.552							11.07					31.827							-23.294
	91.637							17.22					105.782							12.3					32.749							-27.906
	91.022							21.525					102.092							12.3					34.594							-36.209
	85.487							22.755					103.322							14.76					36.439							-41.744
	85.487							22.755					103.322							14.76					36.439							-44.511
	84.257							23.37					103.322							17.22					36.439							-44.511
	81.796							22.755					103.322							19.68					36.439							-44.511
	81.181							25.215					107.012							19.68					39.207							-48.202
	81.796							25.215					108.242							22.14					40.129							-49.124
	83.642							23.37					99.632							22.14					41.052							-50.047
	89.177							16.605					100.862							24.601					42.897							-56.504
	91.637							10.455					99.632							27.061					42.897							-57.427
	92.252							6.15					102.092							28.291					41.052							-58.349
	0								0				0								0				0								0
	3.075								1.845				8.61								-6.15				0.692								-0.691
	4.305								3.69				9.84								-8.611				1.384								-0.691
	3.69								4.92				7.38								-11.071				2.076								-1.383
	5.535								8.61				7.38								-11.071				2.768								-1.383
	6.15								8.61				11.07								-11.071				3.46								-2.767
	6.15								8.61				11.07								-9.841				3.46								-4.151
	7.38								10.455				11.07								-12.301				3.46								-2.767
	9.225								11.685				11.07								-8.611				4.151								-3.459
	10.455								12.915				11.07								-7.381				4.843								-4.151
	12.301								13.53				18.45								-4.92				0.692								-4.843
	14.146								14.145				18.45								0				0.692								-4.843
	14.761								15.375				25.831								-1.23				2.076								-4.843
	16.606								16.605				25.831								1.23				2.076								-5.535
	18.451								17.835				31.981								-1.23				4.151								-5.535
	19.066								20.295				31.981								2.46				3.46								-11.07
	23.371								30.136				33.211								-1.23				4.151								-17.297
	25.216								35.671				36.901								-1.23				4.151								-21.448
	25.831								38.131				40.591								-2.46				2.768								-22.14
	26.446								39.361				46.741								-6.15				2.076								-20.064
	26.446								44.281				57.811								-11.071				2.768								-20.756
	28.291								45.511				59.041								-13.531				1.384								-19.372
	33.826								42.436				67.651								-17.221				0.692								-18.681
	35.056								43.051				75.031								-19.681				2.076								-17.297
	34.441								40.591				68.881								-19.681				2.076								-14.529
	37.516								41.821				70.111								-19.681				0								-13.145
	41.821								42.436				67.651								-19.681				-1.384								-12.454
	43.051								41.821				67.651								-18.451				1.384								-15.913
	43.051								41.821				66.421								-18.451				4.151								-15.913
	43.051								41.206				72.571								-18.451				4.151								-14.529
	44.896								42.436				70.111								-19.681				4.843								-14.529
	40.591								38.746				71.341								-20.911				6.227								-13.837
	39.976								37.516				68.881								-25.831				4.843								-13.145
	39.976								37.516				68.881								-25.831				4.151								-13.837
	43.051								36.286				66.421								-25.831				6.919								-8.302
	38.746								35.671				63.961								-29.521				6.227								-8.302
	38.746								31.366				62.731								-31.981				6.227								-8.302
	38.746								26.446				61.501								-29.521				6.227								-8.994
	39.361								24.601				52.891								-38.131				5.535								-9.686
	40.591								23.37				54.121								-38.131				4.843								-11.762
	43.051								14.76				56.581								-39.361				5.535								-10.378
	43.666								15.375				52.891								-44.281				6.227								-9.686
	44.896								16.605				52.891								-44.281				6.227								-10.378
	44.281								14.145				55.351								-43.051				5.535								-13.145
	49.816								11.685				52.891								-44.281				5.535								-13.837
	52.276								11.07				61.501								-40.591				4.843								-15.913
	52.276								6.765				67.651								-30.751				3.46								-16.605
	55.966								5.535				67.651								-30.751				3.46								-18.681
	59.041								3.69				65.191								-33.211				4.151								-21.448
	62.116								2.46				63.961								-30.751				8.995								-20.756
	65.192								-0.615				65.191								-30.751				11.762								-21.448
	65.807								-3.69				71.341								-33.211				13.146								-21.448
	67.037								-6.15				67.651								-31.981				12.454								-22.14
	67.037								-11.685				68.881								-30.751				12.454								-20.756
	70.112								-12.915				67.651								-29.521				12.454								-20.756
	71.957								-15.375				68.881								-29.521				12.454								-20.064
	70.112								-16.605				60.271								-38.131				12.454								-19.372
	70.727								-18.45				60.271								-39.361				11.762								-16.605
	71.957								-19.68				57.811								-38.131				11.762								-18.681
	73.802								-20.91				59.041								-38.131				12.454								-18.681
	75.032								-22.14				65.191								-34.441				12.454								-13.837
	73.802								-21.525				62.731								-38.131				11.762								-13.837
	77.492								-25.215				63.961								-35.671				11.762								-15.913
	81.182								-27.06				62.731								-41.821				11.07								-16.605
	82.412								-31.981				63.961								-38.131				11.762								-18.681
	82.412								-33.211				63.961								-36.901				13.146								-21.448
	83.642								-36.901				63.961								-34.441				15.222								-23.524
	82.412								-37.516				65.191								-36.901				14.53								-26.291
	81.797								-38.131				61.501								-41.821				14.53								-26.983
	81.797								-39.976				61.501								-46.741				15.913								-26.983
	83.027								-41.821				62.731								-49.201				17.297								-28.367
	84.257								-42.436				61.501								-49.201				19.373								-28.367
	84.872								-44.281				59.041								-50.431				20.757								-29.059
	84.257								-46.741				65.191								-50.431				21.449								-29.751
	85.487								-44.896				66.421								-51.661				22.832								-26.983
	86.102								-51.046				66.421								-55.351				22.14								-28.367
	83.642								-57.811				71.341								-55.351				22.14								-31.135
	84.257								-63.961				70.111								-55.351				26.984								-29.059
	86.102								-71.341				68.881								-55.351				28.367								-28.367
	86.102								-71.341				70.111								-51.661				31.827								-28.367
	0									0			0									0			0									0
	0									0			0									-9.84			0.461									1.845
	1.845									1.845			2.46									-9.84			1.845									3.229
	7.38									1.845			2.46									-9.84			4.613									2.307
	9.225									1.845			4.92									-9.84			5.074									2.768
	11.07									3.69			6.15									-11.07			5.997									3.69
	23.062									5.535			6.15									-11.07			6.919									5.074
	28.598									3.69			8.61									-11.07			11.993									15.222
	28.598									2.767			8.61									-11.07			12.915									20.757
	32.288									0			11.07									-11.07			13.377									24.908
	34.133									-4.613			11.07									-12.3			14.299									27.215
	35.055									-5.535			14.76									-12.3			15.222									29.521
	38.745									-6.458			15.99									-15.99			18.45									33.211
	40.59									-6.458			19.68									-15.99			19.373									36.44
	41.513									-6.458			20.911									-15.99			19.834									37.362
	47.97									-7.38			24.601									-15.99			23.063									37.824
	49.815									-8.303			27.061									-18.45			25.369									39.207
	50.738									-12.916			28.291									-14.76			26.292									39.669
	57.196									-14.761			30.751									-14.76			29.521									39.669
	64.576									-15.683			31.981									-14.76			30.904									40.591
	66.421									-17.528			31.981									-14.76			33.211									40.13
	71.033									-18.451			34.441									-14.76			36.44									37.362
	71.033									-18.451			36.901									-14.76			38.746									38.285
	71.033									-18.451			36.901									-14.76			39.668									38.746
	71.033									-17.528			39.361									-18.45			41.975									39.669
	71.033									-16.606			40.591									-18.45			41.975									40.591
	72.878									-13.838			45.511									-20.91			44.742									41.052
	73.801									-13.838			50.431									-20.91			42.436									42.436
	74.723									-12.916			51.661									-19.68			43.82									42.436
	78.414									-10.148			52.891									-23.37			52.584									44.281
	82.104									-11.071			51.661									-15.99			56.735									44.281
	86.716									-9.225			55.351									-19.68			59.964									42.897
	88.561									-8.303			57.811									-25.83			63.193									44.742
	90.406									-8.303			61.501									-24.6			63.654									43.359
	93.174									-6.458			61.501									-18.45			65.038									44.281
	97.786									-4.613			62.731									-11.07			66.421									46.126
	99.631									-1.845			59.041									-7.38			69.65									44.742
	100.554									0			57.811									-3.69			69.189									45.204
	104.244									0.922			57.811									-1.23			65.499									42.897
	100.554									2.767			57.811									1.23			71.034									42.897
	102.399									2.767			57.811									1.23			75.647									43.82
	103.322									3.69			57.811									0			77.492									42.897
	105.167									5.535			61.501									-1.23			78.414									41.975
	106.089									7.38			63.961									-1.23			80.259									41.052
	107.012									7.38			68.881									-1.23			83.027									39.207
	106.089									11.07			68.881									0			86.717									40.13
	107.012									11.992			70.111									-1.23			88.562									40.13
	108.857									12.915			73.802									-3.69			89.484									38.285
	109.779									13.837			73.802									-6.15			90.407									35.517
	108.857									15.682			72.572									-6.15			95.942									32.75
	107.012									16.605			75.032									-6.15			97.787									29.06
	108.857									17.528			73.802									-2.46			100.555									28.137
	112.547									19.373			73.802									-2.46			101.477									27.215
	113.469									18.45			73.802									4.92			102.4									25.37
	115.314									19.373			73.802									12.301			104.245									23.525
	118.082									19.373			75.032									12.301			107.935									24.447
	120.849									22.14			68.881									19.681			112.547									24.447
	117.159									25.83			68.881									19.681			114.392									24.447
	113.469									29.52			67.651									23.371			110.702									24.447
	116.237									30.443			67.651									22.141			110.702									24.447
	117.159									30.443			65.191									22.141			110.702									23.525
	118.082									31.365			68.881									19.681			109.78									24.447
	118.082									30.443			68.881									17.221			108.857									24.447
	118.082									31.365			72.572									14.761			108.857									24.447
	118.082									32.288			75.032									11.071			108.857									23.525
	118.082									32.288			75.032									12.301			109.78									20.757
	119.927									34.133			77.492									9.841			114.392									19.834
	121.772									36.9			77.492									11.071			115.315									17.067
	119.004									38.745			77.492									9.841			115.315									15.222
	116.237									38.745			84.872									8.611			114.392									8.764
	114.392									35.055			86.102									9.841			113.47									5.997
	117.159									35.978			83.642									12.301			111.625									3.229
	118.082									35.978			79.952									19.681			115.315									1.384
	116.237									32.288			81.182									20.911			118.082									-0.461
	116.237									32.288			81.182									22.141			118.082									-3.229
	119.004									31.365			79.952									23.371			118.082									-4.151
	119.004									31.365			82.412									24.601			119.005									-5.074
	123.617									30.443			83.642									25.831			119.927									-5.996
	123.617									29.52			84.872									29.521			123.618									-7.841
	126.384									28.598			86.102									31.981			123.618									-7.841
	0										0		0										0		0										0
	1.23										0		-1.23										1.23		0										0
	3.075										0		-1.23										1.23		0.923										-2.767
	3.69										-0.615		3.69										3.69		2.768										-1.845
	4.921										-0.615		3.69										8.61		3.69										-1.845
	6.151										-1.23		3.69										7.38		3.69										-1.845
	6.766										-1.23		3.69										12.3		4.613										-2.767
	7.381										-1.23		4.92										9.84		4.613										-2.767
	10.456										-3.075		4.92										12.3		4.613										-6.457
	14.146										-3.075		8.61										19.68		4.613										-5.535
	14.761										-4.305		8.61										19.68		4.613										-4.612
	16.606										-5.535		11.07										29.52		4.613										-4.612
	23.371										-6.765		11.07										27.06		4.613										-4.612
	24.601										-6.765		12.3										30.75		4.613										-4.612
	27.061										-4.92		13.53										27.06		4.613										-4.612
	27.676										-1.845		14.76										31.98		5.535										-4.612
	28.906										-3.075		17.22										31.98		6.458										-4.612
	31.981										-3.69		19.68										28.29		7.38										-3.69
	33.826										-6.765		23.371										29.52		7.38										-2.767
	38.746										-7.38		23.371										29.52		9.225										-2.767
	38.746										-7.38		24.601										30.75		11.07										-1.845
	40.591										-8.61		25.831										33.21		11.993										-0.922
	41.206										-9.225		27.061										34.44		12.915										-0.922
	41.206										-9.84		28.291										34.44		13.838										-0.922
	41.206										-10.455		28.291										35.67		13.838										0.923
	44.281										-14.145		28.291										35.67		5.535										8.303
	46.741										-16.605		28.291										35.67		5.535										8.303
	47.356										-17.835		29.521										35.67		5.535										8.303
	50.431										-21.525		31.981										36.9		6.458										8.303
	49.201										-26.446		34.441										38.13		6.458										8.303
	48.586										-29.521		35.671										36.9		6.458										8.303
	51.661										-38.131		36.901										36.9		6.458										8.303
	55.967										-45.511		39.361										39.36		6.458										8.303
	55.967										-48.586		39.361										39.36		6.458										7.381
	57.197										-50.431		40.591										40.59		6.458										5.535
	60.272										-52.891		41.821										40.59		6.458										4.613
	60.887										-52.276		44.281										40.59		7.38										2.768
	65.807										-53.506		44.281										40.59		8.303										2.768
	68.267										-53.506		49.201										45.511		8.303										2.768
	68.267										-58.426		49.201										44.281		11.07										3.69
	70.112										-62.116		49.201										41.82		9.225										2.768
	73.187										-63.346		49.201										43.05		8.303										1.845
	77.492										-60.886		50.431										44.281		8.303										0.923
	79.337										-60.271		51.661										45.511		8.303										0.923
	84.872										-56.581		50.431										44.281		8.303										0.923
	91.022										-47.356		51.661										43.05		8.303										0.923
	100.247										-38.131		51.661										43.05		8.303										0
	100.247										-30.136		51.661										41.82		8.303										0
	102.707										-23.985		54.121										43.05		11.07										-1.845
	100.862										-19.68		54.121										43.05		11.07										-1.845
	99.017										-15.99		51.661										41.82		10.148										2.768
	99.017										-12.915		54.121										43.05		9.225										9.226
	89.792										-3.69		56.581										44.281		13.838										10.148
	87.947										-2.46		59.041										44.281		13.838										9.226
	89.792										-1.845		59.041										44.281		13.838										8.303
	90.407										-1.845		61.501										46.741		14.761										7.381
	86.717										-4.92		61.501										46.741		14.761										9.226
	86.102										-7.38		63.961										46.741		13.838										11.071
	94.712										-13.53		71.341										46.741		12.915										10.148
	95.942										-14.145		72.571										40.59		12.915										10.148
	95.942										-15.375		81.182										43.05		11.993										6.458
	95.942										-15.375		82.412										44.281		8.303										4.613
	99.632										-17.22		82.412										43.05		8.303										4.613
	102.707										-20.91		82.412										40.59		6.458										5.535
	103.322										-21.525		84.872										38.13		6.458										5.535
	103.322										-20.91		86.102										35.67		6.458										5.535
	107.627										-23.985		81.182										33.21		6.458										7.381
	108.858										-27.061		73.802										29.52		7.38										8.303
	108.858										-31.366		73.802										25.83		7.38										9.226
	108.858										-36.901		73.802										24.6		8.303										9.226
	108.858										-36.901		75.032										19.68		9.225										9.226
	110.088										-38.746		76.262										17.22		9.225										7.381
	108.243										-40.591		77.492										14.76		10.148										7.381
	109.473										-41.206		77.492										13.53		10.148										6.458
	109.473										-43.051		77.492										12.3		10.148										3.69
	111.933										-44.281		77.492										9.84		12.915										2.768
	115.008										-42.436		78.722										8.61		13.838										3.69
	113.778										-43.666		82.412										3.69		14.761										3.69
	113.778										-44.281		84.872										0		13.838										6.458
	113.163										-43.666		86.102										-6.15		13.838										7.381
	siEndoA3 - Exp #1												siEndoA3 - Exp #2												siEndoA3 - Exp #3
		Track 1	Track 2	Track 3	Track 4	Track 5	Track 6	Track 7	Track 8	Track 9	Track 10			Track 1	Track 2	Track 3	Track 4	Track 5	Track 6	Track 7	Track 8	Track 9	Track 10			Track 1	Track 2	Track 3	Track 4	Track 5	Track 6	Track 7	Track 8	Track 9	Track 10
	X (µm)	Y (µm)	Y (µm)	Y (µm)	Y (µm)	Y (µm)	Y (µm)	Y (µm)	Y (µm)	Y (µm)	Y (µm)		X (µm)	Y (µm)	Y (µm)	Y (µm)	Y (µm)	Y (µm)	Y (µm)	Y (µm)	Y (µm)	Y (µm)	Y (µm)		X (µm)	Y (µm)	Y (µm)	Y (µm)	Y (µm)	Y (µm)	Y (µm)	Y (µm)	Y (µm)	Y (µm)	Y (µm)
	0	0											0	0											0	0
	0.615	1.845											0	0											4.843	-0.691
	0.615	2.46											0	0											5.535	-0.691
	0.615	3.69											0	0											10.378	0.692
	1.23	4.305											2.46	0											13.146	-0.691
	0.615	4.92											2.46	2.46											13.146	-0.691
	1.845	6.766											4.92	7.38											20.756	-2.767
	1.845	7.381											4.92	9.84											22.832	-2.075
	3.075	9.226											4.92	9.84											24.908	0.692
	3.69	9.841											4.92	9.84											26.292	-6.918
	4.305	9.841											4.92	9.84											26.292	-9.686
	4.305	8.611											4.92	11.07											27.675	-14.529
	6.15	8.611											4.92	12.3											28.367	-15.913
	6.15	6.151											6.15	13.53											29.059	-22.14
	8.61	9.226											7.38	14.76											30.443	-23.524
	10.455	11.686											7.38	14.76											31.135	-26.291
	11.07	13.531											7.38	14.76											31.827	-29.059
	11.685	12.301											7.38	14.76											34.594	-29.059
	12.915	12.301											6.15	14.76											37.362	-30.443
	15.375	17.221											7.38	22.141											36.67	-30.443
	15.99	19.066											7.38	23.371											40.129	-32.518
	16.605	20.911											6.15	24.601											40.821	-33.902
	17.22	22.141											9.84	28.291											43.589	-36.67
	17.22	23.371											11.07	29.521											43.589	-37.362
	17.835	25.216											11.07	30.751											46.356	-38.745
	18.45	25.831											11.07	30.751											47.048	-38.745
	19.065	28.291											12.3	28.291											49.816	-38.745
	21.525	31.366											12.3	28.291											44.972	-40.129
	21.525	30.751											12.3	29.521											47.74	-41.513
	22.755	31.366											12.3	29.521											44.281	-41.513
	22.755	31.366											15.99	27.061											44.281	-42.205
	22.755	31.366											17.22	25.831											43.589	-43.589
	22.14	32.596											17.22	24.601											43.589	-43.589
	24.6	32.596											15.99	23.371											42.897	-43.589
	25.215	34.441											19.68	19.681											42.205	-44.972
	25.215	34.441											19.68	18.451											42.205	-45.664
	25.215	35.056											19.68	17.221											42.205	-46.356
	27.675	37.516											19.68	17.221											38.054	-51.199
	27.675	37.516											20.91	18.451											45.664	-46.356
	28.29	39.361											20.91	15.99											46.356	-44.972
	28.29	39.976											22.14	17.221											48.432	-43.589
	29.52	41.821											23.37	17.221											47.74	-46.356
	29.52	42.436											25.83	17.221											48.432	-44.972
	30.75	46.741											29.521	22.141											55.351	-38.745
	31.365	49.201											29.521	25.831											67.113	-33.21
	32.595	51.046											30.751	25.831											65.037	-35.978
	34.44	57.196											31.981	25.831											66.421	-38.053
	35.055	56.581											33.211	25.831											68.497	-35.286
	36.285	62.732											35.671	25.831											71.264	-31.135
	36.9	65.192											36.901	25.831											71.264	-31.135
	38.13	71.342											36.901	25.831											80.951	-24.216
	39.36	73.187											40.591	25.831											78.875	-24.216
	40.591	79.952											40.591	24.601											84.41	-21.448
	39.976	82.412											41.821	22.141											84.41	-19.372
	41.206	83.642											41.821	20.911											81.643	-20.064
	41.821	86.717											43.051	19.681											81.643	-20.064
	43.051	89.792											43.051	18.451											77.491	-18.681
	44.896	94.097											45.511	17.221											75.416	-18.681
	45.511	94.097											45.511	17.221											74.724	-18.681
	45.511	94.097											44.281	18.451											74.032	-20.064
	47.971	95.942											46.741	18.451											74.724	-18.681
	44.896	91.637											49.201	18.451											74.032	-17.989
	45.511	91.637											49.201	18.451											74.724	-11.762
	44.281	90.407											46.741	18.451											74.724	-11.07
	44.281	90.407											45.511	18.451											75.416	-13.145
	44.896	92.867											47.971	17.221											76.107	-8.994
	46.741	97.172											51.661	17.221											76.107	-7.61
	47.356	98.402											52.891	17.221											78.183	-8.994
	47.356	98.402											52.891	19.681											78.183	-6.918
	49.816	104.552											51.661	19.681											76.799	-4.843
	51.046	106.397											47.971	19.681											78.875	-3.459
	51.046	106.397											47.971	19.681											81.643	2.768
	51.046	107.012											49.201	20.911											81.643	2.768
	51.046	108.242											50.431	22.141											89.253	4.152
	52.276	108.857											50.431	22.141											89.945	2.768
	52.891	110.703											50.431	20.911											91.329	3.46
	54.736	111.318											51.661	20.911											85.102	2.076
	55.351	113.163											54.121	19.681											88.561	2.076
	54.736	115.008											54.121	18.451											87.87	0
	54.736	114.393											54.121	18.451											79.567	-4.843
	0		0										0		0										0		0
	-0.923		0.923										3.69		-4.92										0		0
	-1.845		5.536										7.38		-3.69										0.922		0
	0		8.303										13.531		-2.46										2.767		0
	-0.923		5.536										19.681		-2.46										4.612		0
	2.768		8.303										24.601		-2.46										4.612		0
	3.69		9.226										25.831		0										5.535		0
	3.69		9.226										28.291		1.23										7.38		0
	3.69		9.226										30.751		3.69										9.225		0
	3.69		9.226										30.751		3.69										10.147		0
	3.69		9.226										30.751		4.92										11.07		-0.923
	3.69		9.226										33.211		8.61										11.07		-0.923
	3.69		8.303										34.441		9.84										11.07		-0.923
	4.613		7.381										35.671		11.07										16.605		0.922
	9.225		9.226										39.361		12.3										35.055		12.915
	9.225		9.226										44.281		14.76										35.055		12.915
	9.225		9.226										46.741		15.99										35.055		13.838
	9.225		8.303										50.431		15.99										35.978		15.683
	9.225		7.381										54.121		15.99										35.978		17.528
	10.148		11.993										54.121		15.99										35.978		18.45
	10.148		10.148										54.121		15.99										35.978		18.45
[truncated: 1,829 more rows]

## Sheet: Supplementary Figure 1
Suppl. Figure 1a		115:114	(siCtrl #2 : siCtrl #1)			116:114	(siAP2M1 #1 : siCtrl #1)			117:114	(siAP2M1 #2 : siCtrl #1)
		Protein name	Log2(ratio)	Log10(p-value)		Protein name	Log2(ratio)	Log10(p-value)		Protein name	Log2(ratio)	Log10(p-value)
		MYH9	-0.252398	-1.1549		MYH9	1.44837	-4		MYH9	1.36866	-4
		FLNA	-0.30561	-0.33517		FLNA	-0.730727	-2.13077		FLNA	-0.71762	-3.09691
		PLEC	-0.172669	-0.554551		PLEC	0.983313	-4		PLEC	0.943434	-3.52288
		ITB1	0.0133551	-0.415217		ITB1	0	-0.0814979		ITB1	-0.0399332	-0.215954
		VIME	-0.451859	-0.487049		VIME	-0.71762	-1.42251		VIME	-0.518288	-1.97062
		ACTN4	-0.970017	-0.438302		ACTN4	1.92672	-2.88606		ACTN4	1.96658	-4
		FAS	-0.0664274	-0.405718		FAS	-0.637783	-1.75696		FAS	-0.518288	-1.63827
		MYH10	-0.0266459	-0.819587		MYH10	-0.0266459	-0.0407678		MYH10	0	-0.284749
		TFR1	-0.451859	-0.374482		TFR1	1.70084	-4		TFR1	1.60782	-4
		AT1A1	-0.0797829	-0.688246		AT1A1	-0.571322	-1.57187		AT1A1	-0.212568	-1.19314
		4F2	-0.571322	-0.750802		4F2	-0.611314	-1.39469		4F2	-0.956796	-2.76955
		PYC	-0.279109	-0.284833		PYC	0.212632	-0.403293		PYC	0.704252	-0.885389
		ITA11	-0.332244	-0.0260874		ITA11	-0.797363	-2.50864		ITA11	-0.637783	-1.91009
		DSG2	-0.558092	-0.677574		DSG2	-0.318866	-0.680894		DSG2	-0.438503	-1.06048
		HS90B	-0.943416	-2.58503		HS90B	-0.0266459	-0.24306		HS90B	-0.411963	-1.07572
		HSP7C	-0.0664274	-0.182038		HSP7C	-0.0797829	-0.376544		HSP7C	-0.0531943	-0.246111
		ITA5	0.0265876	-0.489589		ITA5	0.876959	-1.40561		ITA5	0.704252	-0.664342
		HTRA1	-0.119667	-0.0684404		HTRA1	-0.757306	-1.41567		HTRA1	-0.823933	-1.36051
		ITA1	0.292311	-0.464959		ITA1	0.823831	-1.66354		ITA1	0.863701	-1.74715
		TENA	-0.212568	-0.121019		TENA	1.10286	-0.934794		TENA	1.31551	-1.14146
		CD97	-0.451859	-0.52959		CD97	1.18263	-2.72125		CD97	1.06302	-2.05061
		PTPRF	-0.465142	-0.292004		PTPRF	-1.28877	-2.4318		PTPRF	-0.876996	-1.72125
		EPHA2	-0.0266459	-0.117305		EPHA2	-0.0531943	-0.251037		EPHA2	0	-0.0932879
		L1CAM	-1.3419	-1.12901		L1CAM	-0.863809	-1.97881		L1CAM	-0.956796	-2.55284
		BGH3	-0.425269	-0.0510982		BGH3	-1.28877	-4		BGH3	-1.3288	-4
		CH60	-0.558092	-0.353792		CH60	1.12948	-3.30103		CH60	0.983313	-2.52288
		KPYM	-0.411963	-0.605899		KPYM	0.823831	-0.834756		KPYM	0.637842	-0.420559
		DAF	-0.199255	-0.102978		DAF	0.744075	-1.26043		DAF	0.677711	-1.23433
		TLN1	-0.132894	-0.391474		TLN1	-0.159396	-0.624154		TLN1	-0.172669	-1.26761
		BASI	-0.504919	-0.220187		BASI	-1.19595	-0.862963		BASI	-1.20923	-1.11407
		EF1A1	-0.252398	-0.805486		EF1A1	-0.292299	-0.467755		EF1A1	-0.531573	-0.88306
		ITA2	0.185993	-0.0830725		ITA2	0.797262	-1.36856		ITA2	0.717561	-0.993534
		ENOA	0.0265876	-0.181642		ENOA	0.0265876	-0.173148		ENOA	0.0398403	-0.200177
		BIP	0.0398403	-0.453457		BIP	1.35535	-1.77728		BIP	1.31551	-1.5391
		ITAV	-0.119667	-0.0824945		ITAV	-0.597933	-1.38091		ITAV	-0.411963	-1.37779
		ENPL	0.305562	-0.331614		ENPL	0.810566	-0.655019		ENPL	1.00985	-0.954286
		LMNA	-0.0399332	-0.104854		LMNA	0.0797024	-0.372532		LMNA	0.0398403	-0.24527
		AHNK	0.0265876	-0.0950682		AHNK	-1.27579	-3.52288		AHNK	-0.292299	-1.15677
		LRP1	0.239154	-0.787812		LRP1	0.358734	-1.30715		LRP1	0.465086	-1.81248
		TBA1A	-0.0531943	-0.00939479		TBA1A	-0.279109	-0.136856		TBA1A	-0.132894	-0.0448416
		EGFR	-0.0399332	-0.511449		EGFR	-0.0664274	-0.322576		EGFR	-0.0531943	-0.442854
		TBB5	-0.292299	-0.446238		TBB5	-0.730727	-0.561141		TBB5	-1.12942	-0.778586
		ITA3	-0.345564	-0.335452		ITA3	-0.704159	-1.49757		ITA3	-0.916753	-2.50864
		ACACA	-0.119667	-0.146423		ACACA	-0.571322	-1.67778		ACACA	-0.584674	-1.69897
		ANXA2	-0.451859	-0.463315		ANXA2	0.744075	-1.9431		ANXA2	0.571337	-1.66959
		ACLY	0.637842	-0.619608		ACLY	0.943434	-0.904831		ACLY	0.677711	-0.650528
		FOLR1	0.0265876	-0.203079		FOLR1	0.0265876	-0.329569		FOLR1	0.0133551	-0.0533513
		CD44	-0.0531943	-1.00966		CD44	-0.0266459	-0.512296		CD44	-0.0531943	-1.10347
		CTNB1	-0.0266459	-0.248644		CTNB1	-0.0399332	-0.26504		CTNB1	0	-0.0201786
		PLXB2	-0.106249	-0.413188		PLXB2	-0.159396	-0.511873		PLXB2	-0.186065	-0.604674
		FPRP	0	-0.115318		FPRP	-0.0133342	-0.0691019		FPRP	-0.0266459	-0.0286314
		ITA6	-0.132894	-0.213888		ITA6	0.624522	-1.12726		ITA6	0.664392	-1.52871
		SPTN1	0.465086	-0.461301		SPTN1	1.44837	-2.40894		SPTN1	1.64768	-3.69897
		TPM2	-0.225835	-0.149905		TPM2	0.465086	-0.497846		TPM2	0.411969	-0.512437
		IF4A1	0	-0.0141695		IF4A1	-0.0531943	-0.030258		IF4A1	-0.0531943	-0.0643416
		PRDX1	-0.0797829	-0.321027		PRDX1	-0.544771	-0.786748		PRDX1	-0.691057	-0.937794
		SPTB2	-0.279109	-0.150581		SPTB2	0.983313	-2.49485		SPTB2	0.916859	-2.14267
		1A69	-1.15618	-0.633577		1A69	-1.39517	-1.0846		1A69	-1.16942	-0.872895
		GRP75	-0.0664274	-0.308653		GRP75	0	-0.0433034		GRP75	-0.0797829	-0.354676
		MUC18	-0.491673	-0.865823		MUC18	-0.398589	-0.909389		MUC18	-0.651088	-1.14691
		NUMA1	-1.64747	-1.60555		NUMA1	-0.239226	-0.146545		NUMA1	-0.132894	-0.0928575
		AT2A2	-0.159396	-0.00296329		AT2A2	-0.67761	-1.23508		AT2A2	0.0663992	-0.124418
		ADT3	0.0265876	-0.0924274		ADT3	0	-0.0424406		ADT3	0.0133551	-0.113171
		EPHB2	-0.265691	-0.122744		EPHB2	-0.67761	-0.986741		EPHB2	-0.837017	-0.944622
		PDIA3	-0.37202	-0.252355		PDIA3	0.903578	-1.4318		PDIA3	1.07629	-1.64207
		DHX9	0.0265876	-0.334231		DHX9	-0.0266459	-0.0526643		DHX9	0	-0.0818123
		G3P	-0.0266459	-0.128135		G3P	0.0398403	-0.152366		G3P	0	-0.0274269
		WNT5A	-0.159396	-0.0649968		WNT5A	-0.691057	-1.21753		WNT5A	-0.584674	-0.968996
		MYL6	-0.67761	-1.4389		MYL6	1.03647	-1.34679		MYL6	0.93017	-0.856049
		CADH2	0.132906	-0.633764		CADH2	0.0663992	-0.484259		CADH2	0.0797024	-0.648204
		LEG1	-0.0399332	-0.385419		LEG1	-0.876996	-1.72816		LEG1	-0.916753	-1.32883
		CLH1	0.0663992	-0.426548		CLH1	0.0265876	-0.102978		CLH1	0.0133551	-0.0419142
		CDCP1	0.252416	-0.297225		CDCP1	-0.265691	-0.334794		CDCP1	0.0531113	-0.0662091
		BASP1	0.146134	-0.425853		BASP1	0.0663992	-0.458546		BASP1	0.1595	-0.559563
		ECE1	-0.0266459	-0.147459		ECE1	1.26231	-1.0511		ECE1	1.2225	-1.18376
		CALX	0.119555	-0.176917		CALX	0.664392	-1.35952		CALX	0.916859	-2.65758
		RS3	-0.0266459	-0.271159		RS3	0	-0.0070049		RS3	-0.0399332	-0.199833
		ALBU	0.398679	-0.0320778		ALBU	0.810566	-0.86742		ALBU	1.03647	-0.487449
		DDX3X	0.0930192	-0.743042		DDX3X	0	-0.190171		DDX3X	-0.0133342	-0.0771189
		PODXL	0.34551	-0.337148		PODXL	0.318924	-0.274088		PODXL	0.784001	-0.573814
		CD276	-0.292299	-0.0740179		CD276	-1.12942	-0.871601		CD276	-0.797363	-0.384997
		SERPH	-0.0133342	-0.378305		SERPH	0.0398403	-0.17888		SERPH	0.0398403	-0.00828672
		NPM	-0.0266459	-0.0336236		NPM	-0.0664274	-0.178814		NPM	-0.0797829	-0.253288
		PTK7	0.0265876	-0.0493431		PTK7	-0.0929555	-0.486516		PTK7	-0.159396	-0.872895
		H12	0.611267	-0.328827		H12	0.797262	-0.410833		H12	0.531469	-0.288868
		LAT1	-0.106249	-0.2909		LAT1	-0.597933	-0.894149		LAT1	-0.637783	-1.16304
		HNRPU	-0.132894	-0.601366		HNRPU	-0.0797829	-0.374482		HNRPU	-0.0664274	-0.347464
		TPM4	0.172744	-0.0733489		TPM4	0.784001	-0.567191		TPM4	0.677711	-0.661942
		BCAM	-0.744197	-0.12436		BCAM	-0.0797829	-0.0175931		BCAM	-0.757306	-0.442974
		SYEP	-0.0133342	-0.0181814		SYEP	-0.225835	-0.880744		SYEP	-0.0929555	-0.230549
		HS71B	-0.106249	-0.241618		HS71B	-0.0797829	-0.119529		HS71B	-0.0929555	-0.0976707
		DAG1	0.0663992	-0.305132		DAG1	0.132906	-0.416348		DAG1	0.132906	-0.420445
		CD59	-0.0664274	-0.218316		CD59	1.07629	-0.106849		CD59	1.08957	-0.113002
		NONO	-0.544771	-0.438422		NONO	0.571337	-0.42435		NONO	0.651132	-0.545155
		PCBP1	0.0663992	-0.312917		PCBP1	-0.0929555	-0.094852		PCBP1	-0.0531943	-0.130416
		CD166	0	-0.218532		CD166	-1.7539	-1.55752		CD166	-1.46156	-1.40671
		UPAR	-0.106249	-0.249414		UPAR	0	-0.0682371		UPAR	-0.0266459	-0.0353633
		CH10	-0.0266459	-0.0498299		CH10	1.36866	-1.39469		CH10	1.24902	-1.07007
		EDIL3	0.0531113	-0.0372046		EDIL3	0.0797024	-0.165579		EDIL3	0.0930192	-0.193684
		GPC1	-1.16942	-1.38091		GPC1	-1.28877	-1.39362		GPC1	-0.30561	-0.628747
		COF1	0.252416	-0.228266		COF1	-0.744197	-0.889074		COF1	-0.0929555	-0.281332
		RAN	0.0398403	-0.121651		RAN	0	-0.306449		RAN	0	-0.138944
		NOTC2	0.0930192	-0.291749		NOTC2	-0.0399332	-0.0813931		NOTC2	-0.0664274	-0.149721
		RACK1	0.132906	-0.802168		RACK1	0.0930192	-0.352911		RACK1	0.119555	-0.605899
		PXDN	-0.146244	-0.300336		PXDN	-0.0929555	-0.0644424		PXDN	-0.212568	-0.412401
		TMOD3	-2.61794	-1.31158		TMOD3	0.637842	-0.334231		TMOD3	0.465086	-0.309361
		CSRP1	0.185993	-0.582694		CSRP1	0.0797024	-0.255942		CSRP1	0.0663992	-0.269702
		MIC60	-0.651088	-0.416801		MIC60	-0.332244	-0.0722192		MIC60	-0.465142	-0.0881502
		EGLN	0.504976	-0.377372		EGLN	0.651132	-0.293624		EGLN	0.757365	-0.368151
		NUCL	-0.438503	-0.155088		NUCL	-0.0929555	-0.00912859		NUCL	0.491597	-0.44794
		RS27A	0.0133551	-0.345342		RS27A	1.2756	-1.37572		RS27A	1.10286	-0.95546
		H4	-0.704159	-0.117475		H4	2.35194	-1.42829		H4	2.00644	-1.03574
		TKT	-0.0399332	-0.130534		TKT	-0.0797829	-0.26576		TKT	-0.132894	-0.609949
		5NTD	-0.451859	-0.161214		5NTD	0.850399	-1.11691		5NTD	0.372061	-0.909389
		MRC2	0.690998	-0.556424		MRC2	0.983313	-0.808549		MRC2	1.36866	-1.31966
		RS11	0.0265876	-0.323032		RS11	0.0398403	-0.158078		RS11	-0.0133342	-0.176656
		CO1A1	-0.119667	-1.07314		CO1A1	0	-0.0470139		CO1A1	-0.132894	-0.743523
		UFO	-0.159396	-0.0513426		UFO	-0.37202	-0.486516		UFO	-0.411963	-0.577739
		ZNT1	-0.159396	-0.364315		ZNT1	-0.186065	-0.706416		ZNT1	-0.265691	-0.743282
		CAPZB	-0.398589	-0.145451		CAPZB	1.34204	-0.630413		CAPZB	1.4351	-0.72262
		PTPRJ	-0.0664274	-0.249646		PTPRJ	-0.0797829	-0.316143		PTPRJ	-0.0531943	-0.219827
		VASN	-0.0531943	-0.115658		VASN	-0.0133342	-0.0121997		VASN	-0.0797829	-0.180785
		MOT4	-0.132894	-0.0337174		MOT4	-0.465142	-0.446238		MOT4	-0.571322	-0.402524
		ATPA	0.0663992	-0.264082		ATPA	0.119555	-0.718058		ATPA	0.0930192	-0.487849
		EF2	-0.172669	-0.36231		EF2	0.0265876	-0.216168		EF2	0.0797024	-0.335452
		IF2G	-0.0399332	-0.0730919		IF2G	-0.0664274	-0.05532		IF2G	-0.0929555	-0.15958
		CD151	-0.119667	-0.0120211		CD151	-1.10284	-0.824198		CD151	-0.37202	-0.510463
		PVR	-0.0133342	-0.00802121		PVR	-0.0929555	-0.169283		PVR	0	-0.0811313
		AT1B1	0.0398403	-0.0243844		AT1B1	-0.0929555	-0.392331		AT1B1	-0.106249	-0.306977
		EFTU	-0.146244	-0.330683		EFTU	-0.0929555	-0.111035		EFTU	-0.146244	-0.329847
		CD109	0.0265876	-0.52739		CD109	-1.52824	-1.61798		CD109	-1.99309	-1.5867
		DREB	0.956726	-0.366936		DREB	2.23232	-2.3098		DREB	2.3918	-2.08619
		PDIA1	0	-0.145815		PDIA1	0.185993	-0.661743		PDIA1	0.172744	-0.718739
		T132A	0.106348	-0.425969		T132A	-0.0664274	-0.11154		T132A	-0.0133342	-0.00340078
		PHB2	0.239154	-0.306801		PHB2	0.239154	-0.403403		PHB2	0.119555	-0.312917
		PRIO	-0.186065	-0.347947		PRIO	0.531469	-0.525784		PRIO	0.34551	-0.417823
		RL11	0.0133551	-0.194092		RL11	-0.0133342	-0.0403863		RL11	-0.119667	-0.974694
		CA2D1	-0.239226	-0.495257		CA2D1	0	-0.0703767		CA2D1	0.0133551	-0.0104612
		HSPB1	-0.0133342	-0.00248256		HSPB1	-0.119667	-0.313006		HSPB1	-0.0531943	-0.0781055
		PRKDC	0.0265876	-0.0360234		PRKDC	-0.212568	-0.309538		PRKDC	-0.146244	-0.312114
		LDLR	0.810566	-0.609949		LDLR	1.76727	-1.80967		LDLR	1.66097	-1.7122
		ITB5	0.0531113	-0.12604		ITB5	-0.132894	-0.285754		ITB5	-0.30561	-0.802168
		PCCA	-0.252398	-0.95546		PCCA	-0.318866	-1.26281		PCCA	-0.239226	-0.856049
		RL3	-0.0531943	-0.0272882		RL3	0.146134	-0.346305		RL3	0.119555	-0.404504
		MOT1	0.0663992	-0.234704		MOT1	-0.265691	-0.581699		MOT1	-0.265691	-0.689732
		DDX21	0.0133551	-0.0556654		DDX21	0.172744	-0.319393		DDX21	0.132906	-0.251424
		YBOX1	-0.30561	-0.667764		YBOX1	-0.0133342	-0.0946899		YBOX1	-0.0133342	-0.0279361
		ROA2	-0.225835	-0.461301		ROA2	-0.146244	-0.344477		ROA2	-0.132894	-0.253755
		MPCP	-0.119667	-0.177178		MPCP	0.491597	-0.612966		MPCP	0.239154	-0.187621
		CKAP4	0.0398403	-0.116395		CKAP4	0.146134	-0.298778		CKAP4	0.132906	-0.34218
		DYHC1	0.318924	-0.597395		DYHC1	-0.465142	-0.617623		DYHC1	-0.398589	-0.650334
		RS15A	-0.0266459	-0.0327329		RS15A	-0.0399332	-0.106072		RS15A	-0.0399332	-0.107071
		MCP	-0.0664274	-0.109467		MCP	0.0663992	-0.233736		MCP	0.132906	-0.5476
		RL23	-0.172669	-0.26504		RL23	-0.0266459	-0.0930727		RL23	-0.186065	-0.055616
		XCT	-0.132894	-0.293197		XCT	0.0265876	-0.0925886		XCT	-0.0531943	-0.086451
		MAP4	0.119555	-0.263126		MAP4	-0.0797829	-0.231732		MAP4	0.0531113	-0.129772
		S39AA	-0.332244	-0.549443		S39AA	-0.146244	-0.230697		S39AA	-0.345564	-0.626353
		GANAB	0.0265876	-0.0136762		GANAB	0.146134	-0.440213		GANAB	0	-0.0142144
		FLNC	-0.119667	-0.464706		FLNC	-0.119667	-0.431681		FLNC	0	-0.09691
		NECT2	-0.172669	-0.101494		NECT2	0.0663992	-0.2522		NECT2	-0.0133342	-0.0786778
		ADAM9	0.106348	-0.151072		ADAM9	-0.876996	-1.21325		ADAM9	-0.903468	-1.1152
		PPBN	-0.518288	-0.432974		PPBN	-0.411963	-0.172437		PPBN	-0.597933	-0.497709
		ANPRC	0.0930192	-0.271241		ANPRC	0.106348	-0.180127		ANPRC	0.265797	-0.640734
		FETUA	0.451752	-0.568315		FETUA	0.438506	-0.792096		FETUA	0.93017	-1.55129
		FLNB	-0.0797829	-0.0391964		FLNB	-0.0133342	-0.0174122		FLNB	-0.0399332	-0.0365427
		RS2	-0.0531943	-0.0464819		RS2	0.0663992	-0.188291		RS2	-0.0929555	-0.159141
		RS8	0.0133551	-0.0207704		RS8	0.1595	-0.330404		RS8	0.199374	-0.355561
		RLA0	0.146134	-0.194159		RLA0	-0.0664274	-0.0835461		RLA0	-0.0664274	-0.0875122
		MOES	0	-0.00117418		MOES	0.199374	-0.351835		MOES	0.119555	-0.221559
		TSP1	-0.0133342	-0.0233749		TSP1	-0.451859	-0.897909		TSP1	-0.411963	-0.84436
		IGF1R	0.172744	-0.389659		IGF1R	-0.159396	-0.392223		IGF1R	-0.132894	-0.32994
		CAZA1	-0.0399332	-0.0744816		CAZA1	0.784001	-1.8962		CAZA1	0.491597	-1.00568
		ITB3	-0.30561	-0.464073		ITB3	-0.491673	-0.467628		ITB3	-0.518288	-0.659754
		RL9	0.0133551	-0.0968015		RL9	-0.0266459	-0.00195874		RL9	0.132906	-0.456801
		TCPD	-0.0133342	-0.00651968		TCPD	-0.0664274	-0.0967472		TCPD	0	-0.0165993
		VDAC2	0.0531113	-0.227532		VDAC2	0.1595	-0.579879		VDAC2	0.132906	-0.457299
		CALR	-0.212568	-0.781202		CALR	0.0133551	-0.0138107		CALR	-0.199255	-0.518414
		HNRPK	-0.0664274	-0.298432		HNRPK	0.0930192	-0.455188		HNRPK	0.0398403	-0.0614803
		PDIA6	-0.0531943	-0.0901232		PDIA6	0	-0.0177288		PDIA6	0.0133551	-0.168642
		RS20	-0.159396	-0.215169		RS20	-0.0399332	-0.019315		RS20	-0.172669	-0.313006
		S39AE	2.56452	-1.31876		S39AE	1.8337	-1.00087		S39AE	1.60782	-0.922996
		MARCS	0.225892	-0.279593		MARCS	0.199374	-0.25321		MARCS	0.0663992	-0.0807127
		LAMC1	0.624522	-0.353008		LAMC1	0.225892	-0.138406		LAMC1	0.504976	-0.296881
		SMOC1	0.0797024	-0.00291956		SMOC1	-0.757306	-0.76853		SMOC1	-0.146244	-0.0806081
		PAIRB	0.0133551	-0.0506588		PAIRB	0	-0.0339991		PAIRB	0.0797024	-0.325598
		NEGR1	0.438506	-0.479779		NEGR1	-0.970017	-0.618344		NEGR1	-0.611314	-0.349498
		RAB1B	-1.99309	-1.24185		RAB1B	0.225892	-0.0181361		RAB1B	0.252416	-0.133122
		VIGLN	-0.239226	-0.297053		VIGLN	-0.0797829	-0.102373		VIGLN	-0.0531943	-0.00696077
		NOTC3	-0.903468	-0.410833		NOTC3	-1.68733	-0.923724		NOTC3	-0.478346	-0.348141
		MCM3	0.292311	-0.158515		MCM3	-0.597933	-0.641684		MCM3	-0.0929555	-0.222646
		CTL1	0.398679	-0.669789		CTL1	0.185993	-0.21846		CTL1	0.265797	-0.401428
		AAAT	0.0265876	-0.0289562		AAAT	0.0398403	-0.0446009		AAAT	0.0398403	-0.0445528
		MYADM	-0.757306	-0.504178		MYADM	-0.358824	-0.16488		MYADM	-0.398589	-0.264401
		PPIB	0.0133551	-0.113904		PPIB	0.398679	-0.2909		PPIB	0.372061	-0.276134
		MDHM	-1.5679	-1.22475		MDHM	-0.823933	-0.273273		MDHM	0.119555	-0.124013
		TES	0.903578	-1.04479		TES	0.252416	-0.183162		TES	0.372061	-0.192871
		A2MG	-0.212568	-0.436638		A2MG	-0.0797829	-0.1143		A2MG	-0.0664274	-0.114243
		ERD21	-0.186065	-0.0154277		ERD21	-0.252398	-0.153292		ERD21	-0.279109	-0.12604
		NSUN2	0.0265876	-0.0590853		NSUN2	-0.279109	-0.567993		NSUN2	-0.159396	-0.274088
		RS14	-0.146244	-0.0477889		RS14	-0.146244	-0.0330608		RS14	-0.146244	-0.0437835
		PDLI7	-0.119667	-0.377061		PDLI7	-0.172669	-0.516555		PDLI7	-0.132894	-0.384366
		PDIA4	0	-0.000391041		PDIA4	0.212632	-0.8041		PDIA4	0.106348	-0.569764
		PTPRK	0.225892	-0.967784		PTPRK	0.0930192	-0.376441		PTPRK	0.185993	-0.694864
		MICA	-0.332244	-0.353008		MICA	-0.398589	-0.433916		MICA	-0.478346	-0.502103
		RS7	-0.239226	-0.254847		RS7	0.146134	-0.0569014		RS7	0.0133551	-0.0354104
		RL28	-0.637783	-0.0722192		RL28	1.07629	-0.943476		RL28	1.23573	-1.16749
		RS4X	0.0663992	-0.211407		RS4X	0.0133551	-0.0976163		RS4X	0.0398403	-0.142788
		RL12	-0.0929555	-0.148069		RL12	-0.332244	-0.275724		RL12	-0.239226	-0.208239
		RL35A	-0.558092	-0.722849		RL35A	0.225892	-0.316503		RL35A	0.265797	-0.272134
		PLXA1	0.624522	-0.712646		PLXA1	0.252416	-0.286258		PLXA1	-0.571322	-0.559248
		TXND5	-0.199255	-0.437113		TXND5	0.0398403	-0.131356		TXND5	0.0265876	-0.0689492
		DCBD2	-0.159396	-0.464959		DCBD2	0.0265876	-0.127669		DCBD2	-0.0133342	-0.0230085
		CYR61	-0.425269	-0.090337		CYR61	-0.558092	-0.613323		CYR61	0.0663992	-0.0242925
		SFPQ	-0.0929555	-0.148375		SFPQ	-0.0929555	-0.497163		SFPQ	0.0398403	-0.189633
		1433E	-0.0531943	-0.0263181		1433E	-0.478346	-0.350568		1433E	-0.385337	-0.280006
		LIMA1	-0.292299	-0.820448		LIMA1	-0.119667	-0.27466		LIMA1	-0.132894	-0.287014
		RPN1	-0.172669	-0.428874		RPN1	-0.0399332	-0.0493918		RPN1	0.0133551	-0.171018
		MPZL1	0.146134	-0.213604		MPZL1	-0.0266459	-0.0436875		MPZL1	-0.0797829	-0.0678308
		ODO2	0.0133551	-0.000391041		ODO2	-0.0133342	-0.00824246		ODO2	0.106348	-0.202802
		SF3B1	0.239154	-0.139722		SF3B1	0.212632	-0.125112		SF3B1	0.597984	-0.326979
		EPHB4	-0.199255	-0.195179		EPHB4	0.478402	-0.53121		EPHB4	-0.252398	-0.25649
		GTR1	-0.0399332	-0.0794071		GTR1	-0.119667	-0.167683		GTR1	-0.265691	-0.297828
		DDX5	-0.0531943	-0.0433994		DDX5	-0.132894	-0.147825		DDX5	-0.30561	-0.38384
		HM13	-0.159396	-0.0693566		HM13	-0.318866	-0.251579		HM13	-0.159396	-0.0833355
		FUBP2	0.0797024	-0.317494		FUBP2	-0.132894	-0.0355989		FUBP2	-0.385337	-0.416008
		RS3A	0.0398403	-0.322667		RS3A	-0.0266459	-0.123147		RS3A	0.146134	-0.493089
		HS90A	-0.0266459	-0.0639389		HS90A	-0.0266459	-0.017955		HS90A	0.0797024	-0.168194
		TCPQ	0.465086	-0.750557		TCPQ	0.252416	-0.402854		TCPQ	0.199374	-0.17134
		RS23	-0.0266459	-0.0313303		RS23	-0.0664274	-0.0214087		RS23	-0.146244	-0.17276
		VDAC3	0.0663992	-0.0877779		VDAC3	0	-0.0074023		VDAC3	0.185993	-0.23114
		PYR1	-0.119667	-0.167619		PYR1	-0.425269	-0.809668		PYR1	-0.518288	-0.970211
		EPHA4	0.0398403	-0.0656531		EPHA4	0.106348	-0.23018		EPHA4	0.34551	-0.612432
		MET	0.212632	-0.391046		MET	0	-0.0158779		MET	0.0663992	-0.181378
		ARF1	0.185993	-0.298001		ARF1	0	-0.0254423		ARF1	-0.159396	-0.225994
		RAB5A	-0.212568	-0.108518		RAB5A	-0.438503	-0.232102		RAB5A	-0.37202	-0.193277
		HNRH1	-0.159396	-0.0322649		HNRH1	0.212632	-0.502103		HNRH1	0.0531113	-0.0831251
		AKA12	-0.106249	-0.767004		AKA12	-0.106249	-0.773916		AKA12	-0.0664274	-0.681519
		PAI1	0.119555	-0.0674248		PAI1	0.172744	-0.103143		PAI1	0.0663992	-0.0385789
		DX39B	0.0133551	-0.0671712		DX39B	0.0531113	-0.0766005		DX39B	-0.0399332	-0.176917
		MPRI	0.372061	-0.325139		MPRI	-0.0797829	-0.0625323		MPRI	0.185993	-0.174185
		RL10A	0.0265876	-0.0723217		RL10A	-0.252398	-0.609949		RL10A	-0.0531943	-0.0764969
		TCPG	0.0531113	-0.128544		TCPG	-0.132894	-0.25321		TCPG	-0.0399332	-0.0223678
		H32	-2.39214	-1.31426		H32	0.690998	-0.466355		H32	1.10286	-0.309627
		SRC8	-0.212568	-0.451733		SRC8	-0.265691	-0.650722		SRC8	-0.252398	-0.743282
		GLU2B	-0.0266459	-0.0151578		GLU2B	0.172744	-0.267767		GLU2B	0.119555	-0.182435
		HBB	-0.863809	-0.428757		HBB	0.185993	-0.106238		HBB	-0.0266459	-0.00669606
		RBP2	0.212632	-0.1346		RBP2	-0.624599	-0.366835		RBP2	-1.07643	-0.567672
		TAGL2	-0.106249	-0.305746		TAGL2	-0.0664274	-0.163106		TAGL2	-0.106249	-0.261457
		TRY1	-1.19595	-0.548521		TRY1	-0.332244	-0.171856		TRY1	-0.837017	-0.418619
		HBA	0.0663992	-0.11227		HBA	0.199374	-0.29465		HBA	0.146134	-0.310869
		NRP1	0.225892	-0.569119		NRP1	0.225892	-0.583692		NRP1	0.292311	-0.712422
		IQGA1	0.252416	-0.461301		IQGA1	0.1595	-0.28929		IQGA1	0.305562	-0.559248
		LDHA	-0.332244	-0.0886826		LDHA	0.0398403	-0.103419		LDHA	0.252416	-0.257039
		PHB	0.0663992	-0.0741209		PHB	0.279055	-0.888737		PHB	0.185993	-0.416008
		COCA1	-0.186065	-0.394695		COCA1	-0.132894	-0.277942		COCA1	-0.199255	-0.436756
		PRDX6	0.358734	-0.348238		PRDX6	-0.0664274	-0.030957		PRDX6	0.0930192	-0.176787
		MYOF	-0.0399332	-0.0424885		MYOF	0.0398403	-0.100453		MYOF	-0.172669	-0.382266
		LAMP1	0.0930192	-0.177178		LAMP1	1.2225	-1.35262		LAMP1	0.850399	-0.743042
		RL7A	0.1595	-0.22439		RL7A	0.358734	-0.503485		RL7A	0.279055	-0.396964
		H2B1D	-0.318866	-0.514989		H2B1D	0.677711	-0.720333		H2B1D	0.478402	-0.0557148
		TCPE	0.0265876	-0.0234208		TCPE	0.0265876	-0.0617806		TCPE	0.0531113	-0.122053
		RS6	0.132906	-0.310514		RS6	-0.0133342	-0.0364483		RS6	0.172744	-0.415782
		WLS	0.252416	-0.364919		WLS	0.558072	-0.761201		WLS	0.651132	-0.852015
		RLA2	-0.279109	-0.130768		RLA2	-0.996542	-0.256098		RLA2	-0.504919	-0.124418
		ANKH	0.0265876	-0.0914614		ANKH	0.292311	-0.356054		ANKH	0.172744	-0.252045
		IMA1	-0.318866	-0.286593		IMA1	-0.186065	-0.0206793		IMA1	0.0531113	-0.0455645
		RS27	-0.0664274	-0.0581905		RS27	0.0531113	-0.0549255		RS27	0.0797024	-0.115261
		SSBP	-0.186065	-0.167491		SSBP	0.119555	-0.118501		SSBP	0.225892	-0.215811
		RAB5C	0.0930192	-0.249723		RAB5C	-0.0531943	-0.000130308		RAB5C	0.0797024	-0.113848
		IMB1	0.0398403	-0.155896		IMB1	-0.199255	-0.0253962		IMB1	-0.106249	-0.0538426
		CD99	-2.0862	-0.425853		CD99	0.185993	-0.0366845		CD99	0	-0.213462
		KIRR1	0.544782	-0.295592		KIRR1	-0.212568	-0.103088		KIRR1	0.0663992	-0.0372519
		GLIP1	0.172744	-0.266562		GLIP1	0.0930192	-0.0688474		GLIP1	0.0265876	-0.0860802
		CD47	0.265797	-0.33059		CD47	0.199374	-0.433091		CD47	0.0265876	-0.243592
		LG3BP	0.185993	-0.105462		LG3BP	-0.0133342	-0.000391041		LG3BP	0.239154	-0.135904
		B2MG	-0.398589	-0.0290491		B2MG	-1.04961	-0.28853		B2MG	-1.3555	-0.351055
		RL8	-0.132894	-0.0594835		RL8	0.106348	-0.00296329		RL8	-0.239226	-0.260903
		RL31	-0.252398	-0.0909256		RL31	-0.345564	-0.20412		RL31	-0.37202	-0.211619
		RL22	-0.0929555	-0.0996329		RL22	-0.199255	-0.191249		RL22	0	-0.0416273
		ANXA6	0.119555	-0.0957173		ANXA6	0.252416	-0.261695		ANXA6	0.305562	-0.169604
		TPBG	0.239154	-0.425969		TPBG	0.172744	-0.311402		TPBG	0.332164	-0.597395
		RL36A	-0.385337	-0.171405		RL36A	0.903578	-0.817585		RL36A	0.996606	-0.884722
		RL18A	0.146134	-0.302335		RL18A	0.0797024	-0.0386264		RL18A	-0.0266459	-0.0180003
		TCPA	0.252416	-0.556737		TCPA	0.106348	-0.159706		TCPA	0.0930192	-0.244354
		SYLC	0.119555	-0.232399		SYLC	-0.225835	-0.411392		SYLC	-0.212568	-0.376958
		H2AX	-0.611314	-0.555487		H2AX	1.26231	-0.230254		H2AX	1.35535	-0.540457
		ROA1	0.651132	-0.408045		ROA1	0.837136	-0.430977		ROA1	1.15601	-0.653843
		LFA3	-0.0797829	-0.0509517		LFA3	0.225892	-0.210419		LFA3	0.265797	-0.229885
		MCM5	0.0398403	-0.0706833		MCM5	-0.0399332	-0.00895122		MCM5	-0.332244	-0.501689
		GUAA	0.425244	-0.39545		GUAA	0.518233	-0.385525		GUAA	0.451752	-0.331335
		GAS1	-0.0664274	-0.00313823		GAS1	-0.30561	-0.404724		GAS1	-0.624599	-0.66374
		DCD	0.584674	-0.317404		DCD	0.0398403	-0.0296066		DCD	0.119555	-0.0686947
		S10A6	0	-0.0081097		S10A6	0	-0.072373		S10A6	0.0930192	-0.142245
		ADAS	-0.0266459	-0.00722564		ADAS	0	-0.011441		ADAS	0.0398403	-0.0321246
		COTL1	-0.106249	-0.142668		COTL1	-0.0266459	-0.0013484		COTL1	0.0797024	-0.221415
		VASP	-0.159396	-0.266001		VASP	0.119555	-0.034187		VASP	-0.279109	-0.230327
		PABP3	0.0133551	-0.117134		PABP3	0.106348	-0.0807127		PABP3	-0.106249	-0.0521743
		G6PD	0.132906	-0.0715529		G6PD	-0.0133342	-0.0593839		G6PD	0.172744	-0.118958
		HUWE1	0.398679	-0.464453		HUWE1	-1.23582	-1.20691		HUWE1	-1.12942	-1.10735
		NPTN	-0.279109	-0.142848		NPTN	0.106348	-0.0592843		NPTN	0	-0.00445255
		ACTN1	-0.212568	-0.191316		ACTN1	-0.225835	-0.226287		ACTN1	-0.132894	-0.176004
		CO5A1	-0.212568	-0.360812		CO5A1	-0.132894	-0.231288		CO5A1	-0.0929555	-0.0746879
		CALD1	0.106348	-0.105352		CALD1	0	-0.00815395		CALD1	-0.0929555	-0.0739664
		GLSK	-0.425269	-0.539403		GLSK	-0.0664274	-0.0757207		GLSK	-0.132894	-0.203218
		P5CS	0.119555	-0.501827		P5CS	0.0133551	-0.34785		P5CS	0.225892	-0.670195
		ABCF1	-0.265691	-0.568636		ABCF1	-0.0531943	-0.030957		ABCF1	0.0265876	-0.11053
		FINC	0.0398403	-0.154716		FINC	-0.0133342	-0.0174574		FINC	0	-0.0144837
		TRIO	-0.0399332	-0.10785		TRIO	-0.0797829	-0.375409		TRIO	-0.0797829	-0.407157
		TSN6	-0.119667	-0.106072		TSN6	0.372061	-0.346981		TSN6	0.172744	-0.177636
		NKRF	0.1595	-0.226506		NKRF	-0.345564	-0.53551		NKRF	-0.0133342	-0.00348833
		HCD2	0.106348	-0.30103		HCD2	-0.0133342	-0.0850225		HCD2	-0.132894	-0.23905
		ANXA1	-0.199255	-0.100946		ANXA1	-0.0797829	-0.0309104		ANXA1	0.185993	-0.104688
		TCPH	0.185993	-0.41128		TCPH	0.132906	-0.270187		TCPH	0.132906	-0.435926
		S10AB	0.0398403	-0.0849697		S10AB	0.146134	-0.100453		S10AB	0.119555	-0.0678308
		PGAM5	0.146134	-0.0858685		PGAM5	0.332164	-0.19044		PGAM5	0.146134	-0.0887358
		MCM6	0.0531113	-0.0930727		MCM6	-0.0399332	-0.123724		MCM6	-0.212568	-0.259874
		ROA0	-0.225835	-0.0224136		ROA0	0.239154	-0.136142		ROA0	0.185993	-0.0596828
		CD9	-0.465142	-0.6874		CD9	-0.225835	-0.279758		CD9	-0.0664274	-0.0582402
		DDX6	-0.199255	-0.341798		DDX6	-0.172669	-0.3083		DDX6	-0.132894	-0.166917
		STOM	-1.80692	-0.71108		STOM	0.0531113	-0.0317973		STOM	-0.345564	-0.181049
		COPB	-0.239226	-0.237922		COPB	-0.225835	-0.431916		COPB	-0.199255	-0.280752
		NNTM	0	-0.00793274		NNTM	-0.132894	-0.163043		NNTM	0.0265876	-0.0524683
		RL38	-0.279109	-0.567351		RL38	-0.0664274	-0.109635		RL38	-0.146244	-0.236422
		MOT2	-0.770781	-0.115261		MOT2	-0.81046	-0.320209		MOT2	-1.28877	-0.465847
		HNRPQ	-0.651088	-0.482276		HNRPQ	-0.159396	-0.0938805		HNRPQ	-0.37202	-0.0242466
		MRP1	-0.411963	-0.782779		MRP1	-0.398589	-0.654822		MRP1	-0.292299	-0.702021
		MGST1	0.0133551	-0.036779		MGST1	-0.0664274	-0.0086853		MGST1	-0.106249	-0.0716041
		SDC2	0.0265876	-0.123436		SDC2	0.265797	-0.425969		SDC2	0.0265876	-0.14813
		FLOT2	0.0797024	-0.0939884		FLOT2	-0.239226	-0.274333		FLOT2	-0.0133342	-0.0035759
		MCM7	0.119555	-0.288277		MCM7	-0.252398	-0.508498		MCM7	-0.119667	-0.205582
		BST2	-0.837017	-0.0524683		BST2	0.252416	-0.0557642		BST2	0.385376	-0.0778976
		BAP31	-0.504919	-0.216668		BAP31	0.797262	-0.538652		BAP31	0.916859	-0.686133
		RL14	-0.0664274	-0.120102		RL14	-0.119667	-0.0924812		RL14	0.0531113	-0.00872961
		MEGF9	-0.159396	-0.0795636		MEGF9	0.146134	-0.0871936		MEGF9	-0.0664274	-0.0272419
		GGT1	0.465086	-0.417482		GGT1	-0.0399332	-0.0277509		GGT1	-0.239226	-0.259085
		P3H1	-0.186065	-0.192871		P3H1	0.132906	-0.240786		P3H1	0.119555	-0.237997
		SC22B	0.119555	-0.0369208		SC22B	-0.0133342	-0.0236959		SC22B	0.1595	-0.0665127
		SC16A	0.465086	-0.297569		SC16A	-0.571322	-0.358724		SC16A	0.0265876	-0.0294207
		PCNA	-0.225835	-0.112664		PCNA	-0.637783	-0.327071		PCNA	-0.186065	-0.0899629
		SND1	0.265797	-0.434743		SND1	-0.146244	-0.317765		SND1	0.0265876	-0.0772227
		DEST	-0.0133342	-0.00340078		DEST	-0.0929555	-0.0460954		DEST	0.132906	-0.0867161
		KINH	0.132906	-0.311669		KINH	-0.0929555	-0.170246		KINH	0.0797024	-0.189767
		ARF4	0.0531113	-0.122917		ARF4	-0.0133342	-0.115431		ARF4	-0.0664274	-0.24344
		MATR3	0.172744	-0.36171		MATR3	-0.0266459	-0.0258569		MATR3	0.0265876	-0.0392439
		CPT1A	0.0663992	-0.0722704		CPT1A	-0.0797829	-0.0569509		CPT1A	0.372061	-0.330125
		S4A7	-0.425269	-0.901356		S4A7	-0.119667	-0.162222		S4A7	-0.159396	-0.21332
		RS13	0.132906	-0.0734003		RS13	-0.318866	-0.167236		RS13	-0.345564	-0.179011
		ECHA	0.0133551	-0.0299322		ECHA	-0.0266459	-0.0174574		ECHA	0.1595	-0.147825
		CBS	0.518233	-0.519131		CBS	0.372061	-0.409604		CBS	0.385376	-0.427593
		CAD13	-0.571322	-0.606952		CAD13	-0.398589	-0.439257		CAD13	-0.0531943	-0.0355518
		ITB4	0.225892	-0.189297		ITB4	-0.30561	-0.245805		ITB4	-0.119667	-0.0846529
		PLXD1	-0.571322	-0.295249		PLXD1	-0.451859	-0.235002		PLXD1	-0.730727	-0.369979
		ITIH2	-0.106249	-0.0530077		ITIH2	0.146134	-0.224098		ITIH2	-0.0133342	-0.0540885
		SMC4	0.318924	-0.30777		SMC4	0.106348	-0.110642		SMC4	-0.159396	-0.143513
		ADA2A	0	-0.0945279		ADA2A	0.172744	-0.306449		ADA2A	0.0797024	-0.0535477
		RL15	0.106348	-0.0648456		RL15	0.318924	-0.179667		RL15	0.704252	-0.372839
		GTF2I	0.398679	-0.220259		GTF2I	-0.318866	-0.167236		GTF2I	-0.159396	-0.078886
		CO4A1	-0.199255	-0.245499		CO4A1	-0.146244	-0.165579		CO4A1	-0.279109	-0.300596
		PSMD3	0.318924	-0.216811		PSMD3	0.225892	-0.154716		PSMD3	0.106348	-0.0757724
		RECQ1	-0.0399332	-0.0142593		RECQ1	-0.797363	-0.400444		RECQ1	-0.67761	-0.346402
		PFKAP	-0.0266459	-0.229001		PFKAP	0.0531113	-0.141944		PFKAP	0.132906	-0.378928
		FUMH	-0.292299	-0.323032		FUMH	0.252416	-0.285419		FUMH	0.1595	-0.195792
		RFA1	-0.199255	-0.281581		RFA1	-0.159396	-0.212256		RFA1	-0.252398	-0.497573
		G3BP1	-0.212568	-0.0261335		G3BP1	0.185993	-0.148253		G3BP1	0.106348	-0.181049
		1C12	0.465086	-0.516698		1C12	0.185993	-0.29056		1C12	0.212632	-0.308653
		PCCB	0.0930192	-0.179208		PCCB	-0.0399332	-0.034422		PCCB	0	-0.0432555
		PGRC1	0.119555	-0.543634		PGRC1	0.1595	-0.277531		PGRC1	0.0930192	-0.104688
		ATPB	-0.172669	-0.182038		ATPB	0.0531113	-0.00156628		ATPB	0.0398403	-0.0644424
		TPR	-0.332244	-0.453087		TPR	0.571337	-0.454075		TPR	-1.00984	-0.943095
		TPM1	0.199374	-0.0466269		TPM1	1.07629	-0.504594		TPM1	0.664392	-0.104799
		EF1G	0.0398403	-0.0500736		EF1G	0.146134	-0.144118		EF1G	0.0531113	-0.0580416
		ANO6	0.279055	-0.693361		ANO6	0.0133551	-0.0355518		ANO6	-0.0531943	-0.115771
		PPIA	0.0133551	-0.048274		PPIA	-0.199255	-0.0900163		PPIA	-0.106249	-0.0813407
		HNRPM	-0.279109	-0.476514		HNRPM	-0.159396	-0.221198		HNRPM	-0.292299	-0.481881
		OST48	-0.199255	-0.283246		OST48	0	-0.0155627		OST48	-0.265691	-0.334138
		LAMA4	0.305562	-0.17134		LAMA4	-0.345564	-0.182302		LAMA4	-0.318866	-0.165834
		IF4G1	0.544782	-0.386475		IF4G1	-0.159396	-0.111091		IF4G1	0.558072	-0.394156
		SYDC	-0.159396	-0.0742755		SYDC	0.239154	-0.137272		SYDC	0.0797024	-0.050171
		EIF3B	-0.358824	-0.200591		EIF3B	-0.425269	-0.100015		EIF3B	-0.0399332	-0.134186
		RHOA	0.890252	-0.446845		RHOA	0.385376	-0.216311		RHOA	0.730836	-0.38122
		SMCA4	0.358734	-0.198802		SMCA4	-0.132894	-0.059633		SMCA4	0.132906	-0.0793029
		SYVC	-0.0133342	-0.000347575		SYVC	0.132906	-0.418847		SYVC	0.106348	-0.363713
		LMAN2	0.199374	-0.0567034		LMAN2	0.279055	-0.350568		LMAN2	0.0663992	-0.112946
		RAB10	-0.239226	-0.175874		RAB10	-0.451859	-0.34727		RAB10	-0.385337	-0.290645
		CHD4	1.47493	-0.636952		CHD4	0.398679	-0.22439		CHD4	0.797262	-0.411056
		COPD	-0.199255	-0.0641905		COPD	-0.0664274	-0.0977795		COPD	-0.0133342	-0.136142
		TECR	-0.398589	-0.266562		TECR	-0.159396	-0.0999061		TECR	-0.0664274	-0.0318908
		RS18	0.0265876	-0.025028		RS18	-0.252398	-0.142125		RS18	-0.0531943	-0.0198602
		NAA10	0.358734	-0.447697		NAA10	-0.0399332	-0.0324988		NAA10	0.34551	-0.440812
		A4	0.0930192	-0.0616805		A4	0.199374	-0.128252		A4	0.239154	-0.154344
		PRS7	-0.504919	-0.650528		PRS7	0.624522	-0.525056		PRS7	0.1595	-0.198871
		RL37A	-0.0664274	-0.16845		RL37A	-0.0664274	-0.225118		RL37A	-0.0399332	-0.120847
		ANTR1	0.0398403	-0.257196		ANTR1	-0.106249	-0.0529586		ANTR1	-0.0664274	-0.0627329
		PIMT	-1.84684	-0.721475		PIMT	0.146134	-0.0862921		PIMT	-0.491673	-0.25814
		PRDX2	-0.212568	-0.243744		PRDX2	-0.0266459	-0.00572685		PRDX2	-0.186065	-0.224462
		LRC8D	-0.478346	-0.351445		LRC8D	-0.212568	-0.162096		LRC8D	-0.132894	-0.0847585
		RSSA	-0.518288	-0.270187		RSSA	-0.637783	-0.328179		RSSA	-0.0929555	-0.0422491
		FBN1	-0.637783	-0.388489		FBN1	-0.332244	-0.200728		FBN1	-0.624599	-0.381952
		TCPB	1.56793	-0.660151		TCPB	1.5148	-0.645507		TCPB	1.58125	-0.664943
		THIM	0.252416	-0.153972		THIM	-0.0664274	-0.026595		THIM	0.0133551	-0.0126019
		TPM3	0.770702	-0.545155		TPM3	0.823831	-0.568475		TPM3	0.823831	-0.567351
		RBM15	-0.146244	-0.0685421		RBM15	-0.212568	-0.103915		RBM15	-0.0531943	-0.0173218
		ENPP1	0.504976	-0.278272		ENPP1	0.531469	-0.293453		ENPP1	0.518233	-0.282413
		ERLN1	0.518233	-0.281914		ERLN1	0.372061	-0.208309		ERLN1	-0.0133342	-0.0015227
		EIF3G	-0.0531943	-0.0531549		EIF3G	-0.212568	-0.198322		EIF3G	-0.212568	-0.198528
		STAT1	0.106348	-0.0635365		STAT1	-0.0133342	-0.00182788		STAT1	0	-0.00771165
		EFTS	-0.504919	-0.261854		EFTS	-0.624599	-0.323489		EFTS	0	-0.00383871
		RL34	0.0797024	-0.0900697		RL34	0.0797024	-0.124476		RL34	0.0930192	-0.137272
		ABC3C	0.385376	-0.216525		ABC3C	-0.186065	-0.0888957		ABC3C	0.212632	-0.120675
		UBC12	0.252416	-0.13265		UBC12	-0.132894	-0.0763934		UBC12	0.132906	-0.0723217
		EMD	0.0930192	-0.0586377		EMD	-0.0133342	-4.34316e-05		EMD	0.185993	-0.119129
		TBB3	0.398679	-0.220404		TBB3	-0.0797829	-0.034375		TBB3	-0.186065	-0.0882034
		TGON2	-0.438503	-0.227165		TGON2	-1.39517	-0.606249		TGON2	-0.0133342	-0.000304113
		RL17	-0.186065	-0.209363		RL17	-0.146244	-0.17633		RL17	-0.0531943	-0.0400528
		MIC19	0.956726	-0.472112		MIC19	0.558072	-0.304606		MIC19	0.411969	-0.229074
		RCC2	-0.0133342	-0.0940962		RCC2	0.119555	-0.10646		RCC2	0.305562	-0.111091
		MCCA	0.265797	-0.152057		MCCA	0.0133551	-0.0153827		MCCA	0.0133551	-0.0102833
		QCR2	0.225892	-0.125808		QCR2	0.239154	-0.132945		QCR2	0.146134	-0.082442
		RL23A	0.34551	-0.193956		RL23A	0.518233	-0.281831		RL23A	0.611267	-0.327256
		TBA1C	0.185993	-0.102868		TBA1C	-0.37202	-0.192939		TBA1C	-0.159396	-0.0770152
		H14	0.558072	-0.0771189		H14	1.99317	-0.3534		H14	1.32878	-0.305834
		RAB14	-0.186065	-0.088949		RAB14	-0.159396	-0.0745848		RAB14	-0.571322	-0.298778
		1433Z	-0.0664274	-0.00749066		1433Z	-0.265691	-0.102703		1433Z	0.465086	-0.26019
		ARF5	0.119555	-0.0707344		ARF5	-0.239226	-0.118273		ARF5	0.0930192	-0.0570995
		CBPD	-1.48803	-0.634325		CBPD	0.757365	-0.394587		CBPD	0.690998	-0.367745
		ASPH	1.02318	-0.497027		ASPH	0.0265876	-0.0166895		ASPH	0.106348	-0.0619809
		NU160	0.704252	-0.369369		NU160	0	-0.00669606		NU160	0.0663992	-0.040577
		SRP68	1.36866	-0.608183		SRP68	1.48821	-0.63865		SRP68	1.2756	-0.579219
		PSA5	-0.651088	-0.334419		PSA5	0.704252	-0.373557		PSA5	0.305562	-0.171533
		SORT	0.797262	-0.413976		SORT	0.0663992	-0.0414361		SORT	0.823831	-0.420559
		RS9	0.451752	-0.266001		RS9	0.385376	-0.270026		RS9	0.544782	-0.282996
		PTGR1	0.491597	-0.273844		PTGR1	0.0663992	-0.040434		PTGR1	0.584674	-0.319574
		GALT2	0.637842	-0.339419		GALT2	0.704252	-0.373557		GALT2	0.770702	-0.399136
		RTN4	-0.0399332	-0.000260655		RTN4	0.212632	-0.0449379		RTN4	-0.159396	-0.13763
		IF2B	-0.186065	-0.0935033		IF2B	0.0398403	-0.0266412		IF2B	-0.504919	-0.267606
		EWS	-0.292299	-0.153539		EWS	-0.0133342	-0.00278842		EWS	0.119555	-0.0693056
		LTBP2	-0.0664274	-0.0262719		LTBP2	0.504976	-0.276462		LTBP2	-0.159396	-0.0761863
		PCAT1	0.1595	-0.0909256		PCAT1	0.0133551	-0.0099721		PCAT1	-0.0399332	-0.0139004
		TERA	-0.212568	-0.10513		TERA	-0.239226	-0.124129		TERA	-0.212568	-0.106682
		MLH1	-0.916753	-0.447697		MLH1	0.558072	-0.303469		MLH1	0.372061	-0.208801
		AIFM1	0.185993	-0.108686		AIFM1	-0.425269	-0.224754		AIFM1	-0.119667	-0.0531058
		CEIP2	0.212632	-0.121536		CEIP2	0.411969	-0.228486		CEIP2	-0.0797829	-0.03659
		XRN2	0.0930192	-0.053646		XRN2	-0.478346	-0.247337		XRN2	-0.199255	-0.100453
		SCMC1	0.332164	-0.186886		SCMC1	-0.0266459	-0.00841954		SCMC1	0.265797	-0.150888
		TOM70	-2.32554	-0.815593		TOM70	-0.544771	-0.282163		TOM70	-1.66109	-0.677781
		ODR4	0.465086	-0.26019		ODR4	-0.146244	-0.0664115		ODR4	-0.265691	-0.13763
		SDHA	-0.0664274	-0.0285386		SDHA	0.411969	-0.229074		SDHA	0.172744	-0.0980515
		SCRB1	-0.199255	-0.0985417		SCRB1	0.597984	-0.325966		SCRB1	1.03647	-0.502241
		HNRL2	0.411969	-0.22636		HNRL2	0	-0.00462809		HNRL2	0.624522	-0.334607
		EFNB2	-0.916753	-0.395234		EFNB2	-0.199255	-0.148375		EFNB2	-1.14274	-0.565751
		DHB4	-0.544771	-0.284833		DHB4	-0.186065	-0.0882566		DHB4	0.0930192	-0.0512448
		CLMP	-0.159396	-0.0783135		CLMP	0.0265876	-0.0171411		CLMP	-0.0797829	-0.0341401
		PELO	-0.611314	-0.392545		PELO	-0.651088	-0.313811		PELO	0.1595	-0.0505124
		C99L2	0.690998	-0.365624		C99L2	1.47493	-0.636952		C99L2	1.26231	-0.575608
		F1711	-1.27579	-0.570732		F1711	-0.757306	-0.381743		F1711	-0.465142	-0.24527
		TIM50	-0.106249	-0.0502685		TIM50	-0.119667	-0.0531058		TIM50	0.199374	-0.113509
		S10A4	0.611267	-0.329476		S10A4	0.544782	-0.298864		S10A4	0.730836	-0.382266
		IF2A	0.0663992	-0.0642913		IF2A	-0.0266459	-0.0373466		IF2A	-0.0797829	-0.0009565
		ALG9	-0.611314	-0.314169		ALG9	-0.279109	-0.144602		ALG9	-0.783887	-0.396206
		JAGN1	-0.119667	-0.199764		JAGN1	0.146134	-0.0918905		JAGN1	-0.132894	-0.0605307
		RS26L	-0.132894	-0.00493547		RS26L	-0.146244	-0.0771708		RS26L	0.119555	-0.0638383
		RL24	0.305562	-0.171727		RL24	0.172744	-0.0977795		RL24	0.0265876	-0.0231459
		KC1A	0.597984	-0.321482		KC1A	-0.212568	-0.105075		KC1A	-0.491673	-0.257039
		EIF3H	0.279055	-0.159643		EIF3H	0.770702	-0.402414		EIF3H	0.531469	-0.2909
		DPM3	0.518233	-0.286425		DPM3	0.571337	-0.312382		DPM3	0.504976	-0.280337
		TMX1	0.0930192	-0.0697643		TMX1	0.199374	-0.0984872		TMX1	0.119555	-0.0511471
		SMD2	0.597984	-0.322941		SMD2	-0.0399332	-0.0126019		SMD2	0.132906	-0.076238
		RUXF	1.15601	-0.54409		RUXF	0.916859	-0.457922		RUXF	0.1595	-0.0922126
		SRP09	0.292311	-0.16488		SRP09	-0.0266459	-0.00930604		SRP09	-0.704159	-0.36181
		APOH	-0.146244	-0.0657036		APOH	-0.491673	-0.25516		APOH	0.0531113	-0.0321713
		PSMG1	0.730836	-0.382475		PSMG1	0.385376	-0.214599		PSMG1	0.0265876	-0.0213631
		SNG2	1.19591	-0.556424		SNG2	0.597984	-0.324313		SNG2	1.14274	-0.538501
Suppl. Figure 1e			siCtrl			siAP2M1
		Gene name	Exp #1	Exp #2	Exp #3	Exp #1	Exp #2	Exp #3
		ALCAM	100	100	100	43.5405	50.0866	39.9152
		AP2M1	100	100	100	16.263	11.8026	10.2213

## Sheet: Supplementary Figure 2
Suppl. Figure 2a		anti-CD166				Transferrin
		DMSO	IKA 1 µM			DMSO	IKA 1 µM
	Exp #1	25.38	24.02		Exp #1	83.81	22.67
	Exp #2	23.55	21.96		Exp #2	82.7	33.83
	Exp #3	21.04	20.9		Exp #3	79.95	29.82
Suppl. Figure 2b		anti-CD166								Transferrin
			DMSO			Rapamycin 200 nM					DMSO			Rapamycin 200 nM
		Time (min)	Exp #1	Exp #2	Exp #3	Exp #1	Exp #2	Exp #3		Time (min)	Exp #1	Exp #2	Exp #3	Exp #1	Exp #2	Exp #3
		0	0	0	0	0	0	0		0	0	0	0	0	0	0
		5	15.2	-2.9	6.9	10.7	7.8	4.4		0.5	54.8	44	55.9	-2.2	1.5	9.7
		10	23.7	12.5	15.4	23.8	20.7	3.6		2	88.4	86.9	89.6	7	6.9	10.4
		20	27.7	18.8	15.3	25	26.9	11.8		5	93.3	95.1	94.9	17.5	16.2	19.6
		40	43.8	27.1	38.6	42.5	41.6	26.6		10	91.2	92	93.4	31	26.8	29.8
Suppl. Figure 2e	anti-CD166	Anti-CD166 colocalization with µ2-mCherry						Transferrin	Transferrin colocalization with µ2-mCherry
	Time (min)	Cell 1	Cell 2	Cell 3	Cell 4	Cell 5		Time(sec)	Cell 1	Cell 2	Cell 3	Cell 4	Cell 5
	0.5	0.684932	2.54453	2.39852	1.33825	1.78324		15	46.206	69.9627	42.2917	53.6412	60.241
	5	2.10526	2.11538	0.54054	2.49308	2.39044		30	14.587	39.272	27.502	38.1323	20.5882
	10	0.945627	1.89329	1.52672	1.26263	2.22222		60	29.6471	32.3892	28.4005	30.5974	30.2019
	20	0.230415	0.282486	0.867052	2.68692	1.2939		120	10.5932	16.6381	10.0002	27.1901	18.4002
	40	1.30548	0.369004	1.44231	1.22346	1.46521
		Anti-CD166 colocalization with CLTA-mRFP																	Transferrin colocalization with CLTA-mRFP
Suppl. Figure 2h	anti-CD166			Exp #1					Exp #2					Exp #3				Transferrin			Exp #1					Exp #2					Exp #3
	Time(sec)	Cell 1	Cell 2	Cell 3	Cell 4	Cell 5	Cell 1	Cell 2	Cell 3	Cell 4	Cell 5	Cell 1	Cell 2	Cell 3	Cell 4	Cell 5		Time(sec)	Cell 1	Cell 2	Cell 3	Cell 4	Cell 5	Cell 1	Cell 2	Cell 3	Cell 4	Cell 5	Cell 1	Cell 2	Cell 3	Cell 4	Cell 5
	5	3.08789	1.37741	1.5873	1.26743	3.47003	1.69014	0.859291	1.0582	2.39362	1.74673	1.28571	1.30522	1.23839	2.18068	1.05448		15	28.8754	37.876	40.1243	33.1626	33.7402	42.1933	49.764	33.4808	31.4255	36.4641	40.5377	28.7977	32.0965	31.9264	33.1784
	10	0.945627	3.19489	1.02881	2.30547	1.90476	0.502513	1.4245	1.59574	0.519751	0.719425	2.75689	0.943396	0.527241	1.72911	2.50696		30	10.2299	11.5801	28.481	28	25.5148	35.5821	28.8056	40.2893	39.8488	42.3729	32.7556	25.362	27.6027	32.7803	33.2032
	20	2.7668	1.12994	2.55591	0.928793	1.16732	0.757576	0.712589	0.428266	0.873362	0.269542	0.35461	1.0514	1.56028	1.94064	1.37931		60	13.1783	26.8413	16.4671	21.9298	32.9689	30.7427	29.4684	32.7662	25.6352	33.753	25.9842	21.9449	15.2842	28	31.0192
	40	0.465116	0.31746	1.53061	2.04082	0.22831	0.856164	0.542888	1.03627	1.08108	0.442478	0.877193	0.172414	0.78329	0.321543	0.223714		120	8.88723	6.90979	16.4919	8.19949	11.214	19.9797	20.9006	29.6523	23.6605	18.7117	10.455	26.7176	21.2121	25.2758	15.9173

## Sheet: Supplementary Figure 3
Suppl. Figure 3a
		siCtrl	siEndoA1 (#1+#2)	siEndoA2 (#1+#2)	siEndoA3 (#1+#2)	siEndoA1 #1	siEndoA1 #2	siEndoA2 #1	siEndoA2 #2	siEndoA3 #1	siEndoA3 #2
		43	30.8	44.9	24.3	40.8	35.5	35	46.3	29.8	31.2
		44.8	27.7	43.4	17.5	45.9	34.6	44.4	52.7	28.2	34.5
		43.9	38.5	46.7	31.2	47.1	46	38.5	48	31.4	32.4
		42.5	44.5	51.2	34.2	45.5	42.8	43.6	49.5	34.6	35.6
		43	51.2	52.9	37
		43.1	46.5	51.4	34.1
		43.9
		48.2
		47
		38.5
		46.1
		46.9
		46.2
		47.6
Suppl. Figure 3c		siCtrl	siEndoA1	siEndoA2	siEndoA3
		144.535	104.36	177.65	44.4046
		116.625	172.104	139.938	35.2168
		110.206	234.761	136.677	36.7308
	Exp #1	77.621	432.075	259.925	46.4453
		99.4248	244.918	183.203	64.7171
		65.0086	168.746	128.363	33.31
		86.5796	206.738	147.464	26.4614
		82.6072	209.514	221.974	26.2008
		71.6673	102.303	314.639	68.4962
		65.3807	139.042	172.017	70.004
	Exp #2	105.374	220.198	133.622	21.0772
		102.08	192.004	109.867	32.3349
		139.627	171.005	237.987	48.0507
		133.264	139.568	195.625	50.497
		73.5243	149.234	106.355	44.7846
		101.516	183.818	86.5905	56.9238
		126.152	138.201	179.057	52.2103
	Exp #3	72.3882	146.626	124.069	42.9
		118.855	139.936	64.4452	46.2009
		150.771	249.792	116.427	32.2485
		56.7936	322.246	70.1253	54.9283
Suppl. Figure 3d			No overexpression			+			++			+++
			Exp #1	Exp #2	Exp #3	Exp #1	Exp #2	Exp #3	Exp #1	Exp #2	Exp #3	Exp #1	Exp #2	Exp #3
		EndoA2	39.4	38.3	43.2	41.7	38.8	40.1	42.5	37	40.3	40.1	40.6	41.3
		EndoA3	38.3	34.2	41.1	38.5	33.2	37.4	43.2	35.2	37.8	46.1	42	48.3
Suppl. Figure 3e
		WT	EndoA3-GFP
		82.1487	174.558
		103.732	585.055
		62.4065	251.614
		52.5808	240
		230.816	170.797
		41.0148	91.9321
		70.474	468.403
		18.4021	926.314
		7.29354	563.437
		149.82	582.941
		1005.09	262.903
		0	383.313
		349.418	743.442
		75.259	207.962
		146.778	969.16
		8.079	317.643
		269.371	179.401
		128.387	123.073
		40.2387	438.305
		86.192	799.22
		381.436	417.859
		411.636	52.3702
		46.1924	172.07
		280.83	1454.26
		67.4893	184.705
		22.2905	554.258
		503.988	319.702
		17.252	412.364
		712.42	1212.99
	Exp #1	94.2799	1385.2
		397.475	479.399
		95.7911	153.228
		225.904	116.727
		52.2891	665.378
		24.4614	396.442
		97.9389	130.656
		247.416	109.402
		71.8943	158.322
		150.196	505.714
		49.7015	230.075
		259.277	320.646
		228.42	112.828
		403.724	113.764
		275.02	496.358
		213.972	557.777
		176.517	506.875
		62.3424	427.047
		257.445	139.146
		252.731	270.032
		191.011	267.721
		16.0426	1136.15
		195.066	853.863
		62.0399	55.2017
		56.9793	62.7063
		99.9985	165.75
		116.493
		64.7223
		510.225
		458.728
		62.7057
		65.8131
		189.999
		64.2756
		361.074
		39.5534
		314.016
		73.2934
		112.408	396.761
		47.6866	549.03
		134.36	121.386
		238.083	31.0395
		125.895	143.919
		86.9878	18.2213
		32.9575	210.476
		21.177	237.668
		130.917	330.633
		385.116	201.683
		25.417	266.858
		51.6987	461.168
		13.5573	417.832
		39.09	506.219
		148.519	1589.19
		38.9196	467.86
		85.5116	667.451
		32.4306	732.8
		98.1412	235.349
		287.019	227.152
		183.168	53.4271
		108.325	253.636
		169.916	310.319
		61.0367	139.888
		79.6014	94.2312
		480.045	160.858
		127.912	393.626
		251.566	137.882
		481.63	63.8801
	Exp #2	80.1141	467.287
		434.281	109.109
		163.815	447.453
		99.7193	306.981
		125.728	28.9176
		103.873	915.443
		95.489	191.097
		59.7407	145.14
		19.3878	29.9693
		73.7707	216.154
		347.591	82.244
		100.003	138.549
		154.608	600.078
		34.4263	467.358
		179.832	258.768
		151.814	36.7851
		156.046	183.983
		64.3043	366.06
		5.59128	213.092
		141.015	187.167
		76.1248	407.887
		27.346	181.482
		201.711	402.789
		66.3988	77.1238
		256.565	71.3176
		48.7324	325.655
		344.557	118.714
		82.3139	267.512
		7.26866	76.4488
		250.809	5.45833
Suppl. Figure 3f
		siCtrl	siEndoA3	siEndoA3 + siCLTC
	Exp #1	0	62.6301	42.4409
		57.4178	93.2745	34.1113
		177.497	124.088	163.95
		108.552	18.2748	47.3508
		109.985	54.65	224.276
		99.8297	70.637	86.8988
		63.5348	27.234	3.58245
		29.0403	24.7983	61.5791
		171.222	64.0872	26.8288
		60.6861	23.2473	8.90405
		60.0663	10.0123	122.522
		174.515	73.0863	52.5904
		167.247	38.1563	32.7908
		59.9725	41.7974	52.1677
		14.8416	38.064	4.08026
		103.51	48.8889	15.0334
		106.812	32.2403	50.6176
		243.309	32.78	78.1692
		24.5024	17.1215	15.5919
		146.504	25.5589	43.5349
		100.169	27.9879	71.9597
		70.3588	24.4901	14.9842
		70.6276	17.7719	49.518
		189.536	60.7067	83.4756
		95.9157	56.5785	12.8925
		80.8957	20.5015	11.2551
		76.9413	26.2497	160.495
		46.2993	39.7253	3.63473
		39.5693	30.8836	68.2897
		241.437	149.687	7.10461
		373.655	88.1695	7.53061
		220.752	0	42.9018
		164.424	58.5568	32.8274
		147.635	37.7238	0
			16.9823	74.208
			28.1142	107.593
			75.0503	57.7671
			60.629	82.9498
			6.82388	26.3638
			30.9526	97.5492
			52.1538	41.0317
				70.4362
	Exp #2	255.998	169.709	64.0481
		98.0941	84.5301	202.049
		582.416	66.3641	202.049
		130.115	119.836	145.481
		28.8734	144.074	47.1847
		49.3205	40.885	2.36383
		53.9301	36.8366	10.9407
		82.4819	63.6005	134.256
		26.9039	36.8085	108.667
		126.39	82.7409	5.66615
		237.689	24.2736	142.096
		216.403	29.7656	41.3628
		159.601	46.5233	47.4225
		146.037	55.9054	71.2168
		150.117	27.2065	27.595
		34.0915	19.1312	21.1972
		88.8569	17.0244	66.9165
		128.866	133.358	120.318
		55.5056	95.5104	205.305
		25.5251	18.7407	116.784
		148.556	51.562	85.2522
		74.3876	54.3542	93.403
		124.447	7.46412	94.6706
		67.9538	36.4991	12.0662
		557.479	28.7619	30.604
		360.939	0	194.788
		33.5152	13.2281	11.8191
		170.875	103.357	80.0268
		337.148	52.6254	71.1097
		69.8091	141.096	41.8961
		64.8084	115.856	25.7993
		99.9992	160.203	199.349
		18.2514	111.952	256.541
		151.903	34.6089
		59.2603
	Exp #3	33.6289	46.0619	27.0409
		306.974	30.2447	282.348
		100	57.3275	0
		193.796	38.5684	64.3723
		56.5498	167.956	30.0621
		73.5026	17.0747	71.3599
		55.3596	204.013	167.407
		70.1271	138.057	28.3025
		122.875	33.0856	2.52641
		223.819	40.885	99.7683
		259.313	60.5865	217.167
		124.936	69.4099	17.3742
		96.4217	144.971	6.8457
		26.6904	53.7946	49.0082
		63.3711	42.7817	46.555
		380.72	93.4752	17.3746
		82.3047	23.2601	58.2173
		19.9903	69.0569	7.85443
		85.8364	16.533	234.037
		120.723	112.547	234.739
		86.9705	0	41.6548
		58.9593	29.1966	356.122
		246.75	23.7562	6.56327
		25.2419	86.2098	28.4264
		190.616	145.337	14.2766
		42.9024	29.5896	43.3696
		192.903	0	68.9764
		174.935	9.85573	243.825
		399.562	12.1821	24.8355
		184.326	61.0059	6.40416
		61.2418	29.0145	36.8344
		107.958	19.378	159.633
		104.762	104.663	88.6981
			47.5783	172.068
			92.1502	55.9572
			60.2792	140.433
			54.5451	199.231
			34.689	27.7887
			25.2909

## Sheet: Supplementary Figure 4
Suppl. Figure 4f		siCtrl	siEndoA3
	Exp #1	100	123
	Exp #2	100	115.7
	Exp #3	100	116.9
	Exp #4	100	122.6
	Exp #5	100	108.6
	Exp #6	100	114.3
	Exp #7	100	125.8
	Exp #8	100	117.682
Suppl. Figure 4g		siCtrl	siEndoA3
	Exp #1	100	147.28
	Exp #2	100	130.78
	Exp #3	100	132.29

## Sheet: Supplementary Figure 5
Suppl. Figure 5a		EndoA2	EndoA3
		3.38681	10.2273
		1.86916	10.4478
		2	9.38967
		0	12.1756
		3.01507	8.76565
	Exp #1	1.44928	12.0155
		1.16279	10.3161
		1.90476	8.12183
		1.67598	16.9048
		2.38806	11.547
		6.00858	6.90335
		1.31579	11.1111
		2	12.2137
		2.88288	7.45342
	Exp #2	3.83747	12.5268
		3.00752	14.2308
		4.92958	17.7305
		4.95781	9.07912
		3.35917	8.55107
		3.74754	13.9706
Suppl. Figure 5g		Free endoA3-positive spots (lifetime in sec)										EndoA3-positive spots associated with CD166 (lifetime in sec)
		Exp #1			Exp #2			Exp #3				Exp #1			Exp #2			Exp #3
		Time serie #1	Time serie #2	Time serie #3	Time serie #1	Time serie #2	Time serie #3	Time serie #1	Time serie #2	Time serie #3		Time serie #1	Time serie #2	Time serie #3	Time serie #1	Time serie #2	Time serie #3	Time serie #1	Time serie #2	Time serie #3
		1	60	5	30	14	73	1	1	7		98	120	25	120	16	62	90	28	117
		7	63	10	11	95	8	1	1	53		57	120	27	72	85	11	96	120	69
		58	66	119	2	3	31	1	1	42		120	120	120	59	120	51	63	76	116
		31	29	78	20	70	66	1	5	26		30	120	120	82	23	120	56	66	93
		36	21	24	11	2	8	5	45	50		103	120	120	65	37	94	49	107	119
		7	19	28	1	3	15	13	1	12		120	120	86	105	90	33	105	77	7
		12	112	1	2	1	38	8	5	5		119	72	75	88	96	104	40	63	36
		119	119	4	48	7	2	2	1	3		120		120	61	95	106	56	49	88
		6	2	17	50	1	1	2	2	48		120		120		109	102	12	56	21
		22	55	15	14	13	11	4	28	20		120		120		105				83
		77	54	119	24	8	3	12	2	17		106		119		90				83
		16	6	1	2	55	8	15	25	4		28		100		19				67
		53	8	109	7	28	2	45	2	81				59		79				58
		2	65	5	9	26	7	8	2	11				51		22				44
		3	57	17	24	13	16	35	2	88				49		39				48
		9	66	8	8	6	3	15	5	5				42		40				38
		119	17	30	4	1	13	6	72	22						26
		99	5	60	17	12	9	7	7	2
		27	33	119	20	2	2	12	32	119
		119	61	7	13	17	19	42	8	2
		13	31	1	4	42	24	14	8	119
		119	68	2	24	8	8	15	51	119
		10	26	25	4	38	3	4	10	4
		8	16	26	109	21	13	108	14	2
		9	19	92	9	13	8	14	87	119
		55	32	7	2	12	2	1	12	2
		6	112	1	44	2	30	7	13	16
		1	51	1	7	1	7	29	28	12
		17	21	94	9	2	52	3	5	15
		119	92	19	8	2	45	22	8	4
		1	32	3	3	1	2	11	6	48
		16	28	6	3	3	6	32	6	3
		13	11	38	2	6	16	62	17	39
		1	3	117	15	14	45	40	8	3
		4	1	70	6	6	3	13	39	68
		2	21	119	14	1	1	45	27	11
		12	4	23	11	15	5	10	3	5
		19	21	39	83	3	10	8	78	21
		97	93	41	2	24	5	4	11	78
		25	31	119	1	2	3	89	60	67
		81	10	119	1	5	7	3	10	17
		1	26	119	11	1	7	25	5	17
		61	119	65	70	3	2	8	30	21
		56	75	111	25	18	3	11	4	116
		7	119	21	10	14	77	56	35	71
		119	38	119	2	8	116	4	24	19
		56	59	2	5	8	2	1	7	51
		5	5	64	3	2	27	6	19	51
		3	7	25	74	3	7	42	14	6
		119	1	32	6	6	7	53	1	74
		18	14	119	5	3	6	24	5	13
		77	4	17	77	9	9	17	7	62
		119	3	2	16	27	3	3	1	11
		68	12	119	9	37	4	27	2	7
		12	3	36	32	6	37	6	73	10
		21	3	28	19	9	71	10	2	68
		21	1	119	32	14	39	12	40	9
		20	44	28	86	6	1	6	9	51
		9	5	34	8	8	2	24	6	7
		28	7	119	26	30	1	105	10	23
		34	55	31	2	3	5	5	23	11
		19	78	52	63	4	8	28	12	2
		29	5	14	4	6	2	3	13	17
		22	19	3	17	7	31	37	3	18
		50	105	12	39	8	115	28	17	5
		14	48	61	4	13	1	16	75	12
		5	37	119	25	47	71	42	5	7
		102	21	11	18	25	1	5	29	46
		20	9	2	16	94	14	1	7	1
		109	11	53	40	79	4	1	4	5
		119	6	80	2	1	13	1	11	10
		20	87	26	6	5	2	1	9	45
		15	119	119	37	12	27	1	11	18
		46	8	109	48	7	2	2	34	29
		119	49	106	6	3	37	24	15	67
		1	10	3	5	13	9	23	38	10
		77	13	13	21	10	60	9	11	9
		118	8	77	14	9	4	4	12	33
		13	60	60	26	35	2	8	10	6
		119	119	11	2	13	3	3	8	72
		91	109	65	21	1	1	34	38	19
		24	6	119	2	5	9	19	9	56
		6	16	119	87	6	1	54	3	69
		90	119	119	11	10	7	10	7	5
		4	6	7	81	3	8	13	3	33
		19	115	119	13	1	3	12	10	48
		119	3	119	9	2	6	34	90	5
		108	5	51	18	5	7	1	11	8
		2	4	115	2	96	114	3	13	13
		15	60	69	78	17	11	42	8	33
		36	26	41	62	65	8	4	5	119
		19	3	28	25	5	61	29	10	40
		23	6	21	16	14	13	15	3	76
		12	8	2	72	3	10	4	3	44
		33	26	8	27	18	4	15	1	119
		31	119	100	2	24	8	13	1	5
		18	119	13	29	3	54	16	2	24
		119	22	6	19	13	23	38	2	26
		3	19	119	66	13	9	7	2	119
		27	38	73	8	4	13	66	2	33
		20	3	23	22	1	1	73	38	73
		115	67	24	7	8	43	5	12	25
		9	7	35	63	14	3	31	10	1
		12	119	59	60	9	18	3	3	119
		119	4	6	1	8	19	3	11	38
		37	7	30	7	9	32	53	6	15
		7	19	119	32	21	2	1	31	1
		3	51	69	9	30	2	1	22	3
		65	119	57	16	5	1	1	3	119
		2	119	41	110	2	4	1	3	11
		27	14	82	4	4	2	10	33	48
		9	43	11	45	3	28	9	13	1
		4	68	31	103	2	13	2	6	17
		2	7	56	14	5	16	14	30	15
		28	8	7	102	5	3	9	4	15
		12	0	45	9	10	1	20	10	33
		12	1	24	57	3	1	8	18	15
		5	119	10	5	10	5	3	11	32
		21	5	61	55	30	1	8	15	101
		119	42	79	4	6	8	18	7	24
		15	10	119	98	16	3	4	28	11
		10	55	19	2	1	2	9	12	5
		15	119	9	1	3	38	3	11	47
		119	35	4	8	5	6	22	12	13
		45	1	119	2	39	41	25	3	4
		12	19	114	16	47	6	36	27	12
		30	51	119	11	10	6	32	10	38
		119	29	119	53	18	30	21	3	119
		4	51	76	48	5	31	42	1	119
		20	28	43	24	9	103	16	1	97
		2	45	119	4	31	35	14	1	25
		4	58	39	13	6	23	32	2	15
		116	3	96	5	1	2	8	2	14
		12	117	4	7	2	14	4	2	8
		44	3	43	29	6	11	1	15	1
		4	66	119	12	28	11	1	4	91
		13	102	119	10	19	7	13	3	1
		15	16	119	25	2	1	15	7	16
		11	119	119	44	29	1	1	16	119
		2	12	5	4	28	7	1	33	115
		61	119	119	15	80	3	1	52	3
		27	12	34	12	9	4	1	4	34
		119	27	34	4	6	5	1	3	6
		5	16	30	39	93	5	1	11	40
		1	71	58	5	4	1	2	12	24
		119	15	53	31	9	4	2	4	25
		2	66	119	15	3	9	21	24	17
		27	13	2	2	6	3	2	7	119
		13	18	1	7	22	15	2	12	90
		4	29	29	17	46	5	113	14	27
		49	119	119	3	1	10	5	6	11
		97	17	85	105	2	3	8	7	16
		3	12	119	60	1	1	48	9	8
		1	96	39	10	1	4	50	15	6
		20	119	119	3	2	3	19	2	19
		119	24	119	5	1	2	25	34	106
		51	75	30	1	14	6	6	34	37
		10	34	97	18	5	46	14	8	24
		18	119	119	8	3	3	8	27	21
		119	16	74	5	9	20	3	11	50
		14	11	61	26	21	9	4	8	16
		21	3	70	4	1	16	3	2	8
		119	42	119	24	72	11	17	3	60
		1	67	56	2	3	52	11	1	49
		27	119	33	33	12	4	5	1	10
		1	16	35	18	2	16	60	1	18
		2	18	107	53	29	1	24	1	42
		19	119	14	16	9	12	5	1	49
		13	9	66	35	18	1	7	6	119
		19	119	7	26	5	3	13	1	5
		64	43	22	4	17	3	7	1	113
		54	12	119	7	11	9	110	2	26
		5	115	26	1	7	3	3	17	4
		4	11	5	23	2	6	3	17	119
		5	3	89	79	8	4	15	94	8
		8	86	45	3	60	19	6	31	12
		15	119	119	2	40	7	14	27	42
		13	4	14	4	11	5	5	26	86
		4	29	26	66	4	1	14	16	3
		3	4	42	30	2	5	34	7	99
		116	119	76	2	5	16	4	14	119
		57	71	5	28	22	4	4	4	26
		1	9	119	20	1	22	1	11	3
		4	61	17	57	10	14	1	37	119
		48	15	18	8	5	12	1	4	43
		119	48	41	28	2	5	1	80	119
		6	119	119	16	13	15	4	10	6
		38	8	117	14	12	98	2	29	22
		13	119	119	2	2	10	2	3	3
		42	119	66	3	25	78	2	2	2
		4	51	119	104	5	12	7	63	119
		33	119	119	14	6	1	30	7	119
		1	4	119	5	23	11	3	5	2
		24	10	21	54	4	2	44	3	73
		13	16	119	77	46	2	19	10	7
		1	31	40	11	33	4	14	3	2
		25	55	20	7	17	35	6	1	119
		65	20	119	1	4	77	1	1	5
		3	119	26	7	3	55	13	1	119
		14	8	21	2	2	4	4	2	3
		20	119	17	8	12	1	32	2	69
		3	13	119	75	17	2	5	2	12
		15	119	88	58	18	1	44	2	3
		1	6	24	58	4	10	5	3	4
		3	7	119	2	27	7	16	19	119
		46	119	119	6	5	4	8	11	50
		1	3	119	6	8	35	4	18	10
		1	23	15	76	2	8	8	7	2
		4	76	20	24	5	4	3	2	119
		119	58	3	17	3	9	61	3	12
		4	53	32	2	8	107	13	12	119
		6	6	119	38	6	6	35	10	62
		18	4	18	3	41	10	12	12	119
		11	117	19	14	13	14	56	11	2
		36	35	91	1	9	25	8	7	4
		28	67	69	9	1	10	7	21	18
		5	26	119	9	5	3	1	3	4
		119	49	119	3	1	3	1	3	18
		58	117	119	9	9	28	2	1	1
		13	10	119	1	1	26	11	2	25
		14	10	119	15	2	4	2	9	10
		31	22	33	5	1	14	12	2	17
		119	34	119	32	5	11	2	2	119
		30	23	18	1	13	3	17	9	37
		93	10	44	3	24	9	24	2	4
		3	30	49	15	10	10	3	2	6
		7	43	69	5	18	1	4	35	21
		6	2	36	39	3	30	3	25	8
		2	48	14	2	9	17	4	12	113
		2	62	24	5	20	8	9	4	44
		2	52	119	2	13	1	10	17	3
		24	20	33	6	2	2	3	4	119
		8	4	78	8	7	19	18	23	5
		1	4	80	3	110	1	24	7	24
		16	73	71	26	45	2	10	7	37
		119	119	15	1	49	2	8	3	2
		1	55	17	9	7	9	89	4	119
		16	7	9	2	9	33	15	5	6
		5	52	118	6	3	1	11	27	2
		29	1	65	1	2	63	3	3	118
		8	17	119	6	7	6	9	6	5
		6	1	118	8	16	15	6	3	13
		2	79	15	5	35	1	2	12	118
		20	12	68	6	3	4	48	1	50
		119	12	79	8	20	10	9	19	50
		18	24	119	4	4	6	1	4	5
		4	52	59	28	6	1	9	6	16
		1	27	73	41	6	12	1	1	3
		23	3	6	26	17	25	1	1	7
		11	1	4	13	22	19	15	2	26
		33	3	34	12	7	11	5	2	26
		16	38	5	4	6	1	7	3	4
		1	4	7	8	1	25	10	7	92
		1	59	62	1	3	7	24	5	1
		1	2	82	13	16	11	24	2	2
		11	44	13	19	6	3	10	21	1
		2	46	24	4	10	2	11	103	45
		4	6	119	97	8	7	8	23	4
		7	5	37	70	7	26	10	21	13
		15	14	119	56	14	11	7	2	1
		66	16	19	2	4	15	23	4	118
		8	118	24	84	3	3	5	97	4
		85	7	119	97	1	33	76	21	22
		118	7	2	6	1	25	47	8	58
		6	6	33	3	8	4	3	23	2
		4	32	35	21	2	10	13	10	118
		35	80	36	13	2	9	15	6	118
		4	1	119	1	32	62	2	6	2
		3	21	119	30	3	86	8	1	7
		119	4	58	16	4	1	6	1	15
		2	17	119	2	7	4	14	1	4
		33	20	114	30	2	1	8	1	3
		20	82	119	14	3	80	41	1	27
		3	19	22	45	1	18	41	1	47
		12	13	119	18	3	5	4	2	14
		118	1	27	50	1	78	6	2	1
		42	10	119	5	80	7	7	2	28
		118	13	119	15	6	21	5	2	3
		11	36	71	11	14	4	9	2	8
		8	76	118	52	105	13	4	48	47
		13	6	63	2	8	2	4	51	6
		7	20	4	4	23	1	1	14	9
		2	16	21	1	4	5	1	7	4
		14	4	87	38	1	69	2	14	7
		17	3	8	3	12	1	50	3	6
		34	5	1	7	10	2	2	31	41
		107	6	23	1	70	6	30	36	2
		2	51	3	8	19	28	3	10	4
		118	5	38	91	41	15	13	4	117
		8	2	11	36	1	4	9	12	45
		1	16	11	8	15	37	4	4	9
		41	4	119	10	29	30	4	4	14
		8	39	19	49	2	23	8	3	22
		2	15	22	12	1	9	35	6	4
		6	14	119	90	30	13	75	17	93
		1	11	119	90	2	14	10	77	2
		1	19	118	1	4	19	15	2	11
		1	19	118	24	26	10	56	3	31
		5	31	11	27	2	9	15	6	4
		31	4	51	7	1	3	1	18	23
		7	9	24	6	14	6	10	5	20
		40	10	25	3	45	2	38	1	6
		31	4	12	43	30	19	5	5	8
		11	1	51	32	1	1	7	2	3
		21	10	44	43	10	2	3	6	6
		20	4	9	39	8	5	6	4	9
		1	1	8	22	29	2	9	5	28
		1	1	1	7	1	10	1	19	2
		14	40	21	31	8	11	2	10	53
		4	1	119	54	9	5	45	40	74
		3	51	17	4	10	3	25	20	8
		14	1	6	4	22	7	6	3	47
		2	96	35	39	13	11	6	26	15
		6	11	78	8	9	30	38	5	57
		6	116	79	11	2	13	16	37	43
		12	17	6	20	23	1	11	8	42
		1	31	17	9	12	3	3	16	15
		5	10	106	3	1	66	18	14	5
		8	20	3	8	92	7	27	3	2
		4	11	119	5	6	10	4	5	3
		22	74	22	10	3	4	3	24	54
		18	10	9	20	6	2	6	11	33
		105	85	86	6	3	1	7	43	82
		27	13	2	51	14	19	5	10	12
		9	2	5	20	5	7	3	12	23
		2	17	13	17	12	1	8	105	11
		15	15	12	3	21	4	13	6	5
		1	26	118	4	1	1	3	3	7
		21	115	21	39	1	24	4	3	1
		33	12	49	10	61	2	1	3	113
		3	27	9	1	2	7	6	6	113
		4	115	18	4	46	21	1	1	19
		12	2	3	9	15	59	1	12	4
		22	6	118	7	26	1	5	2	12
		1	19	7	1	4	13	2	2	51
		10	66	16	27	11	21	2	9	81
		10	19	3	2	1	32	2	2	12
		5	28	118	10	1	28	4	45	12
		7	7	7	6	7	9	2	2	14
		10	8	10	4	3	6	9	3	2
		1	2	118	4	1	13	13	9	3
		5	114	49	9	15	8	10	7	12
		9	92	2	6	12	3	11	3	48
		4	2	26	9	4	4	35	35	5
		5	11	6	6	1	3	8	34	23
		7	22	7	4	8	5	5	22	7
		14	12	5	2	3	1	8	29	3
		14	62	12	3	2	9	4	49	42
		10	35	17	7	2	4	6	56	2
		58	3	6	6	9	4	13	8	5
		1	12	118	14	12	26	23	27	69
		7	1	6	12	1	12	3	29	1
		11	66	4	3	17	50	6	35	10
		33	3	50	34	14	72	24	53	3
		5	17	118	3	4	12	9	3	5
		58	24	45	1	32	12	21	6	7
		20	6	45	50	3	6	3	7	27
		5	3	118	65	18	1	10	16	3
		17	11	6	33	13	2	3	16	24
		2	113	81	7	5	7	12	7	8
		4	70	118	1	4	9	1	5	33
		114	4	27	32	2	3	1	18	7
		2	6	52	13	2	6	1	1	6
		7	4	7	38	1	3	2	1	1
		6	3	7	6	4	21	3	1	109
		9	1	11	2	7	2	13	2	76
		28	8	40	11	2	15	20	2	10
		10	33	34	10	16	5	3	8	19
		6	2	44	27	2	24	3	9	22
		7	3	14	4	3	4	3	90	10
		24	9	1	7	3	1	21	6	2
		15	8	3	5	5	27	55	34	1
		14	26	3	1	12	2	1	4	109
		1	1	17	4	6	2	14	10	2
		12	3	117	7	3	9	6	28	4
		20	3	56	9	6	19	24	4	98
		3	2	16	7	89	1	11	4	7
		8	48	64	10	15	44	25	13	17
		111	6	7	5	15	83	45	20	2
		8	25	4	19	4	37	1	4	4
		31	1	36	15	6	56	1	50	9
		13	25	43	7	3	15	27	27	7
		23	3	117	8	30	8	8	18	4
		10	20	13	15	11	11	14	2	29
		6	1	27	45	1	9	1	1	10
		3	33	6	2	3	30	9	1	5
		5	5	25	12	37	48	14	1	14
		14	111	5	19	2	22	22	2	14
		52	2	37	4	6	9	9	2	11
		79	7	115	7	4	1	15	5	26
		19	44	46	8	1	15	20	23	5
		4	2	70	83	3	6	11	23	21
		9	22	42	3	16	1	17	29	54
		113	3	116	50	25	14	65	3	5
		11	34	82	20	1	5	37	5	4
		31	17	29	12	7	3	9	48	7
		2	26	20	7	18	2	29	3	6
		1	2	11	4	18	3	30	3	4
		2	6	1	3	6	2	52	11	41
		1	14	43	26	46	2	28	31	32
		7	11	1	5	8	2	4	26	6
		4	11	7	5	42	5	3	12	11
		5	12	2	40	1	7	18	6	33
		7	3	116	35	64	3	18	2	5
		24	8	13	51	34	15	73	10	24
		17	13	17	3	2	27	21	13	27
		11	5	70	52	21	1	34	3	3
		5	24	5	79	6	19	17	5	3
		35	3	1	2	1	8	18	7	2
		10	108	8	58	3	9	1	1	11
		13	57	72	14	1	4	1	2	9
		2	3	6	4	4	17	1	10	7
		9	18	3	24	10	1	1	2	20
		12	20	11	45	6	9	1	38	6
		13	85	23	6	3	1	1	34	23
		18	69	30	17	1	1	1	9	1
		4	21	1	13	8	1	11	55	91
		29	57	59	7	33	2	2	8	3
		5	8	4	3	7	12	2	10	8
		33	59	8	10	11	7	2	15	1
		9	1	7	25	2	3	35	3	9
		27	29	6	7	77	14	2	13	5
		1	3	68	5	4	3	9	41	11
		5	7	108	20	3	25	24	7	11
		112	10	5	20	2	54	44	3	2
		3	31	22	75	5	32	10	3	13
		11	2	115	15	74	1	32	23	14
		18	12	114	10	6	1	76	2	104
		9	5	6	8	6	3	3	81	18
		10	5	2	39	19	54	12	7	10
		1	3	100	4	2	19	4	9	11
		9	12	83	30	1	4	50	2	17
		59	22	5	67	10	1	25	7	59
		12	5	18	71	12	11	7	19	69
		1	102	62	7	7	4	9	36	1
		2	6	20	22	7	2	2	27	32
		1	2	16	56	12	1	16	26	8
		68	66	6	1	5	36	19	1	27
		18	16	29	11	9	4	23	8	25
		5	5	18	5	8	2	5	38	3
		54	37	6	8	1	8	20	12	79
		2	2	114	3	5	30	3	1	30
		21	19	13	5	13	42	1	1	11
		2	92	33	2	26	4	6	2	11
		1	17	2	16	10	9	2	7	18
		4	9	9	7	19	2	10	16	7
		2	44	12	14	1	13	2	10	12
		4	99	17	29	12	13	5	28	6
		7	23	1	36	1	43	16	4	2
		9	5	47	1	19	68	3	27	21
		4	37	2	11	3	4	4	10	3
		3	3	7	6	7	9	78	14	59
		7	17	3	30	14	8	50	29	5
		8	15	2	11	30	5	8	50	10
		13	104	3	17	12	4	30	30	3
		19	5	89	16	5	9	36	30	8
		74	104	30	1	4	1	25	31	2
		26	5	17	3	3	2	48	18	17
		4	5	17	7	16	59	5	11	13
		19	10	1	13	3	12	21	9	7
		18	20	9	71	20	4	19	5	54
		2	7	5	10	4	14	6	4	15
		3	22	36	13	17	6	16	67	26
		7	96	15	5	21	44	46	17	10
		7	15	7	26	28	12	12	3	3
		2	13	11	19	11	2	5	1	20
		18	3	72	28	7	56	1	1	72
		41	103	62	20	10	6	1	1	22
		4	2	112	12	6	10	2	1	3
		25	16	81	10	7	6	2	2	10
		12	42	2	6	12	5	3	2	14
		2	16	33	5	2	8	8	2	20
		1	2	14	10	5	2	12	81	1
		9	10	22	5	2	1	62	5	48
		6	82	6	6	2	6	7	5	1
		2	11	10	2	6	14	46	5	36
		4	2	111	8	6	1	4	10	20
		6	103	2	15	2	2	62	10	1
		110	3	20	7	10	36	22	29	2
		1	4	1	7	2	56	28	3	41
		1	13	9	20	60	73	10	4	4
		4	10	45	1	8	4	7	11	13
		7	25	38	10	3	34	49	7	5
		17	11	6	9	27	24	3	51	7
		4	5	15	17	1	13	8	8	3
		8	64	21	9	6	21	14	8	30
		7	7	6	18	15	4	30	4	8
		11	9	2	28	89	4	1	4	49
		29	42	4	15	3	2	14	6	50
		6	30	8	31	26	16	4	6	37
		30	5	10	3	4	1	25	6	5
		12	43	16	3	18	3	1	11	2
		16	18	110	12	16	8	1	19	46
		20	6	10	11	9	3	1	9	1
		20	7	10	8	2	12	1	10	32
		19	57	5	51	1	8	1	6	18
		4	9	97	4	1	12	1	1	6
		15	3	8	50	9	3	2	10	64
		10	15	12	13	2	16	4	1	3
		2	12	26	3	13	5	2	1	39
		2	16	11	8	8	57	4	2	2
		70	22	44	34	6	3	36	8	7
		24	12	30	5	3	11	3	2	5
		1	8	1	2	71	5	4	2	9
		17	23	5	60	15	26	10	7	13
		11	72	61	5	5	5	4	2	2
		47	26	20	9	1	2	25	10	18
		4	10	2	67	3	7	1	26	9
		7	5	3	7	6	4	5	25	43
		4	9	2	52	9	1	3	5	1
		105	7	29	48	4	2	37	31	2
		5	6	18	9	10	27	14	66	49
		1	54	13	30	1	3	4	43	12
		8	20	14	18	5	11	1	54	58
		21	30	10	3	5	17	26	35	7
		20	5	10	5	13	10	18	27	36
		10	6	36	1	8	3	5	21	18
		14	1	41	3	82	28	3	3	1
		39	8	33	26	15	4	15	22	1
		3	3	14	69	8	1	6	42	2
		14	36	2	33	33	35	82	6	1
		8	9	2	3	7	9	37	3	1
		107	3	5	2	31	2	3	31	96
		13	3	2	51	4	4	6	2	1
		10	30	2	4	5	2	2	8	6
		1	3	98	1	5	2	3	10	10
		45	1	92	2	81	3	4	3	15
		40	3	24	33	4	19	41	2	96
		19	6	107	1	6	9	17	11	3
		60	25	14	13	15	1	14	6	43
		2	99	9	4	9	2	3	20	9
		5	19	74	59	20	3	6	14	4
		3	32	5	18	1	10	8	3	95
		7	12	34	1	3	6	42	27	23
		4	6	19	25	1	91	4	22	21
		5	98	1	11	3	4	1	6	1
		24	14	85	57	5	1	1	8	2
		23	11	9	8	2	27	8	8	72
		8	44	12	7	7	41	1	1	1
		8	3	103	7	22	39	6	1	12
		3	15	9	28	9	3	7	12	5
		13	50	4	4	10	9	4	7	26
		1	10	10	28	5	13	8	32	8
		4	11	13	4	1	1	5	2	5
		4	8	8	6	34	36	51	2	1
		1	2	1	16	19	5	5	3	2
		30	29	3	3	27	1	4	7	2
		2	98	4	39	3	9	5	2	19
		3	57	2	7	2	7	6	13	2
		31	12	26	2	68	5	3	42	11
		11	27	17	9	16	4	15	79	3
		4	18	16	56	2	5	6	3	2
		63	2	2	2	14	9	5	17	3
		82	3	1	1	4	2	29	6	2
		7	9	9	30	2	6	3	4	26
		14	12	105	3	8	53	37	16	2
		22	8	30	27	19	21	3	25	1
		6	1	105	5	12	27	3	81	4
		2	21	2	17	5	5	12	22	4
		7	23	7	12	8	13	15	15	23
		47	16	104	5	2	1	51	10	6
		2	6	28	36	13	12	17	18	35
		14	3	5	2	41	29	3	5	5
		7	46	2	14	3	6	12	12	7
		16	84	31	64	8	1	10	13	18
		19	1	9	3	6	9	13	3	13
		6	20	7	8	8	1	1	5	68
		1	30	9	2	27	4	1	25	27
		7	4	13	4	1	47	2	5	11
		6	5	1	26	7	6	2	1	37
		105	10	9	5	15	17	35	2	16
		26	10	5	5	1	5	7	2	9
		24	2	75	10	12	6	38	2	11
		13	44	5	2	11	3	35	11	10
		24	11	32	43	2	15	32	16	29
		17	17	17	5	1	1	5	4	3
		18	4	3	57	1	5	5	21	20
		8	31	11	4	4	23	14	18	19
		9	3	4	3	1	3	26	40	3
		2	4	32	18	1	13	11	13	3
		10	71	13	3	13	13	23	13	4
		15	6	6	6	1	1	16	5	4
		9	18	9	22	1	15	5	38	24
		26	94	2	16	18	45	7	38	9
		56	12	21	7	11	6	27	3	20
		5	14	1	8	29	3	57	12	5
		18	4	89	5	4	6	8	10	92
		1	4	8	10	1	4	23	10	22
		7	3	6	11	1	1	4	11	92
		9	2	7	12	33	10	1	74	3
		3	88	21	58	4	13	1	3	4
		1	33	19	6	15	5	1	10	2
		62	1	62	31	2	1	9	3	3
		5	17	3	11	1	17	2	36	1
		10	25	11	8	2	24	2	8	3
		104	10	28	12	2	5	2	4	8
		5	6	7	10	1	24	2	1	14
		8	56	9	6	1	2	25	1	58
		14	3	14	2	2	3	9	1	12
		10	83	15	12	2	7	51	2	18
		22	2	9	3	2	20	15	2	9
		5	14	2	6	8	2	95	2	6
		2	6	27	2	3	8	64	2	3
		45	28	12	4	3	2	23	6	2
		12	10	24	2	42	1	46	4	4
		1	10	1	10	19	23	14	34	8
		11	60	15	47	1	59	5	5	62
		19	4	21	12	1	11	3	17	6
		1	28	43	3	6	77	3	4	7
		7	2	4	6	19	10	39	4	90
		6	9	1	56	28	5	7	14	8
		5	3	66	6	1	12	51	26	2
		2	92	21	13	9	20	13	24	10
		7	21	91	38	2	7	33	12	11
		11	1	2	1	8	26	34	2	9
		15	11	9	16	12	1	7	3	1
		86	3	3	6	1	8	26	4	1
		5	6	28	18	3	3	4	16	19
		16	6	17	24	31	7	6	4	4
		38	6	7	18	2	16	24	23	9
		73	20	6	8	3	5	50	3	9
		2	2	9	33	5	4	9	9	12
		13	18	8	9	5	11	3	4	82
		8	19	3	18	11	2	1	3	4
		77	6	26	17	31	1	44	15	2
		9	18	35	45	1	9	1	7	13
		19	15	13	31	2	14	1	15	28
		10	1	45	36	22	2	2	4	88
		15	9	38	16	4	34	16	1	13
		7	4	2	40	12	1	14	1	42
		36	4	99	5	1	7	7	9	8
		76	7	6	13	6	19	10	2	38
		18	9	11	1	12	8	37	2	2
		21	61	21	34	3	3	6	2	11
		3	14	6	2	7	5	47	7	9
		25	2	99	2	3	11	4	5	3
		7	14	10	21	3	1	4	10	1
		15	2	99	6	6	2	7	6	87
		1	2	5	2	3	14	33	5	40
		2	1	10	9	3	72	54	5	34
		7	71	99	19	2	2	14	3	5
		1	4	14	6	1	6	9	24	38
		2	2	13	17	1	12	20	8	34
		5	22	22	17	1	13	4	21	6
		5	22	25	26	14	9	16	49	4
		11	69	13	5	3	57	16	3	77
		11	23	9	12	4	15	6	29	5
		13	20	4	6	3	6	5	5	2
		6	27	4	38	4	31	5	2	2
		5	8	30	3	78	5	5	2	8
		101	2	2	1	10	1	9	33	2
		1	53	13	13	14	57	2	20	7
		2	3	82	13	55	3	11	4	1
		1	9	27	16	58	6	32	1	20
		9	8	3	17	5	14	16	7	6
		64	6	5	15	1	8	54	29	13
		18	89	12	40	4	1	45	4	45
		28	7	35	4	2	22	5	30	10
		1	2	6	38	14	2	3	38	13
		23	62	1	5	5	1	6	2	6
		2	85	10	4	28	2	3	14	3
		23	6	12	7	6	9	6	13	2
		1	2	39	8	12	2	15	15	73
		28	75	8	19	5	15	44	40	2
		20	37	4	6	10	6	20	15	6
		3	88	63	26	40	40	8	16	6
		1	5	6	1	3	35	9	14	84
		6	48	45	13	1	4	16	8	1
		1	6	2	3	8	3	37	5	20
		20	10	97	21	9	15	3	24	84
		5	2	29	25	16	13	5	1	2
		1	6	18	33	6	9	8	7	28
		8	17	19	4	17	13	4	2	5
		4	2	3	2	1	67	3	2	13
		3	87	19	9	10	17	4	20	10
		13	4	2	19	7	8	46	8	1
		4	4	25	5	74	1	18	5	1
		2	2	14	8	3	1	1	23	33
		17	6	6	9	23	15	2	21	2
		32	24	6	1	21	26	2	7	7
		2	4	5	4	1	2	3	5	7
		21	3	7	4	17	1	38	8	35
		17	12	16	14	18	14	16	33	18
		30	6	3	32	16	22	30	57	6
		6	6	6	20	7	4	5	34	2
		6	25	2	1	6	35	30	3	2
		64	3	40	4	12	17	57	4	8
		32	5	1	14	18	13	8	16	11
		3	21	2	18	23	2	40	5	25
		13	24	17	36	58	20	46	21	7
		1	4	35	6	72	4	5	44	81
		20	84	4	2	1	3	18	18	8
		12	5	6	13	8	25	3	3	35
		3	3	10	5	4	6	4	9	11
		32	8	57	6	5	1	1	17	41
		2	1	15	21	1	1	1	2	3
		4	86	63	24	1	4	1	5	82
		95	25	2	4	1	3	1	89	82
		3	1	5	3	17	66	2	17	11
		4	3	7	1	1	3	25	21	77
		5	18	3	4	25	6	2	16	7
		4	29	5	9	4	4	2	1	4
		6	8	34	3	1	8	2	1	6
		4	85	13	4	22	24	2	1	1
		1	11	11	6	13	19	5	2	1
		73	10	6	5	9	24	7	2	27
		30	1	1	40	3	9	9	12	8
		11	2	40	4	9	14	51	2	8
		10	17	40	7	10	6	20	19	11
		19	47	20	33	2	4	13	18	24
		11	17	3	4	13	14	5	6	3
		16	12	15	1	7	3	20	16	13
		42	28	70	5	35	13	11	21	7
		8	52	18	3	12	1	10	27	6
		4	6	23	9	52	1	12	51	2
		3	9	90	26	7	28	4	4	5
		6	2	16	18	8	42	3	14	5
		2	5	1	5	7	36	43	21	1
		24	2	24	1	3	17	39	8	19
		19	12	28	25	4	62	3	36	6
		11	10	90	1	6	19	3	9	2
		62	2	31	1	2	6	4	47	7
		80	23	1	3	3	7	9	14	72
		7	6	19	3	4	12	14	58	80
		36	3	1	3	4	12	10	9	8
		31	2	92	4	4	2	6	3	79
		10	40	44	16	4	2	13	7	1
		7	34	63	11	1	9	45	6	29
		4	2	92	6	41	19	1	21	79
		10	17	5	14	1	8	1	1	4
		10	9	8	1	2	23	4	44	12
		5	13	1	3	4	8	1	2	12
		53	1	39	3	21	1	2	16	10
		7	7	39	1	61	4	4	20	9
		1	0	41	3	38	9	42	7	58
		13	6	5	14	3	10	41	23	24
		2	2	5	1	20	1	7	10	9
		16	19	14	7	22	10	38	38	26
		20	8	33	4	8	6	51	32	2
		1	2	8	8	2	54	28	13	3
		4	7	2	4	1	18	23	21	20
		25	5	1	4	2	6	4	30	41
		46	2	17	18	9	11	26	15	54
		2	82	27	35	27	5	4	11	16
		24	17	2	2	14	40	7	23	6
		3	68	21	2	1	3	7	5	11
		1	27	72	6	2	13	11	10	22
		2	3	23	3	4	5	31	23	16
		8	6	58	15	10	5	9	14	42
		2	54	76	22	10	2	1	17	9
		8	49	21	5	9	28	26	3	7
		3	75	15	4	2	1	2	6	20
		21	1	12	2	36	3	2	3	19
		4	3	1	14	33	4	40	4	58
		17	7	3	4	4	15	2	11	9
		4	1	3	21	12	2	22	91	1
		6	46	17	13	3	19	14	67	76
		10	10	56	9	2	2	30	7	7
		1	18	1	3	3	6	37	1	38
		1	3	11	2	14	2	15	2	5
		2	15	68	3	8	15	4	4	2
		12	30	9	10	2	14	45	16	12
		17	22	4	1	6	13	49	20	1
		13	7	13	1	3	5	11	9	48
		4	20	56	9	14	6	1	6	3
		3	2	7	8	20	2	33	25	4
		5	17	3	21	30	7	3	6	15
		11	70	5	13	18	3	15	45	1
		3	13	6	1	3	70	6	12	4
		16	1	3	2	35	8	22	12	76
		14	2	6	3	3	6	1	40	2
		95	1	22	8	13	14	5	4	3
		39	80	5	19	15	3	18	6	7
		12	6	89	1	4	18	36	17	21
		3	34	15	7	2	10	26	40	16
		4	10	1	2	3	1	37	7	66
		19	1	2	2	22	3	4	31	3
		3	7	25	3	16	5	28	46	2
		1	14	27	2	8	6	9	19	23
		10	45	18	32	1	1	9	4	5
		10	42	28	17	85	9	5	10	18
		10	60	14	1	2	27	55	41	32
		3	4	17	19	1	2	14	15	5
		3	79	1	5	7	21	17	17	12
		20	6	5	6	36	4	9	28	24
		3	45	6	1	8	26	16	4	10
		6	29	10	6	22	14	3	5	5
		37	18	1	1	68	6	7	3	9
		2	79	88	2	9	14	1	1	6
		15	20	88	10	7	4	1	1	2
		7	13	1	10	21	5	1	1	13
		14	13	8	3	8	2	1	1	74
		10	78	16	30	4	10	2	1	2
		6	36	5	13	1	3	8	1	16
		1	1	24	24	2	45	8	2	10
		16	13	87	9	7	4	2	2	38
		2	20	2	11	2	2	1	2	44
		2	4	87	29	2	4	7	2	2
		3	19	21	7	1	15	28	49	73
		9	2	15	11	6	2	12	2	37
		4	32	15	16	10	8	19	62	31
		7	11	2	8	39	15	10	9	3
		1	44	19	2	4	10	8	42	40
		3	62	11	4	6	36	11	8	33
		4	7	1	6	1	19	6	3	7
		10	6	2	8	11	2	7	20	2
		44	38	4	13	21	20	50	15	7
		7	9	86	18	19	55	6	6	11
		7	20	85	3	32	6	2	51	17
		7	1	43	16	16	40	4	15	41
		1	78	4	22	31	5	13	12	39
		75	13	32	1	37	8	1	88	22
		13	2	7	1	3	1	1	10	51
		4	15	11	2	9	5	1	1	5
		20	55	42	2	15	7	1	6	1
		4	2	16	12	27	30	2	1	11
		3	24	24	6	1	11	17	1	13
		9	12	69	12	8	24	2	1	35
		2	20	5	7	1	3	2	1	6
		1	6	1	8	1	7	2	2	2
		8	77	27	20	8	2	25	28	16
		4	10	5	12	2	44	4	8	8
		1	35	23	18	18	3	53	9	6
		2	56	11	16	2	14	12	45	13
		9	29	8	7	2	6	27	8	1
		1	35	5	23	8	3	45	56	5
		93	19	62	7	13	4	11	6	27
		8	16	1	23	13	5	18	24	15
		92	29	84	1	3	2	22	45	31
		25	76	18	8	3	11	28	20	4
		15	13	58	1	4	14	3	3	7
		9	10	4	11	1	1	21	10	6
		1	21	6	15	35	25	23	69	10
		3	6	18	8	22	61	28	34	5
		13	2	6	2	36	10	6	30	67
		9	75	83	10	14	20	18	11	6
		7	75	50	14	7	41	10	4	14
		6	47	2	9	2	4	24	3	5
		15	75	15	3	29	5	6	5	15
		1	37	4	3	8	47	7	1	19
		5	75	39	5	6	1	1	4	20
		7	8	58	1	34	1	2	1	28
		3	35	59	18	10	6	17	6	5
		4	51	51	4	4	16	2	2	8
		2	9	83	7	2	4	35	2	10
		12	17	1	4	1	1	3	27	7
		25	18	2	5	2	3	20	5	38
		62	7	14	5	26	9	28	6	29
		47	3	3	7	1	32	5	20	51
		2	2	6	18	2	11	21	17	67
		58	44	14	17	1	10	16	4	23
		2	17	82	1	22	1	22	33	12
		21	19	13	3	39	10	3	23	44
		2	25	17	18	1	24	16	26	5
		5	6	82	4	19	8	38	7	15
		64	15	81	3	7	49	15	22	6
		7	74	8	1	16	21	32	1	52
		1	14	27	6	13	13	5	6	2
		19	8	63	13	3	12	20	13	2
		1	2	1	6	2	1	22	10	22
		90	6	27	3	1	5	26	23	23
		48	1	29	11	7	7	4	11	66
		33	4	6	2	17	34	52	45	5
		10	61	14	6	15	5	3	7	21
		7	53	6	10	30	5	6	6	10
		30	4	78	12	7	1	51	1	28
		6	20	2	7	33	14	10	1	22
		90	8	16	13	3	15	2	1	3
		4	73	65	2	7	1	3	1	30
		1	2	56	9	71	10	45	1	2
		12	3	8	4	34	14	6	1	1
		34	3	3	1	23	6	19	1	29
		19	12	23	4	3	31	9	28	3
		11	9	7	4	10	13	3	2	6
		2	3	1	4	3	5	8	32	4
		11	2	2	1	20	15	30	59	5
		24	73	5	1	4	24	9	5	14
		7	2	49	1	1	40	8	38	17
		3	3	2	2	9	2	18	5	8
		5	10	29	3	7	19	5	49	11
		10	16	10	9	12	7	5	20	2
		42	3	24	1	1	13	3	6	2
		5	4	17	6	3	8	20	47	1
		29	14	3	8	7	2	3	32	16
		7	4	2	9	15	4	27	18	12
		6	11	6	9	21	44	3	29	3
		14	55	77	2	13	6	6	5	31
		6	4	43	3	11	50	8	86	10
		88	20	14	2	2	5	4	10	14
		6	16	12	3	13	1	32	13	57
		42	72	40	4	8	51	1	20	6
		7	11	79	8	57	18	1	8	13
		4	15	3	5	3	2	15	4	3
		2	71	2	3	4	3	5	8	6
		30	16	52	9	14	1	7	3	18
		9	34	24	1	3	11	4	11	9
		4	1	5	3	9	2	14	1	1
		20	71	17	2	1	1	11	31	1
		2	4	62	6	2	28	42	9	8
		4	9	7	3	26	4	14	1	4
		89	39	57	2	1	2	14	1	12
		3	39	15	7	12	4	1	1	3
		2	18	22	5	24	2	7	1	5
		10	2	36	7	3	1	3	16	2
		2	2	2	3	38	4	63	2	8
		11	71	14	4	8	15	75	6	4
		17	2	12	4	10	17	5	2	5
		3	2	7	6	5	2	3	2	5
		16	26	4	5	2	7	1	16	10
		1	70	5	4	7	8	11	26	29
		10	2	14	5	4	50	68	29	26
		5	2	60	2	7	7	1	19	62
		9	5	23	4	19	10	1	11	20
		4	1	34	1	3	22	7	5	30
		14	3	77	3	12	9	4	11	9
		4	37	1	2	29	2	2	5	5
		31	3	30	1	11	6	44	27	19
		8	2	19	2	16	5	60	3	7
		4	69	1		14	41	4	9	7
		1	33	23		7	59	2	3	6
		17	12	25		1	1	14	3	8
		47	6	54		3	6	5	38	21
		2	3	77		15	3	6	7	16
		13	7	22		4	6	3	1	4
		21	1	2		16	6	19	1	3
		2	7	31		12	4	23	1	8
		88	3	2		42	4	9	1	7
		86	1	5		4	7	15	1	5
		7	3	11		9	19	10	2	23
		1	68	2		11	7	24	4	12
		2	33	4		2	5	5	2	47
		12	3	5		8	20	82	14	2
		35	2	9		29	6	3	9	31
		2	8	2		5	4	7	65	4
		6	36	28		32	31	38	4	10
		14	5	72		68	1	5	6	12
		1	19	20		1	2	1	9	12
		7	16	7		21	5	1	5	27
		1	47	2		49	9	1	11	3
		2	6	4		3	8	1	12	8
		13	16	43		4	1	1	4	3
		1	29	7		1	15	2	53	7
		2	6	10		6	4	2	5	24
		5	11	8		12	13	2	8	14
		2	2	5		59	1	14	32	8
		5	58	4		1	6	16	26	26
		14	43	14		3	46	61	2	2
		5	26	4		4	30	34	83	3
		6	32	15		6	9	4	13	12
		9	21	66		2	15	13	22	3
		19	7	1		46	37	6	1	6
		1	42	75		8	7	24	7	4
		10	22	6		15	11	63	2	6
		3	44	7		4	6	2	5	1
		8	6	5		71	17	3	22	6
		86	13	9		4	1	7	11	17
		12	19	4		5	4	13	8	11
		8	23	5		12	2	3	65	10
		3	31	5		2	16	13	1	7
		26	2	60		9	5	14	5	8
		2	7	12		1	14	3	13	57
		18	6	72		13	3	6	15	21
		8	3	74		7	22	23	19	25
		20	29	38		9	4	10	13	1
		76	20	9		10	13	7	8	21
		17	13	4		1	35	1	9	27
		29	62	37		5	20	7	8	1
		13	18	5		5	17	1	8	8
		6	2	6		1	7	8	33	56
		8	3	7		3	1	15	11	6
		14	7	18		6	8	2	17	8
		12	5	26		18	1	2	3	5
		3	42	8		38	23	1	6	8
		2	63	5		7	22	11	7	4
		65	15	3		11	44	20	1	22
		21	27	10		34	1	6	1	22
		31	8	1		9	10	13	1	3
		23	14	12		2	21	58	24	11
		57	14	4		13	3	11	2	9
		1	6	1		8	12	25	2	25
		2	61	72		47	9	25	3	1
		5	8	2		4	10	64	3	2
		10	18	30		6	4	10	16	2
		15	2	1		5	6	13	6	10
		37	9	13		13	10	2	7	2
		8	7	70		2	5	25	19	4
		12	8	5		1	3	5	13	54
		14	10	6		27	2	13	71	28
		9	15	1		36	14	16	25	4
		36	3	7		6	2	5	3	53
		10	7	26		3	3	7	6	16
		10	1	14		10	36	3	4	8
		2	7	4		7	25	3	16	21
		2	8	5		5	1	6	20	4
		70	48	13		12	1	11	36	9
		57	3	5		6	62	9	6	14
		7	9	26		14	1	1	76	4
		10	11	35		35	1	6	2	21
		7	15	40		31	3	15	16	8
		13	12	71		3	14	35	28	2
		2	8	1		36	21	14	22	19
		6	17	20		66	6	5	3	5
		8	9	35		30	1	2	5	2
		31	3	3		7	1	2	2	7
		84	7	8		15	6	7	17	1
		7	10	18		29	13	3	5	12
		2	33	18		5	1	57	6	6
		11	7	11		2	63	18	1	52
		47	1	4		9	40	40	5	2
		3	14	8		3	4	6	31	5
		7	7	17		3	18	25	6	1
		17	2	26		2	2	19	12	52
		4	4	13		2	22	5	46	3
		3	60	13		12	4	6	5	15
		9	1	9		2	26	2	6	5
		7	60	12		2	6	13	13	2
		2	58	69		4	16	9	52	1
		3	1	8		3	2	13	22	17
		6	32	15		15	12	5	22	6
		8	4	8		2	5	12	59	15
		3	1	9		10	9	27	13	4
		17	59	2		8	14	18	15	33
		2	59	27		4	10	5	52	14
		4	13	9		23	8	5	23	51
		4	7	8		41	8	24	1	5
		12	6	5		19	16	25	1	50
		13	15	8		22	16	35	1	12
		42	5	69		15	64	4	42	1
		24	50	2		9	22	4	2	2
		7	11	4		2	10	9	2	23
		24	21	33		63	53	4	2	49
		25	1	64		36	3	20	22	20
		8	12	45		11	11	3	14	27
		14	20	9		1	22	12	19	22
		14	1	55		6	16	1	5	49
		12	5	1		14	2	1	6	50
		8	51	2		21	6	1	36	6
		6	12	50		19	12	1	13	50
		1	3	13		11	56	2	22	19
		2	6	14		2	51	2	7	16
		7	3	67		5	7	2	3	7
		13	2	6		11	21	11	9	49
		82	11	2		3	2	2	26	25
		81	9	7		13	32	6	33	49
		2	24	10		13	1	4	4	5
		6	5	15		27	3	10	9	33
		64	11	17		2	1	62	3	20
		4	22	67		29	2	40	1	14
		10	14	7		4	21	18	6	7
		22	3	20		54	62	62	12	49
		81	57	5		3	10	12	13	49
		20	1	6		38	8	11	12	35
		10	15	67		7	7	17	4	9
		1	12	49		1	1	8	15	12
		12	8	41		7	50	6	2	10
		11	33	5		3	6	45	51	43
		2	8	21		5	1	1	11	8
		1	11	5		5	4	29	43	8
		3	33	10		43	5	2	48	48
		81	2	1		12	10	4	75	23
		3	11	4		8	17	2	16	2
		6	56	5		2	22	2	3	6
		20	22	7		5	10	40	9	1
		11	7	5		5	1	9	13	32
		30	5	3		2	6	45	3	13
		3	3	19		1	10	3	12	10
		3	49	22		10	25	8	1	13
		32	8	66		7	7	19	1	34
		1	43	6		1	3	12	2	6
		2	8	62		1	9	1	2	5
		2	2	65		33	2	15	14	5
		1	28	60		19	5	5	7	8
		4	5	9		4	2	19	9	36
		9	5	4		3	15	4	77	42
		4	54	2		37	2	4	21	23
		3	16	14		9	3	32	3	13
		4	6	15		5	56	3	78	47
		9	4	8		9	4	80	45	3
		33	14	20		14	5	35	43	47
		5	30	65		15	6	38	44	6
		2	10	64		22	16	44	9	5
		11	6	10		4	6	43	26	1
		6	3	6		16	7	50	12	2
		11	13	4		20	2	7	5	21
		13	2	65		1	2	6	5	9
		4	21	3		7	4	10	6	15
		6	1	17		29	4	2	6	46
		12	20	1		7	6	3	17	46
		14	13	2		6	31	17	9	1
		46	1	9		6	7	9	6	22
		12	49	4		3	6	1	3	3
		17	16	7		12	12	1	15	25
		7	41	3		6	1	1	6	14
		5	15	10		11	12	2	1	3
		34	3	64		5	37	2	1	2
		3	27	5		3	1	7	1	12
		20	3	2		1	9	14	1	16
		5	7	8		28	3	46	2	11
		7	19	1		5	11	2	9	5
		2	2	3		23	2	2	7	39
		11	53	25		13	2	4	37	2
		18	4	2		5	2	9	11	2
		7	53	7		19	11	1	20	2
		11	7	64		3	1	9	16	7
		18	17	4		24	5	50	5	21
		20	2	4		5	4	9	6	4
		2	30	3		13	52	22	13	39
		4	1	64		11	20	39	17	7
		5	1	2		8	13	30	6	1
		9	47	8		7	3	11	32	11
		30	9	18		9	3	30	24	14
		6	5	7		9	25	8	3	6
		28	43	13		6	32	20	3	13
		35	16	12		18	2	14	9	33
		3	51	1		7	1	15	25	1
		1	2	44		19	9	13	10	2
		1	49	4		22	2	26	13	7
		1	6	6		2	12	20	32	7
		29	28	62		9	2	23	18	44
		78	2	62		1	12	6	60	5
		4	3	14		2	5	7	5	16
		11	8	8		28	10	1	2	43
		1	10	7		1	20	1	46	14
		27	11	2		6	36	1	5	19
		1	1	2		12	35	10	9	1
		22	5	4		9	11	1	7	1
		9	4	61		4	10	7	66	34
		2	50	6		2	4	5	9	42
		8	14	62		4	3	2	38	42
		6	2	28		14	10	7	4	9
		18	9	19		25	2	55	9	42
		5	5	7		9	3	19	6	21
		11	3	30		16	4	35	4	23
		11	27	4		5	2	6	63	8
		11	5	23		27	8	46	16	1
		25	18	3		8	6	15	7	39
		5	3	61		35	1	3	5	41
		2	26	54		18	6	12	9	2
		4	25	23		4	4	9	26	4
		1	9	2		14	3	6	9	3
		4	4	14		28	2	23	9	1
		5	28	55		59	31	18	11	28
		1	1	61		14	1	1	8	42
		18	20	61		2	27	7	5	26
		34	1	19		10	28	9	1	5
		12	50	8		4	16	7	1	42
		7	50	61		2	3	13	2	4
		8	6	7		4	5	5	6	10
		76	28	1		1	1	1	63	1
		40	4	48		1	3	38	78	3
		14	4	12		3	14	2	43	3
		17	25	20		3	6	2	3	1
		14	3	1		18	2	26	4	10
		9	4	10		10	1	9	11	4
		9	48	51		8	19	23	7	17
		11	12	16		11	15	13	19	7
		76	6	7		16	32	14	3	10
		13	8	24		4	17	9	16	24
		12	5	20		1	30	10	59	2
		2	5	59		14	32	13	6	38
		1	2	11		19	35	39	67	5
		11	5	48		14	4	18	4	2
		17	11	1		5	3	2	7	40
		6	2	8		8	4	72	9	40
		39	3	12		1	3	5	76	11
		76	5	3		6	4	20	8	10
		9	23	59		8	5	9	26	7
		4	47	58		31	7	17	6	2
		4	6	59		2	1	4	14	15
		2	6	2		1	16	3	20	10
		8	15	4		1	1	2	10	40
		3	17	8		2	1	1	8	24
		6	47	8		9	8	16	11	32
		1	13	58		12	16	4	3	14
		40	1	7		6	2	5	1	4
		11	47	26		10	11	4	5	4
		33	38	15		2	24	28	1	8
		3	4	7		21	15	1	2	6
		47	46	9		11	10	12	9	39
		10	4	10		3	38	10	21	7
		30	15	39		3	33	2	6	2
		14	11	4		1	1	6	13	10
		10	1	6		24	4	4	9	21
		8	10	1		7	1	30	15	3
		52	22	11		11	3	51	15	13
		3	46	2		2	52	5	8	3
		2	46	9		9	9	18	6	1
		2	37	19		11	33	53	8	19
		5	2	22		6	41	13	24	1
		34	5	10		6	3	2	4	4
		5	8	9		4	4	9	4	11
		3	9	41		7	7	7	3	7
		6	31	4		4	3	5	16	7
		33	26	2		8	14	4	7	3
		16	3	17		2	2	8	30	22
		27	2	8		7	3	3	5	13
		2	3	7		32	2	60	12	19
		3	45	17		1	6	27	4	37
		15	45	8		8	2	17	22	25
		1	45	4		4	55	16	2	37
		6	10	35		2	7	8	2	37
		22	45	5		12	18	16	2	37
		34	7	34		5	8	3	6	2
		5	7	32		49	33	8	11	37
		13	9	11		7	6	6	6	3
		4	11	2		13	8	3	3	36
		14	2	12		5	10	3	6	4
		12	5	7		3	6	6	7	7
		9	4	56		2	3	50	10	3
		14	10	39		16	2	7	64	13
		28	18	13		3	1	1	45	4
		57	44	4		4	8	1	30	12
		1	22	4		11	4	2	3	1
		5	30	1		4	1	2	27	6
		40	5	45		55	45	23	3	11
		5	12	1		23	7	2	7	35
		3	1	33		4	21	13	6	30
		11	15	5		6	13	38	7	15
		54	44	11		7	6	17	4	1
		1	23	12		15	47	20	1	2
		5	12	10		1	4	3	1	6
		25	5	1		2	3	18	24	11
		3	2	54		18	3	29	1	35
		2	3	1		13	12	11	2	32
		23	1	2		3	16	7	2	8
		19	16	9		7	3	3	5	35
		11	22	17		1	2	8	5	27
		10	6	48		68	5	10	8	8
		3	2	10		11	30	27	28	13
		9	23	24		9	10	3	39	23
		6	42	1		8	1	10	4	21
		3	3	45		6	11	6	6	3
		65	22	13		12	7	10	5	1
		52	25	2		13	20	53	14	3
		20	13	7		3	4	7	6	1
		17	39	54		38	20	3	3	34
		3	4	10		11	7	6	44	16
		5	42	15		18	1	38	5	24
		37	19	25		3	22	30	9	7
		24	31	41		5	8	11	7	2
		20	6	6		2	1	4	4	34
		5	6	27		9	11	9	10	34
		72	2	7		1	10	1	14	1
		29	22	5		9	14	1	9	3
		7	13	8		51	20	2	9	33
		4	4	44		4	8	4	1	16
		4	18	51		32	3	2	1	3
		6	2	29		4	23	15	1	1
		4	40	3		11	2	1	14	2
		14	4	11		23	10	4	1	9
		5	40	15		6	1	6	2	31
		5	40	36		9	11	18	2	10
		11	12	16		38	1	12	13	33
		4	13	52		2	20	3	2	3
		16	14	2		5	40	6	2	20
		14	10	8		4	3	15	2	7
		15	7	40		5	5	44	10	29
		17	7	3		2	1	2	2	32
		1	6	3		33	6	2	3	21
		2	7	52		6	1	10	28	29
		12	10	4		14	9	13	27	4
		12	4	8		2	14	33	7	5
		34	20	5		13	3	5	31	8
		9	8	1		3	9	4	32	1
		34	39	1		8	8	5	2	2
		52	1	49		4	9	36	16	16
		18	3	7		9	5	6	16	7
		7	14	43		4	13	30	67	32
		35	4	4		7	1	40	6	7
		2	28	49		51	1	6	30	3
		9	25	8		7	32	1	26	13
		7	20	27		4	6	5	1	2
		27	37	26		3	34	1	16	30
		8	35	3		4	2	1	1	1
		1	5	8		4	3	4	1	5
		10	7	46		14	10	2	2	31
		10	5	50		2	27	7	2	18
		3	28	14		1	1	14	2	5
		2	6	50		20	3	13	2	9
		1	4	9		7	4	45	13	4
		33	38	42		7	6	7	9	6
		2	20	2		6	9	28	18	2
		9	3	5		1	4	15	45	30
		22	12	8		2	37	10	8	4
		2	33	50		2	1	24	15	30
		9	17	50		8	5	2	3	30
		6	9	24		35	3	24	11	10
		4	12	26		5	3	10	10	30
		2	22	4		2	51	30	65	17
		12	19	29		12	11	5	16	1
		10	5	49		8	35	9	8	13
		43	2	8		34	42	32	5	30
		11	2	4		4	45	8	10	2
		8	1	24		5	7	9	59	30
		6	27	49		15	5	4	3	7
		8	1	6		7	15	31	46	8
		52	36	2		15	21	1	4	7
		9	18	2		5	2	27	1	29
		11	24	3		11	42	11	3	29
		7	36	21		20	17	5	4	1
		33	16	47		13	2	1	3	11
		11	36	10		11	2	1	1	13
		6	5	49		59	6	1	1	11
		5	4	16		9	3	8	2	21
		4	6	16		34	15	2	2	18
		2	2	21		17	2	4	2	11
		28	4	12		5	2	3	2	7
		9	9	46		3	2	40	67	2
		11	7	48		6	6	14	4	24
		2	8	8		67	7	5	4	28
		3	3	48		25	4	31	16	27
		11	31	16		4	1	6	20	15
		69	15	14		41	3	4	12	9
		24	23	22		48	3	20	8	8
		2	35	19		4	48	9	8	27
		9	35	47		20	21	24	6	6
		4	12	27		58	11	25	8	7
		17	35	7		2	8	8	14	19
		6	14	2		2	9	11	3	3
		17	12	40		11	1	10	2	4
		12	34	47		14	4	7	1	15
		4	34	47		18	19	1	1	24
		2	1	46		24	5	2	38	1
		17	34	43		6	11	6	2	12
		10	34	3		11	32	49	7	21
		1	34	1		3	33	4	20	1
		5	8	4		10	11	15	2	7
		11	20	15		1	7	3	2	2
		3	21	8		4	14	7	18	21
		8	5	1		11	2	16	5	8
		9	16	12		6	21	22	4	6
		11	6	20		1	4	44	9	26
		2	1	7		1	20	5	9	4
		4	27	16		16	26	4	13	9
		9	5	2		6	11	3	10	26
		13	23	46		32	19	3	8	11
		14	7	46		18	3	2	1	26
		9	33	46		33	25	14	6	7
		5	33	27		5	2	10	56	8
		9	4	46		1	6	7	3	7
		1	21	9		3	15	7	16	8
		1	32	46		2	8	20	3	25
		6	3	16		3	4	13	48	18
		3	30	1		57	2	1	9	10
		25	29	1		22	3	1	6	10
		3	32	3		31	2	1	13	22
		35	20	4		22	6	7	23	7
		13	17	22		17	4	1	7	1
		7	13	6		1	4	2	12	25
		3	22	16		8	1	2	4	25
		8	1	6		7	8	35	9	4
		6	2	12		1	12	6	27	9
		12	17	42		3	4	2	6	2
		4	32	8		15	3	5	12	25
		10	15	3		49	7	18	1	25
		5	29	2		9	15	25	1	14
		4	4	2		11	3	11	6	6
		1	1	2		6	4	6	1	24
		22	9	1		9	2	27	12	5
		1	10	44		12	4	16	6	22
		10	2	26		3	1	8	7	17
		1	31	39		10	1	22	2	23
		9	15	1		4	8	4	5	10
		6	30	2		16	10	6	15	11
		38	22	25		3	5	18	3	20
		8	31	34		43	1	5	6	9
		3	11	4		7	10	2	34	15
		10	6	33		10	6	16	58	24
		45	25	42		1	17	2	24	6
		5	10	43		35	15	2	61	3
		4	2	28		16	19	19	32	2
		6	3	5		1	1	71	30	12
		8	13	7		7	3	8	6	1
		5	19	8		7	33	7	4	9
		22	20	43		7	16	3	17	20
		2	30	10		5	39	12	5	5
		3	4	7		46	2	2	12	15
		6	29	5		1	5	5	3	23
		4	12	29		10	20	3	14	1
		12	4	40		24	6	9	39	6
		6	29	7		2	7	10	17	9
		1	10	22		18	13	58	9	8
		14	5	14		37	36	3	7	10
		24	24	1		2	10	12	3	4
		31	4	3		3	1	17	18	22
		2	14	2		10	8	8	3	6
		1	1	10		7	2	13	5	3
		7	3	41		8	8	17	1	2
		9	6	6		14	11	24	6	17
		28	28	6		3	34	2	2	10
		4	12	5		35	24	4	9	18
		8	28	41		20	26	6	7	6
		2	9	3		3	46	1	3	7
		1	18	41		1	7	1	27	3
		46	13	41		4	13	2	12	11
		2	1	35		25	2	8	28	1
		3	5	16		13	22	3	5	11
		8	27	5		15	13	38	12	3
		50	27	5		12	3	10	5	10
		20	15	40		47	1	15	22	6
		4	24	40		2	1	30	2	3
		58	7	6		5	27	37	23	21
		18	7	40		1	4	17	9	10
		8	3	12		2	24	35	33	1
		9	4	21		2	8	8	29	21
		2	1	24		4	13	41	10	10
		17	26	26		3	1	7	9	21
		12	26	26		5	6	5	32	13
		41	14	16		11	2	5	28	3
		2	6	14		6	1	36	6	21
		5	3	35		2	35	6	12	9
		4	12	7		12	11	6	14	9
		10	3	39		7	3	2	3	8
		1	26	15		20	8	2	1	14
		6	7	2		11	7	66	1	11
		1	5	2		1	7	2	23	1
		48	26	6		9	8	10	45	19
		29	3	4		1	5	22	4	9
		8	26	1		1	1	5	26	14
		3	23	19		10	6	5	4	1
		40	7	6		14	7	29	6	11
		5	25	39		6	6	6	7	15
		29	1	4		2	13	6	62	19
		3	8	32		9	3	10	17	18
		4	25	39		10	3	34	15	16
		2	12	5		4	12	12	11	17
		50	3	38		13	2	5	5	10
		1	4	13		13	3	8	12	7
		62	16	37		4	17	1	14	2
		12	6	7		2	12	35	9	7
		4	25	1		7	4	5	16	18
		8	6	37		60	8	8	30	5
		3	24	9		62	28	8	7	18
		5	3	12		59	6	18	7	18
		6	5	20		13	4	10	3	13
		14	3	8		20	13	4	10	11
		5	15	14		5	5	1	3	11
		5	1	37		2	1	2	1	1
		17	4	2		17	30	15	1	1
		46	2	37		41	5	3	6	2
		57	7	3		14	3	6	2	1
		6	1	37		17	24	17	2	16
		1	24	37		30	11	15	15	3
		4	24	4		8	2	27	24	18
		8	2	8		1	6	39	62	7
		2	4	6		5	2	7	7	2
		3	23	2		5	3	7	6	2
		5	7	33		4	12	6	17	3
		2	23	25		28	21	28	25	4
		8	22	2		49	20	14	8	2
		4	5	22		7	14	7	17	15
		1	23	20		2	39	12	28	7
		9	4	9		7	11	17	2	7
		11	23	2		7	1	47	3	1
		3	2	32		3	37	30	7	16
		9	9	11		16	6	41	67	1
		6	4	2		5	8	6	8	12
		3	9	1		15	10	16	8	16
		15	19	2		5	5	40	31	2
		2	11	35		2	1	24	33	16
		1	8	3		8	8	23	3	16
		3	10	10		54	10	18	4	5
		2	2	35		12	11	4	45	5
		17	6	35		42	1	11	10	16
		5	23	10		43	35	37	8	16
		10	3	1		2	10	10	1	16
		3	23	34		28	13	1	4	15
		19	3	6		26	2	1	10	10
		1	22	34		14	6	2	13	15
		6	1	7		26	1	9	7	15
		1	4	7		55	8	1	30	15
		35	19	33		1	9	11	5	13
		4	3	14		7	1	16	3	15
		4	22	18		1	6	23	53	4
		27	22	34		3	20	9	1	13
		59	21	6		3	6	3	12	11
		1	22	8		3	9	4	11	14
		5	22	34		9	7	4	26	14
		13	19	34		8	15	5	48	6
		33	22	5		1	5	3	8	14
		13	14	16		5	2	5	7	14
		34	21	3		4	3	10	24	14
		58	15	33		3	1	33	14	14
		5	21	30		24	6	7	4	14
		13	21	33		6	10	6	11	9
		5	4	24		26	40	30	3	9
		54	21	6		25	8	14	16	14
		1	20	1		4	1	27	1	13
		4	2	32		7	2	6	2	11
		16	3	32		13	1	11	2	13
		10	6	31		2	2	3	1	12
		3	21	11		12	9	15	2	7
		23	19	9		13	4	14	10	11
		11	1	32		23	6	1	16	13
		10	5	9		22	1	17	2	13
		3	3	31		9	10	1	6	12
		5	20	14		31	2	2	9	13
		2	4	1		12	14	3	10	11
		4	1	12		3	28	3	3	7
		14	1	2		7	4	15	37	11
		21	1	15		2	14	20	20	11
		17	19	31		2	8	30	3	6
		37	11	3		1	4	8	7	12
		13	19	31		3	2	14	12	12
		29	5	13		5	4	41	11	12
		30	11	1		8	1	16	48	3
		8	16	20		2	7	9	2	2
		4	18	2		3	7	2	14	11
		3	1	4		3	10	64	36	10
		16	18	10		13	9	24	5	10
		24	7	10		34	2	23	5	3
		16	18	1		9	10	7	25	4
		1	14	30		9	1	45	10	3
		11	4	18		34	22	24	5	6
		7	4	27		10	3	6	8	8
		2	18	11		5	10	11	1	6
		57	3	29		2	37	3	1	9
		32	18	10		6	10	66	6	10
		10	3	8		23	9	14	9	10
		2	17	13		38	9	1	41	9
		2	8	29		2	20	1	37	3
		24	17	29		4	4	1	21	2
		42	7	28		4	12	1	4	3
		17	9	8		44	5	7	4	10
		12	17	15		12	9	5	43	10
		14	16	2		19	19	4	29	10
		20	10	1		10	15	9	4	9
		16	6	4		28	5	34	15	8
		20	4	2		2	4	22	64	9
		57	16	2		5	32	3	4	3
		31	5	3		5	9	11	9	7
		2	2	19		2	19	5	33	1
		16	2	3		6	1	1	9	9
		1	10	28		3	32	1	19	7
		11	16	28		56	4	2	5	5
		8	8	13		5	21	2	5	9
		3	14	5		3	15	2	1	2
		18	12	3		16	37	27	24	8
		4	15	1		1	1	8	1	3
		39	11	28		31	24	18	1	6
		29	14	21		5	3	10	2	9
		5	2	1		12	8	6	4	2
		5	5	2		7	11	4	2	8
		8	4	1		16	2	41	2	6
		1	8	1		7	6	41	6	9
		9	8	12		1	16	7	2	9
		4	14	1		13	2	7	15	1
		1	7	8		26	2	4	10	9
		2	1	28		3	23	63	24	7
		8	14	4		15	5	21	14	8
		2	3	13		35	15	17	5	2
		2	13	12		4	3	20	5	3
		4	5	10		7	12	9	38	7
		15	13	3		9	2	9	3	3
		1	13	27		10	36	1	25	8
		3	3	27		1	5	1	11	8
		32	8	2		8	4	1	4	7
		12	10	4		5	8	18	3	6
		2	11	27		2	1	2	17	7
		5	10	3		8	3	2	5	7
		33	13	7		1	17	5	4	2
		2	2	27		1	5	5	3	7
		1	13	11		1	18	8	7	7
		12	13	5		2	8	5	8	6
		7	7	2		2	1	11	3	7
		50	6	4		5	36	16	6	7
		12	13	25		1	11	11	1	7
		5	2	5		32	11	15	11	5
		26	7	7		3	23	4	10	7
		15	2	22		2	34	8	2	7
		31	4	26		45	36	20	7	4
		41	1	26		6	10	35	9	6
		6	12	5		6	7	60	20	1
		1	6	9		8	7	29	34	4
		22	1	5		9	6	4	8	3
		4	6	26		4	2	4	3	6
		1	9	6		4	1	15	8	6
		5	5	25		3	4	7	7	6
		1	12	1		20	8	17	10	5
		1	12	9		11	13	17	18	4
		1	12	10		24	18	5	27	5
		2	12	17		6	28	25	1	5
		9	11	10		10	31	16	22	5
		5	6	25		2	4	5	33	5
		14	7	25		2	4	12	7	4
		5	11	24		6	3	6	44	5
		13	11	12		1	4	22	12	5
		53	6	22		1	1	1	10	5
		9	6	14		5	11	1	4	5
		26	11	5		5	1	1	10	5
		16	5	24		9	15	2	5	4
		5	3	24		6	2	5	11	5
		3	9	24		11	22	8	6	3
		5	11	23		10	13	29	1	4
		3	8	16		8	10	12	1	4
		2	8	6		4	1	14	1	4
		1	10	23		4	26	15	2	4
		5	10	15		3	14	8	2	4
		29	5	23		24	7	19	2	4
		12	10	3		13	11	27	2	3
		13	8	21		4	17	4	41	3
		23	7	23		14	24	7	47	3
		48	10	23		38	12	5	9	3
		20	10	22		52	31	3	3	3
		52	1	7		17	20	47	5	3
		8	10	2		1	22	3	19	2
		1	6	1		14	1	3	4	3
		1	5	20		1	3	8	4	3
		10	4	1		3	5	6	42
		8	10	22		2	6	4	16
		9	9	12		6	27	4	20
		5	7	10		22	9	11	59
		7	9	22		1	5	15	4
		8	9	5		14	26	17	17
		31	9	21		25	1	1	5
		20	9	20		7	1	24	6
		3	9	6		9	8	4	11
		18	9	12		5	1	2	11
		26	9	2		2	3	2	2
		24	4	21		3	1	2	1
		4	5	3		17	25	15	1
		5	5	16		15	1	27	2
		5	8	1		9	8	48	2
		1	8	3		4	5	8	2
		33	8	6		8	33	3	2
		18	8	3		8	12	32	2
		17	6	3		24	25	4	2
		3	4	2		4	1	19	3
		3	8	21		7	10	5	14
		34	8	20		53	1	5	8
		3	8	1		1	32	47	37
		17	3	2		4	1	35	11
		29	6	3		2	4	3	7
		39	7	20		15	4	24	13
		8	1	2		1	10	14	11
		5	7	20		16	32	35	24
		20	6	1		7	3	13	6
		16	7	20		11	1	6	3
		10	7	20		11	1	9	7
		29	3	13		7	3	22	33
		44	7	5		1	1	3	20
		3	7	20		21	1	4	3
		13	1	20		7	13	5	21
		16	5	17		5	21	14	10
		1	3	5		2	15	2	2
		9	6	20		42	12	2	14
		3	2	20		4	32	23	1
		16	5	19		53	4	10	2
		7	6	11		34	2	11	2
		13	6	19		20	22	34	27
		16	6	17		31	2	8	13
		2	5	14		4	21	26	12
		7	6	5		10	23	7	1
		7	6	19		15	13	6	12
		13	2	2		35	2	28	3
		7	6	2		5	8	27	19
		6	6	19		25	1	3	19
		19	5	7		3	1	5	10
		10	5	19		2	1	13	9
		14	4	1		2	2	3	35
		3	5	16		6	8	1	11
		9	5	16		14	14	1	14
		49	5	14		10	7	8	39
		6	3	18		3	5	2	1
		46	4	18		2	13	2	1
		1	5	3		41	31	2	1
		2	5	6		1	8	13	2
		3	4	3		6	10	4	4
		7	3	10		17	24	15	2
		7	2	3		12	3	8	2
		23	4	9		8	3	16	2
		1	2	7		1	5	17	2
		1	4	9		2	1	20	27
		6	4	17		5	1	14	24
		1	4	1		3	1	25	24
		3	4	17		4	1	3	3
		7	4	17		1	4	7	5
		5	4	14		19	30	11	13
		17	4	16		5	5	4	31
		18	4	17		10	12	4	6
		9	3	1		8	2	6	30
		6	2	4		3	18	58	26
		6	3	13		5	15	6	5
		40	4	6		9	6	6	6
		13	1	16		45	3	20	9
		11	4	16		1	8	19	3
		3	4	5		16	1	4	26
		10	2	16		22	8	15	15
		3	3	16		5	3	4	5
		7	3	16		32	4	14	8
		1	3	16		8	6	3	40
		3	3	8		50	22	16	4
		8	3	5		20	3	4	18
		2		12		1	3	3	3
		2		14		3	3	1	10
		24		14		25	2	1	1
		10		4		6	11	6	2
		10		12		2	1	1	2
		1		3		3	3	1	2
		9		15		26	28	2	9
		36		12		1	24	2	30
		13		2		11	12	2	3
		32		7		4	8	9	10
		5		14		4	8	11	6
		11		2		1	1	34	2
		47		7		5	1	3	4
		13		14		16	19	18	3
		1		4		5	1	8	14
		7		8		7	9	11	20
		19		11		1	13	11	24
		3		3		5	2	4	6
		5		3		30	14	32	46
		24		13		2	3	39	5
		12		2		17	1	23	3
		8		13		6	6	3	6
		8		13		36	10	39	8
		2		11		2	8	4	18
		17		13		6	7	2	1
		6		10		14	2	30	1
		5		13		14	28	5	4
		3		11		6	10	3	2
		11		3		9	7	11	10
		1		5		13	2	5	3
		3		12		3	26	40	12
		45		4		20	5	3	4
		21		11		8	1	1	7
		45		2		2	1	1	11
		18		12		12	5	1	23
		8		12		3	1	2	37
		45		10		2	1	2	5
		9		11		3	7	4	1
		3		4		18	26	1	7
		23		7		3	11	4	3
		13		8		2	2	5	53
		4		11		2	12	4	29
		4		11		5	26	14	16
		3		6		1	6	6	20
		6		2		5	12	5	10
		36		2		10	11	8	4
		1		6		38	18	6	4
		1		4		32	8	7	13
		9		11		17	4	6	8
		20		11		2	2	18	1
		10		1		3	2	13	2
		40		10		12	6	2	2
		2		1		1	11	4	5
		8		9		8	1	3	33
		3		8		4	2	4	5
		44		10		2	1	4	4
		9		4		4	2	5	6
		17		1		14	26	3	19
		13		10		43	21	13	12
		2		8		5	1	27	3
		19		10		1	24	1	17
		9		10		2	3	1	8
		17		10		8	1	1	36
		5		10		2	25	1	16
		38		10		6	2	1	3
		7		1		15	5	7	12
		5		10		2	11	2	18
		7		2		3	12	2	3
		44		1		5	4	2	14
		3		5		12	21	2	10
		27		6		6	3	10	54
		3		1		10	4	15	1
		11		3		10	3	11	1
		4		8		3	1	3	1
		11		9		6	2	7	2
		11		9		5	20	3	9
		9		2		4	3	15	5
		16		9		12	3	11	2
		32		8		14	8	3	2
		13		8		36	17	56	2
		31		2		4	10	46	8
		1		2		1	13	38	5
		20		8		2	17	16	12
		2		1		12	2	22	9
		19		8		18	3	5	12
		14		6		19	6	22	6
		25		8		43	4	9	33
		21		8		2	9	5	25
		18		8		10	4	3	27
		7		8		2	8	40	35
		43		8		4	3	17	12
		43		8		7	14	4	7
		3		5		5	2	13	10
		43		7		41	2	52	3
		2		8		10	23	1	12
		10		1		1	3	1	19
		6		7		3	20	2	4
		7		6		41	6	2	14
		13		2		5	8	12	10
		15		7		2	15	4	9
		34		7		29	16	3	6
		37		7		1	21	55	5
		3		7		3	2	6	3
		14		7		37	8	9	3
		10		7		1	2	1	1
		19		7		2	2	28	1
		25		7		8	3	21	4
		6		7		2	1	40	2
		42		3		6	1	3	2
		16		6		21	6	14	12
		19		5		4	11	8	6
		11		6		3	1	5	15
		7		6		7	9	17	9
		16		5		3	4	15	34
		13		6		5	1	11	25
		1		6		15	13	12	16
		37		6		9	5	30	50
		1		6		15	11	3	7
		12		6		8	1	5	9
		13		6		10	8	4	18
		13		6		9	1	54	44
		10		6		36	11	2	9
		18		6		8	11	4	6
		31		3		5	12	6	7
		8		2		15	10	4	32
		6		2		15	12	1	31
		17		5		9	8	5	14
		19		5		1	6	19	3
		29		5		2	2	11	5
		6		5		15	11	8	11
		2		5		1	20	11	1
		41		4		7	11	8	1
		2		5		10	2	2	2
		24		5		14	18	2	2
		24		5		1	2	2	9
		11		4		3	5	2	2
		38		2		1	1	13	6
		4		4		2	8	4	2
		6		4		13	2	23	5
		23		4		4	3	5	15
		12		4		12	1	3	11
		40		2		2	8	34	10
		3		4		3	6	7	12
		6		4		2	1	4	18
		9		3		16	4	6	6
		20		4		2	1	9	3
		1		4		19	1	12	49
		6		2		33	1	38	15
		16		3		27	5	7	3
		2		3		2	3	9	3
		13		3		20	20	52	7
		2		3		24	3	3	3
		4		1		7	4	24	1
		1		2		18	16	15	36
		38		3		2	15	2	1
		3		3		3	6	7	23
		11		3		9	3	8	2
		10				13	12	13	23
		11				15	9	4	9
		20				36	5	44	16
		39				8	19	8	1
		39				19	9	1	9
		13				14	13	1	8
		11				2	8	2	23
		31				1	1	51	18
		5				3	1	9	5
		8				8	1	45	11
		17				43	2	22	10
		38				2	1	10	51
		35				7	1	10	1
		39				2	9	14	6
		17				1	16	23	2
		15				4	7	8	2
		8				5	9	4	17
		11				2	18	8	21
		5				2	2	10	17
		2				38	5	41	8
		4				22	16	18	4
		3				7	2	14	6
		8				25	3	36	11
		5				7	10	11	3
		13				2	1	11	9
		12				13	17	24	7
		2				15	1	1	7
		4				3	3	8	9
		30				6	1	2	19
		38				3	2	20	43
		6				3	2	2	15
		38				5	4	7	14
		37				12	2	2	3
		4				43	2	6	3
		10				2	12	3	7
		5				1	16	4	2
		4				2	1	8	2
		2				6	1	26	2
		28				2	11	6	34
		5				30	2	16	24
		20				2	2	9	10
		5				8	1	49	24
		4				31	4	1	3
		2				20	2	3	12
		4				30	15	3	5
		2				3	4	13	22
		5				1	3	17	12
		11				4	4	20	5
		34				6	3	11	12
		37				7	4	1	38
		22				8	5	2	45
		2				3	12	2	1
		16				6	3	5	1
		6				9	1	47	2
		6				5	2	11	2
		2				1	16	4	2
		21				10	4	9	2
		2				16	8	4	2
		37				2	4	47	2
		1				2	11	10	22
		7				24	14	5	13
		6				5	7	34	4
		3				3	14	3	30
		18				5	4	6	3
		5				16	1	49	26
		19				9	7	8	4
		8				1	4	10	5
		7				4	1	3	3
		7				2	5	1	6
		36				7	4	1	9
		36				11	6	1	17
		1				4	15	2	5
		36				23	1	2	6
		28				11	2	10	23
		12				10	2	2	7
		12				2	13	3	21
		14				10	8	8	8
		14				15	10	6	22
		2				26	2	41	5
		8				9	1	27	1
		8				6	6	17	4
		7				5	6	11	2
		3				1	4	11	7
		7				8	2	9	8
		2				2	6	41	20
		1				10	14	46	4
		3				3	5	5	4
		10				2	1	44	5
		15				7	4	10	9
		19				6	6	18	27
		18				40	7	43	37
		8				15	2	3	10
		16				1	3	16	8
		11				10	5	12	4
		9				13	9	9	1
		5				21	6	8	6
		7				3	6	23	10
		33				30	4	7	6
		13				3	6	30	9
		35				7	13	3	14
		20				13	12	7	10
		15				4	1	9	3
		29				1	4	1	3
		34				10	1	11	1
		22				4	5	7	1
		16				3	9	2	2
		6				4	8	5	2
		3				4	7	11	3
		34				14	10	17	14
		24				12	4	23	35
		20				3	3	22	11
		2				14	5	8	11
		31				7	4	44	34
		12				5	8	37	12
		5				11	5	28	15
		4				6	1	5	33
		4				4	3	29	4
		6				10	4	35	15
		3				5	2	21	3
		2				3	1	3	11
		8				11	1	5	14
		1				14	11	4	11
		9				39	3	1	5
		33				3	9	5	1
		8				2	8	2	1
		33				16	12	45	2
[truncated: 1,015 more rows]

## Sheet: Supplementary Figure 7
Suppl. Figure 7c		b1-AR	Gal-8
		4.52261	36.5591
		4.68085	34.5912
	Exp #1	1.04167	49.4505
		2.81124	36.5217
		4.14508	37.7778
		1.20482	41.8033
		2.41158	36.5591
	Exp #2	1.36054	32.1839
		1.37363	38.0435
		2.35294	40.367
		2.99626	27.3504
		3.92857	33.3333
	Exp #3	0.465116	36.2963
		7.04899	31.068
		1.20968	40.6667
Suppl. Figure 7e
		CHC in DNM2	EndoA3 in EndoA1	EndoA3 in EndoA2
	Exp #1	64	6.4	30.1
		58.1	6.1	13.8
		56.1	4	12.5
		52.8	9	9.3
		42	7.7	7.5
		53	8.6	15.8
		59.7	5.9	16.1
		59.1	7.1	17.3
	Exp #2	55	4.6	11.8
		47.4	10.3	8.8
		48.6	7.6	24.2
		53.6	5.9	11.1
		56.2	5.9	18
		64.6	7	14
		64.2	3.8	15.5
		70	5.9	14.1
	Exp #3	42.9	10.7	11.2
		35.6	11.8	25.1
		60.1	9.5	13.9
		48.4	7.1	18.2
		44.6	5.4	12.4
		47	12.3	25.5
		40.8	10.3	12.1
		55.4	8.5	10.8

[truncated: 3 more sheets: Supplementary Figure 8, Supplementary Figure 9, Supplementary Figure 10]
